# Supplementary material for: Infectivity and genes differentially expressed between young and aging theront cells of the marine fish parasite Cryptocaryon irritans
Source: PLoS One. 2020 Aug 28;15(8):e0238167. doi: 10.1371/journal.pone.0238167 (PMC7454944; doi:10.1371/journal.pone.0238167)
Supplement: S3 Table — (XLSX) [file pone.0238167.s006.xlsx]

## Sheet: above_42_gc_export
Sequence Name	Sequence Description	Blast Hits Count	Blast Hit Description (HSP)	Blast Hit Taxonomy Name
gb|GEEV01000004.1|	cytochrome c oxidase subunit I	20	ref|YP_337800.1|cytochrome c oxidase subunit I [Lates calcarifer]/gb|AAY18953.1|cytochrome c oxidase subunit I [Lates calcarifer]/gb|AKI32589.1|cytochrome c oxidase subunit I [Lates calcarifer]/gb|ASR74926.1|cytochrome c oxidase subunit I [Lates calcarifer];ref|YP_009355496.1|cytochrome c oxidase subunit I [Lates japonicus]/gb|ASR74913.1|cytochrome c oxidase subunit I [Lates japonicus]/dbj|BAX038…	Lates calcarifer/Lates calcarifer/Lates calcarifer/Lates calcarifer;Lates japonicus/Lates japonicus/Lates japonicus/Lates japonicus;Lates niloticus/Lates niloticus;Pentaceros japonicus/Pentaceros japonicus;Banjos banjos/Banjos banjos;Pseudopentaceros richardsoni/Pentaceros wheeleri/Pseudopentaceros richardsoni/Pentaceros wheeleri;Serranidae sp. JL-2015/Serranidae sp. JL-2015;Psammoperca waigiensi…
gb|GEEV01000029.1|	olfactory receptor 7A17	2	emb|CAF92285.1|unnamed protein product, partial [Tetraodon nigroviridis];ref|XP_006164775.1|olfactory receptor 7A17, partial [Tupaia chinensis]	Tetraodon nigroviridis;Tupaia chinensis
gb|GEEV01000034.1|	6-phosphofructo-2-kinase/fructose-2,6-bisphosphatase 4 isoform X2	20	ref|XP_018535561.1|PREDICTED: LOW QUALITY PROTEIN: 6-phosphofructo-2-kinase/fructose-2,6-bisphosphatase 4-like [Lates calcarifer];ref|XP_022045089.1|6-phosphofructo-2-kinase/fructose-2,6-bisphosphatase 4 isoform X2 [Acanthochromis polyacanthus]/ref|XP_023131686.1|6-phosphofructo-2-kinase/fructose-2,6-bisphosphatase 4 isoform X3 [Amphiprion ocellaris];ref|XP_023131687.1|6-phosphofructo-2-kinase/fr…	Lates calcarifer;Acanthochromis polyacanthus/Amphiprion ocellaris;Amphiprion ocellaris;Acanthochromis polyacanthus;Stegastes partitus;Seriola lalandi dorsalis;Stegastes partitus;Seriola dumerili;Amphiprion ocellaris;Acanthochromis polyacanthus;Seriola dumerili/Seriola lalandi dorsalis;Amphiprion ocellaris;Acanthochromis polyacanthus;Seriola lalandi dorsalis;Seriola dumerili;Seriola dumerili/Serio…
gb|GEEV01000046.1|	matrix metalloproteinase-9	20	ref|XP_018521584.1|PREDICTED: matrix metalloproteinase-9 [Lates calcarifer];gb|KAF1390568.1|hypothetical protein PFLUV_G00059390 [Perca fluviatilis];gb|KAA8591137.1|hypothetical protein FQN60_002080 [Etheostoma spectabile];gb|KAF0036347.1|hypothetical protein F2P81_011659 [Scophthalmus maximus];gb|TDH10768.1|hypothetical protein EPR50_G00077320 [Perca flavescens];ref|XP_023283170.1|LOW QUALITY PR…	Lates calcarifer;Perca fluviatilis;Etheostoma spectabile;Scophthalmus maximus;Perca flavescens;Seriola lalandi dorsalis;Seriola dumerili;Parambassis ranga;Sander lucioperca;Archocentrus centrarchus;Kryptolebias marmoratus;Cottoperca gobio;Anarrhichthys ocellatus;Etheostoma spectabile;Cyprinodon variegatus;Liparis tanakae;Amphiprion ocellaris;Acanthochromis polyacanthus;Salarias fasciatus;Mastacem…
gb|GEEV01000047.1|	tripartite motif-containing protein 65-like	20	ref|XP_008434255.2|PREDICTED: tripartite motif-containing protein 65-like [Poecilia reticulata];gb|TSZ12226.1|hypothetical protein Baya_14209 [Bagarius yarrelli];gb|RXN38895.1|senescence associated [Labeo rohita];gb|KRX52191.1|hypothetical protein T09_15041 [Trichinella sp. T9];gb|KRZ48499.1|hypothetical protein T02_15639 [Trichinella nativa];gb|KRX52181.1|hypothetical protein T09_2865 [Trichinel…	Poecilia reticulata;Bagarius yarrelli;Labeo rohita;Trichinella sp. T9;Trichinella nativa;Trichinella sp. T9;Trichinella sp. T6;Trichogramma pretiosum;Equus caballus;Nilaparvata lugens;Equus caballus;Neodiprion lecontei;Streptococcus agalactiae;Streptococcus agalactiae;Brugia malayi;Elephantulus edwardii;Trichogramma brassicae;Vibrio cholerae/Vibrio cholerae;Vibrio cholerae/Vibrio cholerae/Vibrio …
gb|GEEV01000048.1|	collagen alpha-1(I) chain	20	ref|XP_018546266.1|PREDICTED: uncharacterized protein LOC108892972, partial [Lates calcarifer];gb|RXN15115.1|collagen alpha-1(I) chain [Labeo rohita];gb|OQY64528.1|hypothetical protein AB1845_0001 [Acinetobacter baumannii];emb|CES33763.1|Uncharacterised protein [Salmonella enterica subsp. enterica serovar Typhi];gb|EXD08168.1|hypothetical protein J457_4177, partial [Acinetobacter baumannii 136706…	Lates calcarifer;Labeo rohita;Acinetobacter baumannii;Salmonella enterica subsp. enterica serovar Typhi;Acinetobacter baumannii 136706;Labeo rohita;Cricetulus griseus;Trichinella zimbabwensis/Staphylococcus aureus;Trichinella pseudospiralis;Trichinella sp. T9;Carpinus fangiana;Trichinella pseudospiralis;Trichinella nativa;Rattus norvegicus;Bubalus bubalis/Acinetobacter baumannii/Bacillus thuringi…
gb|GEEV01000049.1|	UNKNOWN	20	emb|CDW75723.1|UNKNOWN [Stylonychia lemnae];gb|KAF1855775.1|hypothetical protein Lal_00045043 [Lupinus albus];gb|KAF1856225.1|hypothetical protein Lal_00046827 [Lupinus albus];gb|KRH17852.1|hypothetical protein GLYMA_13G021700, partial [Glycine max];gb|KRH17836.1|hypothetical protein GLYMA_13G020100 [Glycine max];gb|KRH17792.1|hypothetical protein GLYMA_13G016400 [Glycine max];gb|KRH17780.1|hypot…	Stylonychia lemnae;Lupinus albus;Lupinus albus;Glycine max;Glycine max;Glycine max;Glycine max;Glycine max;Glycine max;Glycine max;Glycine max;Glycine max;Glycine max;Glycine max;Glycine max;Glycine max;Glycine max;Glycine max/Glycine max/Glycine max/Glycine max/Glycine max;Glycine max;Glycine max
gb|GEEV01000056.1|	inhibitor of apoptosis protein-like	20	ref|XP_018546891.1|PREDICTED: baculoviral IAP repeat-containing protein 2-like [Lates calcarifer]/ref|XP_018546892.1|PREDICTED: baculoviral IAP repeat-containing protein 2-like [Lates calcarifer];ref|XP_022618216.1|inhibitor of apoptosis protein-like [Seriola dumerili]/ref|XP_022618217.1|inhibitor of apoptosis protein-like [Seriola dumerili]/ref|XP_022618218.1|inhibitor of apoptosis protein-like …	Lates calcarifer/Lates calcarifer;Seriola dumerili/Seriola dumerili/Seriola dumerili/Seriola lalandi dorsalis;Paralichthys olivaceus/Paralichthys olivaceus;Sphaeramia orbicularis;Perca fluviatilis;Cynoglossus semilaevis;Collichthys lucidus;Perca flavescens/Perca flavescens;Larimichthys crocea;Paralichthys olivaceus;Larimichthys crocea/Larimichthys crocea;Larimichthys crocea;Stegastes partitus;San…
gb|GEEV01000069.1|	cytochrome b	20	gb|AKI32599.1|cytochrome b [Lates calcarifer]/gb|ASR74936.1|cytochrome b [Lates calcarifer];gb|AEI87566.1|cytochrome b, partial [Lates calcarifer];gb|AEI87565.1|cytochrome b, partial [Lates calcarifer];ref|YP_337810.1|cytochrome b [Lates calcarifer]/gb|AAY18956.1|cytochrome b [Lates calcarifer];gb|AEI87567.1|cytochrome b, partial [Lates calcarifer];gb|AEI87564.1|cytochrome b, partial [Lates calca…	Lates calcarifer/Lates calcarifer;Lates calcarifer;Lates calcarifer;Lates calcarifer/Lates calcarifer;Lates calcarifer;Lates calcarifer;Lates japonicus/Lates japonicus/Lates japonicus/Lates japonicus;Xiphias gladius/Xiphias gladius/Xiphias gladius/Xiphias gladius/Xiphias gladius/Xiphias gladius;Atherinella serrivomer/Atherinella serrivomer;Membras gilberti/Membras gilberti/Membras gilberti;Atheri…
gb|GEEV01000082.1|	Serine/threonine-protein phosphatase 2A catalytic subunit beta isoform	20	gb|KAE8292503.1|Serine/threonine-protein phosphatase 2A catalytic subunit beta isoform [Larimichthys crocea];ref|XP_018519500.1|PREDICTED: serine/threonine-protein phosphatase 2A catalytic subunit beta isoform [Lates calcarifer]/ref|XP_022621582.1|serine/threonine-protein phosphatase 2A catalytic subunit beta isoform [Seriola dumerili]/ref|XP_029365543.1|serine/threonine-protein phosphatase 2A ca…	Larimichthys crocea;Lates calcarifer/Seriola dumerili/Echeneis naucrates/Salarias fasciatus/Sphaeramia orbicularis/Archocentrus centrarchus/Scophthalmus maximus;Oreochromis niloticus/Maylandia zebra/Haplochromis burtoni/Neolamprologus brichardi/Stegastes partitus/Larimichthys crocea/Hippocampus comes/Labrus bergylta/Acanthochromis polyacanthus/Amphiprion ocellaris/Astatotilapia calliptera/Mastace…
gb|GEEV01000088.1|	---NA---
gb|GEEV01000104.1|	insulin-like growth factor-binding protein 2	20	ref|XP_018550783.1|PREDICTED: insulin-like growth factor-binding protein 2 [Lates calcarifer]/ref|XP_018550784.1|PREDICTED: insulin-like growth factor-binding protein 2 [Lates calcarifer];ref|XP_020454299.1|uncharacterized protein LOC109959360 [Monopterus albus]/ref|XP_020454308.1|uncharacterized protein LOC109959360 [Monopterus albus]/ref|XP_020454316.1|uncharacterized protein LOC109959360 [Mono…	Lates calcarifer/Lates calcarifer;Monopterus albus/Monopterus albus/Monopterus albus/Monopterus albus/Monopterus albus;Seriola dumerili;Seriola lalandi dorsalis/Seriola lalandi dorsalis;Perca flavescens;Mastacembelus armatus/Mastacembelus armatus;Etheostoma spectabile/Etheostoma spectabile;Etheostoma spectabile/Etheostoma spectabile/Etheostoma spectabile;Archocentrus centrarchus/Archocentrus cent…
gb|GEEV01000105.1|	40S ribosomal protein S9	20	gb|PWA23774.1|hypothetical protein CCH79_00010850 [Gambusia affinis];gb|EMP40612.1|40S ribosomal protein S9 [Chelonia mydas];emb|CDQ94630.1|unnamed protein product [Oncorhynchus mykiss];gb|KAB0393549.1|hypothetical protein E2I00_003281, partial [Balaenoptera physalus];ref|NP_001290865.1|40S ribosomal protein S9 [Esox lucius]/ref|XP_014010550.1|PREDICTED: 40S ribosomal protein S9 [Salmo salar]/ref…	Gambusia affinis;Chelonia mydas;Oncorhynchus mykiss;Balaenoptera physalus;Esox lucius/Salmo salar/Salmo salar/Salmo salar/Oncorhynchus kisutch/Oncorhynchus mykiss/Oncorhynchus mykiss/Salvelinus alpinus/Salvelinus alpinus/Oncorhynchus tshawytscha/Oncorhynchus tshawytscha/Oncorhynchus nerka/Oncorhynchus nerka/Salmo trutta/Salmo trutta/Oncorhynchus kisutch/Coregonus sp. 'balchen'/Salmo salar/Salmo s…
gb|GEEV01000106.1|	40S ribosomal protein S9	20	gb|AWO96503.1|putative 40S ribosomal protein S9 isoform 3 [Scophthalmus maximus]/gb|AWO96504.1|putative 40S ribosomal protein S9 isoform 4 [Scophthalmus maximus];gb|PWA23774.1|hypothetical protein CCH79_00010850 [Gambusia affinis];gb|EMP40612.1|40S ribosomal protein S9 [Chelonia mydas];ref|XP_018421592.1|PREDICTED: 40S ribosomal protein S9 isoform X2 [Nanorana parkeri];gb|AWO96501.1|putative 40S …	Scophthalmus maximus/Scophthalmus maximus;Gambusia affinis;Chelonia mydas;Nanorana parkeri;Scophthalmus maximus;Takifugu flavidus;Lithobates catesbeianus/Lithobates catesbeianus;Balaenoptera physalus;Physeter catodon;Oncorhynchus mykiss;Zosterops borbonicus;Chanos chanos;Sparus aurata;Anarrhichthys ocellatus;Xenopus tropicalis;Esox lucius/Salmo salar/Salmo salar/Salmo salar/Oncorhynchus kisutch/O…
gb|GEEV01000110.1|	---NA---
gb|GEEV01000113.1|	ATP synthase subunit beta, mitochondrial	20	ref|XP_016120149.1|PREDICTED: ATP synthase subunit beta, mitochondrial-like, partial [Sinocyclocheilus grahami];ref|XP_022596616.1|ATP synthase subunit beta, mitochondrial-like [Seriola dumerili];ref|XP_029373826.1|ATP synthase subunit beta, mitochondrial isoform X2 [Echeneis naucrates];ref|XP_029373817.1|ATP synthase subunit beta, mitochondrial isoform X1 [Echeneis naucrates];ref|XP_015807912.1|…	Sinocyclocheilus grahami;Seriola dumerili;Echeneis naucrates;Echeneis naucrates;Nothobranchius furzeri;Betta splendens;Sphaeramia orbicularis/Sphaeramia orbicularis;Cynoglossus semilaevis;Boleophthalmus pectinirostris;Echeneis naucrates;Oreochromis niloticus/Maylandia zebra/Haplochromis burtoni/Neolamprologus brichardi/Oreochromis aureus;Anabas testudineus;Lates calcarifer;Pundamilia nyererei;Mas…
gb|GEEV01000117.1|	profilin-1-like	20	ref|XP_018546006.1|PREDICTED: profilin-1-like [Lates calcarifer];ref|XP_018545917.1|PREDICTED: profilin-1-like [Lates calcarifer];ref|XP_023257787.1|profilin-1-like [Seriola lalandi dorsalis];ref|XP_007540827.1|PREDICTED: profilin-1 [Poecilia formosa]/ref|XP_014905678.1|PREDICTED: profilin-1-like [Poecilia latipinna];ref|XP_017260784.1|profilin-1-like [Kryptolebias marmoratus];ref|XP_024120382.1|…	Lates calcarifer;Lates calcarifer;Seriola lalandi dorsalis;Poecilia formosa/Poecilia latipinna;Kryptolebias marmoratus;Oryzias melastigma;Gambusia affinis;Poecilia mexicana;Oryzias javanicus;Austrofundulus limnaeus;Maylandia zebra/Astatotilapia calliptera;Nothobranchius furzeri;Neolamprologus brichardi;Fundulus heteroclitus;Pundamilia nyererei/Haplochromis burtoni;Poecilia reticulata;Oreochromis …
gb|GEEV01000124.1|	actin-related protein 2/3 complex subunit 1B-like	20	ref|XP_018555281.1|PREDICTED: actin-related protein 2/3 complex subunit 1B-like [Lates calcarifer];ref|XP_022594016.1|actin-related protein 2/3 complex subunit 1B-like [Seriola dumerili];ref|XP_023273239.1|actin-related protein 2/3 complex subunit 1B-like [Seriola lalandi dorsalis];ref|XP_029355571.1|actin-related protein 2/3 complex subunit 1B [Echeneis naucrates];ref|XP_008296260.1|PREDICTED: a…	Lates calcarifer;Seriola dumerili;Seriola lalandi dorsalis;Echeneis naucrates;Stegastes partitus;Fundulus heteroclitus;Anabas testudineus;Monopterus albus;Xiphophorus hellerii;Xiphophorus maculatus/Xiphophorus couchianus;Poecilia latipinna/Poecilia latipinna;Poecilia reticulata;Salarias fasciatus;Amphiprion ocellaris;Poecilia formosa/Poecilia formosa;Sphaeramia orbicularis;Oreochromis niloticus/O…
gb|GEEV01000132.1|	vesicle-associated membrane protein-associated protein A	20	ref|XP_018533529.1|PREDICTED: vesicle-associated membrane protein-associated protein A isoform X2 [Lates calcarifer];ref|XP_018533528.1|PREDICTED: vesicle-associated membrane protein-associated protein A isoform X1 [Lates calcarifer];ref|XP_029380125.1|vesicle-associated membrane protein-associated protein A [Echeneis naucrates];ref|XP_023266687.1|vesicle-associated membrane protein-associated pr…	Lates calcarifer;Lates calcarifer;Echeneis naucrates;Seriola lalandi dorsalis;Seriola dumerili;Liparis tanakae;Cottoperca gobio;Amphiprion ocellaris;Acanthochromis polyacanthus;Monopterus albus;Paralichthys olivaceus;Sander lucioperca;Perca flavescens/Perca flavescens;Perca fluviatilis;Etheostoma spectabile;Notothenia coriiceps;Labrus bergylta;Mastacembelus armatus;Anarrhichthys ocellatus;Paramba…
gb|GEEV01000138.1|	ATP synthase F0 subunit 6	20	gb|ASR74929.1|ATP synthase F0 subunit 6 [Lates calcarifer];ref|YP_337803.1|ATP synthase F0 subunit 6 [Lates calcarifer]/gb|AAY18951.1|ATPase subunit 6 [Lates calcarifer]/gb|AKI32592.1|ATP synthase F0 subunit 6 [Lates calcarifer];ref|YP_005088752.1|ATPase subunits 6 [Clupeichthys perakensis]/dbj|BAL43614.1|ATPase subunits 6 [Clupeichthys perakensis];ref|YP_005089240.1|ATPase subunits 6 [Clupeichth…	Lates calcarifer;Lates calcarifer/Lates calcarifer/Lates calcarifer;Clupeichthys perakensis/Clupeichthys perakensis;Clupeichthys goniognathus/Clupeichthys goniognathus;Gilchristella aestuaria;Ehirava fluviatilis/Ehirava fluviatilis;Sargocentron spiniferum/Sargocentron spiniferum;Elagatis bipinnulata;Sargocentron rubrum/Sargocentron rubrum;Nematalosa nasus/Nematalosa nasus;Nematalosa erebi/Nematal…
gb|GEEV01000146.1|	runt-related transcription factor 3 isoform X2	20	ref|XP_019965513.1|PREDICTED: runt-related transcription factor 3-like [Paralichthys olivaceus];gb|TMS21329.1|hypothetical protein E3U43_015302 [Larimichthys crocea];ref|XP_018553320.1|PREDICTED: runt-related transcription factor 3 isoform X2 [Lates calcarifer];ref|XP_023255642.1|runt-related transcription factor 3 isoform X3 [Seriola lalandi dorsalis];ref|XP_022605874.1|runt-related transcriptio…	Paralichthys olivaceus;Larimichthys crocea;Lates calcarifer;Seriola lalandi dorsalis;Seriola dumerili;Seriola lalandi dorsalis;Lates calcarifer;Seriola lalandi dorsalis;Seriola dumerili;Echeneis naucrates/Echeneis naucrates;Echeneis naucrates;Sparus aurata;Parambassis ranga;Anabas testudineus;Cynoglossus semilaevis;Tetraodon nigroviridis;Sparus aurata;Fundulus heteroclitus;Anabas testudineus;Para…
gb|GEEV01000156.1|	extended synaptotagmin-1-like	20	ref|XP_018536105.1|PREDICTED: extended synaptotagmin-1-like [Lates calcarifer];ref|XP_023279262.1|extended synaptotagmin-1-like isoform X2 [Seriola lalandi dorsalis];ref|XP_022601257.1|extended synaptotagmin-1-like [Seriola dumerili];ref|XP_023279261.1|extended synaptotagmin-1-like isoform X1 [Seriola lalandi dorsalis];ref|XP_010780589.1|PREDICTED: extended synaptotagmin-1 isoform X1 [Notothenia …	Lates calcarifer;Seriola lalandi dorsalis;Seriola dumerili;Seriola lalandi dorsalis;Notothenia coriiceps;Notothenia coriiceps;Etheostoma spectabile;Sander lucioperca;Sander lucioperca;Amphiprion ocellaris;Mastacembelus armatus;Anarrhichthys ocellatus;Perca fluviatilis;Amphiprion ocellaris;Sparus aurata;Sparus aurata;Sparus aurata;Sparus aurata;Perca flavescens/Perca flavescens;Scophthalmus maximus
gb|GEEV01000158.1|	40S ribosomal protein S2	20	ref|XP_018526770.1|PREDICTED: 40S ribosomal protein S2 [Lates calcarifer];ref|XP_020472086.1|40S ribosomal protein S2 [Monopterus albus]/ref|XP_020472087.1|40S ribosomal protein S2 [Monopterus albus]/ref|XP_026181261.1|40S ribosomal protein S2 [Mastacembelus armatus]/ref|XP_026214765.1|40S ribosomal protein S2 [Anabas testudineus];ref|XP_022608447.1|40S ribosomal protein S2 [Seriola dumerili]/ref…	Lates calcarifer;Monopterus albus/Monopterus albus/Mastacembelus armatus/Anabas testudineus;Seriola dumerili/Seriola dumerili/Seriola lalandi dorsalis/Seriola lalandi dorsalis;Gouania willdenowi;Austrofundulus limnaeus;Maylandia zebra/Neolamprologus brichardi/Stegastes partitus/Haplochromis burtoni/Nothobranchius furzeri/Acanthochromis polyacanthus/Amphiprion ocellaris/Astatotilapia calliptera/Pa…
gb|GEEV01000163.1|	actin-related protein 2/3 complex subunit 2	20	ref|XP_022621284.1|actin-related protein 2/3 complex subunit 2 [Seriola dumerili]/ref|XP_023275969.1|actin-related protein 2/3 complex subunit 2 [Seriola lalandi dorsalis];ref|XP_019118121.1|actin-related protein 2/3 complex subunit 2 [Larimichthys crocea]/gb|KAE8278381.1|Actin-related protein 2/3 complex subunit 2 Arp2/3 complex 34 kDa subunit [Larimichthys crocea];ref|XP_018546150.1|PREDICTED: …	Seriola dumerili/Seriola lalandi dorsalis;Larimichthys crocea/Larimichthys crocea;Lates calcarifer;Acanthochromis polyacanthus/Amphiprion ocellaris;Sphaeramia orbicularis;Sparus aurata;Paralichthys olivaceus;Archocentrus centrarchus;Echeneis naucrates;Cyprinodon variegatus;Collichthys lucidus;Anabas testudineus;Gouania willdenowi;Stegastes partitus;Salarias fasciatus;Labrus bergylta;Parambassis r…
gb|GEEV01000176.1|	40S ribosomal protein SA	20	gb|KAF0032350.1|hypothetical protein F2P81_014640 [Scophthalmus maximus];gb|AWP18480.1|40S ribosomal protein SA [Scophthalmus maximus];ref|XP_029292942.1|40S ribosomal protein SA isoform X1 [Cottoperca gobio];ref|XP_018554075.1|PREDICTED: 40S ribosomal protein SA [Lates calcarifer];ref|XP_029364084.1|40S ribosomal protein SA-like isoform X2 [Echeneis naucrates];gb|KAF1379106.1|hypothetical protei…	Scophthalmus maximus;Scophthalmus maximus;Cottoperca gobio;Lates calcarifer;Echeneis naucrates;Perca fluviatilis;Etheostoma spectabile;Cottoperca gobio;Takifugu bimaculatus;Boleophthalmus pectinirostris;Collichthys lucidus;Anabas testudineus;Scleropages formosus;Salarias fasciatus;Boleophthalmus pectinirostris;Parambassis ranga;Amphiprion ocellaris;Larimichthys crocea/Larimichthys crocea;Notothen…
gb|GEEV01000190.1|	CHK1 checkpoint-like protein	20	gb|AEM37715.1|plasminogen, partial [Epinephelus bruneus];gb|AEM37734.1|novel sal-like protein, partial [Epinephelus bruneus];gb|OSP11696.1|hypothetical protein B9L42_12625 [Staphylococcus agnetis];gb|PXX93200.1|hypothetical protein DF185_23160 [Marinifilum breve];gb|AEM37693.1|GTP-binding nuclear protein, partial [Epinephelus bruneus];emb|VVC42870.1|Hypothetical protein CINCED_3A024611 [Cinara ce…	Epinephelus bruneus;Epinephelus bruneus;Staphylococcus agnetis;Marinifilum breve;Epinephelus bruneus;Cinara cedri;Tamlana sp. s12;Sporomusaceae bacterium FL31;Eumeta japonica;Anas platyrhynchos;Lottia gigantea/Lottia gigantea;Chiloscyllium punctatum;Perca flavescens;Hebeloma cylindrosporum h7;Trametes versicolor FP-101664 SS1/Trametes versicolor FP-101664 SS1/Dichomitus squalens LYAD-421 SS1/Gela…
gb|GEEV01000191.1|	basic leucine zipper and W2 domain-containing protein 1-A isoform X1	20	gb|ACX94457.1|basic leucine zipper and W2 domains 1 transcriptional factor [Sparus aurata];ref|XP_026219126.1|basic leucine zipper and W2 domain-containing protein 1-A isoform X1 [Anabas testudineus];ref|XP_030265680.1|basic leucine zipper and W2 domain-containing protein 1-A-like isoform X2 [Sparus aurata];ref|XP_008298567.1|PREDICTED: basic leucine zipper and W2 domain-containing protein 1-A [S…	Sparus aurata;Anabas testudineus;Sparus aurata;Stegastes partitus;Lates calcarifer;Parambassis ranga;Seriola dumerili/Seriola lalandi dorsalis;Sparus aurata;Parambassis ranga;Monopterus albus;Mastacembelus armatus;Sphaeramia orbicularis;Betta splendens;Salarias fasciatus;Acanthochromis polyacanthus;Myripristis murdjan;Cyprinus carpio;Paralichthys olivaceus;Anabarilius grahami;Echeneis naucrates
gb|GEEV01000193.1|	pancreatic progenitor cell differentiation and proliferation factor B-like	20	gb|AWP10014.1|Pancreatic progenitor cell differentiation and proliferation factor b isoform 3 [Scophthalmus maximus];gb|TDH10079.1|hypothetical protein EPR50_G00071200 [Perca flavescens];gb|KAF0036019.1|hypothetical protein F2P81_011331 [Scophthalmus maximus];ref|XP_029994375.1|pancreatic progenitor cell differentiation and proliferation factor B-like [Sphaeramia orbicularis]/ref|XP_029994376.1|p…	Scophthalmus maximus;Perca flavescens;Scophthalmus maximus;Sphaeramia orbicularis/Sphaeramia orbicularis;Lates calcarifer;Klebsiella pneumoniae;Liparis tanakae;Larimichthys crocea/Larimichthys crocea;Anabas testudineus;Sparus aurata;Collichthys lucidus;Mastacembelus armatus;Monopterus albus;Seriola dumerili/Seriola lalandi dorsalis;Epinephelus bruneus;Oplegnathus fasciatus;Scophthalmus maximus/Sc…
gb|GEEV01000196.1|	cytochrome c oxidase subunit III	20	gb|AKI32593.1|cytochrome c oxidase subunit III [Lates calcarifer];gb|ASR74930.1|cytochrome c oxidase subunit III [Lates calcarifer];ref|YP_337804.1|cytochrome c oxidase subunit III [Lates calcarifer]/gb|AAY18955.1|cytochrome c oxidase subunit III [Lates calcarifer];ref|YP_002887526.1|cytochrome c oxidase subunit III [Xiphias gladius]/dbj|BAH58233.1|cytochrome c oxidase subunit III [Xiphias gladiu…	Lates calcarifer;Lates calcarifer;Lates calcarifer/Lates calcarifer;Xiphias gladius/Xiphias gladius/Xiphias gladius;Lates japonicus/Lates japonicus/Lates japonicus/Lates japonicus;Istiompax indica;Xiphias gladius;Elagatis bipinnulata/Elagatis bipinnulata;Kajikia audax/Tetrapturus angustirostris/Tetrapturus georgii/Kajikia albida/Kajikia audax/Tetrapturus georgii/Tetrapturus angustirostris/Kajikia…
gb|GEEV01000197.1|	60S acidic ribosomal protein P0	20	ref|XP_018555794.1|PREDICTED: LOW QUALITY PROTEIN: 60S acidic ribosomal protein P0 [Lates calcarifer];ref|XP_026162944.1|60S acidic ribosomal protein P0 [Mastacembelus armatus];ref|XP_022601001.1|60S acidic ribosomal protein P0 isoform X1 [Seriola dumerili]/ref|XP_023283695.1|60S acidic ribosomal protein P0 isoform X1 [Seriola lalandi dorsalis];ref|XP_029357873.1|60S acidic ribosomal protein P0 […	Lates calcarifer;Mastacembelus armatus;Seriola dumerili/Seriola lalandi dorsalis;Echeneis naucrates;Oryzias melastigma;Oryzias melastigma;Myripristis murdjan;Anabas testudineus;Salarias fasciatus;Acanthochromis polyacanthus;Oryzias javanicus;Nothobranchius furzeri;Amphiprion ocellaris;Monopterus albus/Monopterus albus;Poecilia formosa/Poecilia mexicana/Poecilia latipinna;Betta splendens;Haplochro…
gb|GEEV01000225.1|	adaptin ear-binding coat-associated protein 2	20	ref|XP_018536900.1|PREDICTED: adaptin ear-binding coat-associated protein 2 [Lates calcarifer];ref|XP_022601389.1|adaptin ear-binding coat-associated protein 2 isoform X1 [Seriola dumerili];ref|XP_029357484.1|adaptin ear-binding coat-associated protein 2-like [Echeneis naucrates];ref|XP_023269982.1|adaptin ear-binding coat-associated protein 2 isoform X1 [Seriola lalandi dorsalis];ref|XP_02313467…	Lates calcarifer;Seriola dumerili;Echeneis naucrates;Seriola lalandi dorsalis;Amphiprion ocellaris;Larimichthys crocea/Larimichthys crocea/Larimichthys crocea;Mastacembelus armatus;Maylandia zebra/Astatotilapia calliptera;Pundamilia nyererei/Haplochromis burtoni;Oreochromis niloticus;Paralichthys olivaceus;Neolamprologus brichardi;Anabas testudineus;Sphaeramia orbicularis;Acanthochromis polyacant…
gb|GEEV01000232.1|	glyceraldehyde-3-phosphate dehydrogenase 2	20	ref|XP_018539674.1|PREDICTED: glyceraldehyde-3-phosphate dehydrogenase 2 [Lates calcarifer];ref|XP_022609377.1|glyceraldehyde-3-phosphate dehydrogenase 2 [Seriola dumerili]/ref|XP_023266249.1|glyceraldehyde-3-phosphate dehydrogenase 2 [Seriola lalandi dorsalis];gb|AWO96976.1|Glyceraldehyde-3-phosphate dehydrogenase [Scophthalmus maximus]/gb|AWO96977.1|Glyceraldehyde-3-phosphate dehydrogenase isof…	Lates calcarifer;Seriola dumerili/Seriola lalandi dorsalis;Scophthalmus maximus/Scophthalmus maximus/Scophthalmus maximus;Oplegnathus fasciatus;Etheostoma spectabile;Larimichthys crocea/Larimichthys crocea/Larimichthys crocea/Collichthys lucidus/Larimichthys crocea;Austrofundulus limnaeus;Oryzias javanicus;Oryzias latipes;Oryzias melastigma;Etheostoma spectabile;Echeneis naucrates;Micropterus sal…
gb|GEEV01000237.1|	ADP/ATP translocase 2	20	ref|XP_018547457.1|PREDICTED: ADP/ATP translocase 3 [Lates calcarifer];dbj|BAE48204.1|solute carrier family 25 alpha, member 5, partial [Paralichthys olivaceus];ref|XP_020778520.1|ADP/ATP translocase 2 [Boleophthalmus pectinirostris];ref|XP_019941431.1|PREDICTED: ADP/ATP translocase 2 [Paralichthys olivaceus];ref|XP_029029433.1|ADP/ATP translocase 3 [Betta splendens];emb|CAG00577.1|unnamed protei…	Lates calcarifer;Paralichthys olivaceus;Boleophthalmus pectinirostris;Paralichthys olivaceus;Betta splendens;Tetraodon nigroviridis;Salarias fasciatus;Larimichthys crocea/Larimichthys crocea/Larimichthys crocea/Larimichthys crocea;Takifugu bimaculatus;Takifugu flavidus;Kryptolebias marmoratus;Seriola dumerili;Pangasianodon hypophthalmus/Pangasianodon hypophthalmus;Amphiprion ocellaris;Archocentru…
gb|GEEV01000244.1|	---NA---
gb|GEEV01000254.1|	MHC class I alpha antigen	20	ref|XP_018539934.1|PREDICTED: class I histocompatibility antigen, F10 alpha chain-like [Lates calcarifer];ref|XP_008301232.1|PREDICTED: IgG receptor FcRn large subunit p51 isoform X4 [Stegastes partitus];ref|XP_008301236.1|PREDICTED: IgG receptor FcRn large subunit p51 isoform X7 [Stegastes partitus];ref|XP_018539933.1|PREDICTED: class I histocompatibility antigen, F10 alpha chain-like [Lates cal…	Lates calcarifer;Stegastes partitus;Stegastes partitus;Lates calcarifer;Seriola dumerili;Trachinotus ovatus;Trachinotus ovatus;Trachinotus ovatus;Trachinotus ovatus/Trachinotus ovatus;Oreochromis aureus;Poecilia formosa;Oreochromis niloticus;Trachinotus ovatus;Haplochromis burtoni;Haplochromis burtoni;Oreochromis aureus;Poecilia latipinna;Dicentrarchus labrax;Parambassis ranga;Salvelinus alpinus
gb|GEEV01000255.1|	MHC class I alpha antigen	20	ref|XP_018539934.1|PREDICTED: class I histocompatibility antigen, F10 alpha chain-like [Lates calcarifer];ref|XP_018529618.1|PREDICTED: H-2 class I histocompatibility antigen, Q9 alpha chain-like [Lates calcarifer];gb|APD68781.1|MHC class I alpha antigen [Trachinotus ovatus]/gb|APD68837.1|MHC class I alpha antigen [Trachinotus ovatus];gb|APD68787.1|MHC class I alpha antigen [Trachinotus ovatus];r…	Lates calcarifer;Lates calcarifer;Trachinotus ovatus/Trachinotus ovatus;Trachinotus ovatus;Lates calcarifer;Trachinotus ovatus;Trachinotus ovatus;Seriola dumerili;Trachinotus ovatus;Trachinotus ovatus;Parambassis ranga;Trachinotus ovatus;Trachinotus ovatus;Trachinotus ovatus;Trachinotus ovatus;Trachinotus ovatus;Dicentrarchus labrax;Trachinotus ovatus;Trachinotus ovatus;Dicentrarchus labrax
gb|GEEV01000256.1|	MHC class I alpha antigen	20	gb|APD68780.1|MHC class I alpha antigen [Trachinotus ovatus];gb|APD68798.1|MHC class I alpha antigen [Trachinotus ovatus];ref|XP_023250692.1|major histocompatibility complex class I-related gene protein-like isoform X1 [Seriola lalandi dorsalis];gb|APD68797.1|MHC class I alpha antigen [Trachinotus ovatus];ref|XP_023250693.1|major histocompatibility complex class I-related gene protein-like isofor…	Trachinotus ovatus;Trachinotus ovatus;Seriola lalandi dorsalis;Trachinotus ovatus;Seriola lalandi dorsalis;Trachinotus ovatus;Trachinotus ovatus;Trachinotus ovatus;Trachinotus ovatus;Anabas testudineus;Trachinotus ovatus;Trachinotus ovatus;Trachinotus ovatus;Trachinotus ovatus;Anabas testudineus;Anabas testudineus;Trachinotus ovatus;Lates calcarifer;Lates calcarifer;Trachinotus ovatus
gb|GEEV01000257.1|	MHC class I alpha antigen	20	gb|APD68778.1|MHC class I alpha antigen [Trachinotus ovatus];gb|APD68779.1|MHC class I alpha antigen [Trachinotus ovatus];gb|APD68777.1|MHC class I alpha antigen [Trachinotus ovatus];gb|APD68780.1|MHC class I alpha antigen [Trachinotus ovatus];gb|AAL11412.1|major histocompatibility class I receptor [Sander vitreus];gb|AIL25833.1|MHC class I antigen [Scatophagus argus];gb|AIL25834.1|MHC class I an…	Trachinotus ovatus;Trachinotus ovatus;Trachinotus ovatus;Trachinotus ovatus;Sander vitreus;Scatophagus argus;Scatophagus argus;Anabas testudineus;Trachinotus ovatus;Trachinotus ovatus;Scatophagus argus;Sparus aurata;Scatophagus argus;Trachinotus ovatus;Seriola lalandi dorsalis;Scatophagus argus;Seriola lalandi dorsalis;Trachinotus ovatus;Sander vitreus;Perca flavescens
gb|GEEV01000315.1|	beta-2 microglobulin	20	ref|XP_018552596.1|PREDICTED: beta-2-microglobulin-like [Lates calcarifer]/gb|ACN32201.1|beta2-microglobulin [Lates calcarifer];ref|XP_022604907.1|beta-2-microglobulin-like [Seriola dumerili];gb|ATE88089.1|beta-2 microglobulin, partial [Trachinotus ovatus];gb|QDA39810.1|beta 2 microglobulin [Trachinotus blochii];ref|XP_023265526.1|beta-2-microglobulin-like [Seriola lalandi dorsalis];dbj|BAI63126.…	Lates calcarifer/Lates calcarifer;Seriola dumerili;Trachinotus ovatus;Trachinotus blochii;Seriola lalandi dorsalis;Seriola quinqueradiata;Perca fluviatilis;Larimichthys crocea/Larimichthys crocea/Larimichthys crocea;Miichthys miiuy/Miichthys miiuy;Miichthys miiuy;Miichthys miiuy;Larimichthys crocea;Perca flavescens/Perca flavescens;Sander lucioperca/Sander lucioperca;Larimichthys crocea;Cottoperc…
gb|GEEV01000325.1|	eukaryotic peptide chain release factor GTP-binding subunit ERF3A	20	ref|XP_022620655.1|eukaryotic peptide chain release factor GTP-binding subunit ERF3A isoform X1 [Seriola dumerili];ref|XP_018553506.1|PREDICTED: LOW QUALITY PROTEIN: eukaryotic peptide chain release factor GTP-binding subunit ERF3A-like [Lates calcarifer];ref|XP_022620656.1|eukaryotic peptide chain release factor GTP-binding subunit ERF3A isoform X2 [Seriola dumerili];ref|XP_023278623.1|eukaryoti…	Seriola dumerili;Lates calcarifer;Seriola dumerili;Seriola lalandi dorsalis;Amphiprion ocellaris;Echeneis naucrates;Seriola lalandi dorsalis;Sphaeramia orbicularis;Acanthochromis polyacanthus;Larimichthys crocea/Larimichthys crocea/Larimichthys crocea;Scophthalmus maximus;Kryptolebias marmoratus;Stegastes partitus;Oreochromis niloticus;Echeneis naucrates;Sphaeramia orbicularis;Paralichthys olivac…
gb|GEEV01000332.1|	60S ribosomal protein L3	20	ref|XP_018540212.1|PREDICTED: LOW QUALITY PROTEIN: 60S ribosomal protein L3-like [Lates calcarifer];ref|XP_022595158.1|60S ribosomal protein L3 [Seriola dumerili]/ref|XP_023269694.1|60S ribosomal protein L3 [Seriola lalandi dorsalis];ref|XP_026216545.1|60S ribosomal protein L3 [Anabas testudineus];ref|XP_026181657.1|60S ribosomal protein L3 [Mastacembelus armatus];ref|XP_015249823.1|PREDICTED: 60…	Lates calcarifer;Seriola dumerili/Seriola lalandi dorsalis;Anabas testudineus;Mastacembelus armatus;Cyprinodon variegatus;Echeneis naucrates;Parambassis ranga;Monopterus albus;Collichthys lucidus;Salarias fasciatus;Nothobranchius furzeri;Gouania willdenowi;Acanthochromis polyacanthus;Acanthochromis polyacanthus/Acanthochromis polyacanthus;Amphiprion ocellaris;Stegastes partitus;Oryzias javanicus;…
gb|GEEV01000334.1|	60S ribosomal protein L21	20	gb|PWA17959.1|hypothetical protein CCH79_00004196, partial [Gambusia affinis];ref|XP_018529408.1|PREDICTED: 60S ribosomal protein L21 [Lates calcarifer];ref|XP_022599963.1|60S ribosomal protein L21 [Seriola dumerili]/ref|XP_023272578.1|60S ribosomal protein L21 [Seriola lalandi dorsalis];ref|XP_026216969.1|60S ribosomal protein L21 [Anabas testudineus];gb|RVE58797.1|hypothetical protein OJAV_G001…	Gambusia affinis;Lates calcarifer;Seriola dumerili/Seriola lalandi dorsalis;Anabas testudineus;Oryzias javanicus;Xiphophorus maculatus/Poecilia latipinna/Xiphophorus couchianus/Xiphophorus hellerii;Echeneis naucrates;Stegastes partitus;Poecilia formosa/Poecilia mexicana;Oryzias melastigma/Oryzias melastigma;Nothobranchius furzeri;Mastacembelus armatus;Fundulus heteroclitus;Acanthochromis polyacan…
gb|GEEV01000373.1|	fructose-bisphosphate aldolase A-like	20	ref|XP_010743126.3|fructose-bisphosphate aldolase A [Larimichthys crocea]/gb|KAE8283667.1|Fructose-bisphosphate aldolase A [Larimichthys crocea];gb|TKS92467.1|Fructose-bisphosphate aldolase A [Collichthys lucidus];ref|XP_031727015.1|fructose-bisphosphate aldolase A-like [Anarrhichthys ocellatus];ref|XP_030263478.1|fructose-bisphosphate aldolase A-like [Sparus aurata];gb|ACL98138.1|fructose-bispho…	Larimichthys crocea/Larimichthys crocea;Collichthys lucidus;Anarrhichthys ocellatus;Sparus aurata;Epinephelus coioides;Seriola dumerili;Myripristis murdjan;Sphaeramia orbicularis;Salarias fasciatus;Perca flavescens;Perca flavescens;Perca fluviatilis;Sander lucioperca;Anabas testudineus;Betta splendens;Mastacembelus armatus;Seriola lalandi dorsalis;Paramormyrops kingsleyae/Paramormyrops kingsleyae…
gb|GEEV01000391.1|	eukaryotic translation initiation factor 3 subunit M	20	ref|XP_023138718.1|eukaryotic translation initiation factor 3 subunit M [Amphiprion ocellaris];ref|XP_018523559.1|PREDICTED: eukaryotic translation initiation factor 3 subunit M [Lates calcarifer];ref|XP_022047728.1|eukaryotic translation initiation factor 3 subunit M [Acanthochromis polyacanthus];ref|XP_029986136.1|eukaryotic translation initiation factor 3 subunit M [Sphaeramia orbicularis];ref…	Amphiprion ocellaris;Lates calcarifer;Acanthochromis polyacanthus;Sphaeramia orbicularis;Stegastes partitus;Myripristis murdjan;Salarias fasciatus;Archocentrus centrarchus;Oreochromis niloticus/Pundamilia nyererei/Haplochromis burtoni/Neolamprologus brichardi/Oreochromis aureus;Parambassis ranga;Echeneis naucrates;Seriola dumerili/Seriola lalandi dorsalis;Mastacembelus armatus;Betta splendens;Ana…
gb|GEEV01000404.1|	cathepsin S	20	ref|XP_018531601.1|PREDICTED: cathepsin S-like [Lates calcarifer];ref|XP_023281255.1|cathepsin S-like [Seriola lalandi dorsalis];dbj|BAK55650.1|cathepsin S [Oplegnathus fasciatus];ref|XP_022068851.1|cathepsin S-like [Acanthochromis polyacanthus];ref|XP_020510681.1|LOW QUALITY PROTEIN: cathepsin S-like [Labrus bergylta];ref|XP_008295838.1|PREDICTED: cathepsin S-like, partial [Stegastes partitus];g…	Lates calcarifer;Seriola lalandi dorsalis;Oplegnathus fasciatus;Acanthochromis polyacanthus;Labrus bergylta;Stegastes partitus;Collichthys lucidus;Oryzias latipes;Larimichthys crocea;Larimichthys crocea;Larimichthys crocea;Sander lucioperca;Collichthys lucidus;Poecilia formosa;Poecilia latipinna;Poecilia mexicana;Lutjanus argentimaculatus;Cottoperca gobio;Oplegnathus fasciatus;Larimichthys crocea
gb|GEEV01000411.1|	TBC1 domain family member 15	20	ref|XP_018544563.1|PREDICTED: TBC1 domain family member 15 [Lates calcarifer]/ref|XP_018544564.1|PREDICTED: TBC1 domain family member 15 [Lates calcarifer]/ref|XP_018544565.1|PREDICTED: TBC1 domain family member 15 [Lates calcarifer];ref|XP_030282442.1|TBC1 domain family member 15-like isoform X3 [Sparus aurata];ref|XP_029378087.1|TBC1 domain family member 15-like isoform X2 [Echeneis naucrates];…	Lates calcarifer/Lates calcarifer/Lates calcarifer;Sparus aurata;Echeneis naucrates;Seriola lalandi dorsalis;Sparus aurata;Seriola dumerili;Sparus aurata;Echeneis naucrates;Monopterus albus;Sparus aurata;Echeneis naucrates;Seriola dumerili;Anabas testudineus;Larimichthys crocea;Larimichthys crocea;Larimichthys crocea;Sphaeramia orbicularis;Stegastes partitus;Myripristis murdjan;Mastacembelus arma…
gb|GEEV01000416.1|	WD repeat-containing protein 1	20	ref|XP_018555800.1|PREDICTED: WD repeat-containing protein 1 [Lates calcarifer];ref|XP_022601249.1|WD repeat-containing protein 1 [Seriola dumerili];ref|XP_023283765.1|WD repeat-containing protein 1 [Seriola lalandi dorsalis];gb|KAF1391329.1|hypothetical protein PFLUV_G00040990 [Perca fluviatilis];ref|XP_031133510.1|WD repeat-containing protein 1 [Sander lucioperca];ref|XP_028261299.1|WD repeat-c…	Lates calcarifer;Seriola dumerili;Seriola lalandi dorsalis;Perca fluviatilis;Sander lucioperca;Parambassis ranga;Etheostoma spectabile;Echeneis naucrates;Perca flavescens;Perca flavescens;Poecilia latipinna;Xiphophorus couchianus;Poecilia reticulata;Dicentrarchus labrax;Poecilia formosa;Poecilia mexicana;Neolamprologus brichardi;Haplochromis burtoni;Pundamilia nyererei;Oreochromis aureus
gb|GEEV01000419.1|	probable ATP-dependent RNA helicase DDX27 isoform X1	20	ref|XP_018543222.1|PREDICTED: probable ATP-dependent RNA helicase DDX27 isoform X1 [Lates calcarifer];ref|XP_018543223.1|PREDICTED: probable ATP-dependent RNA helicase DDX27 isoform X2 [Lates calcarifer];ref|XP_029990509.1|probable ATP-dependent RNA helicase DDX27 isoform X1 [Sphaeramia orbicularis];ref|XP_029990510.1|probable ATP-dependent RNA helicase DDX27 isoform X2 [Sphaeramia orbicularis];r…	Lates calcarifer;Lates calcarifer;Sphaeramia orbicularis;Sphaeramia orbicularis;Pundamilia nyererei;Stegastes partitus;Stegastes partitus;Stegastes partitus;Stegastes partitus;Paralichthys olivaceus;Larimichthys crocea;Larimichthys crocea;Larimichthys crocea;Mastacembelus armatus;Larimichthys crocea;Mastacembelus armatus;Oreochromis niloticus;Oreochromis niloticus;Oreochromis aureus;Oreochromis a…
gb|GEEV01000425.1|	serglycin isoform X1	20	ref|XP_018522202.1|PREDICTED: uncharacterized protein LOC108876891 [Lates calcarifer];ref|XP_019954190.1|PREDICTED: uncharacterized protein LOC109636723 [Paralichthys olivaceus];ref|XP_028258427.1|serglycin-like isoform X1 [Parambassis ranga];ref|XP_010730660.1|serglycin [Larimichthys crocea]/gb|KAE8297132.1|hypothetical protein D5F01_LYC03747 [Larimichthys crocea]/gb|TMS13041.1|hypothetical prot…	Lates calcarifer;Paralichthys olivaceus;Parambassis ranga;Larimichthys crocea/Larimichthys crocea/Larimichthys crocea;Perca fluviatilis;Parambassis ranga;Sparus aurata;Scophthalmus maximus;Etheostoma spectabile;Archocentrus centrarchus;Pundamilia nyererei/Astatotilapia calliptera;Haplochromis burtoni;Maylandia zebra;Nothobranchius furzeri;Perca flavescens;Oreochromis niloticus;Oreochromis aureus;…
gb|GEEV01000438.1|	inositol hexakisphosphate kinase 2-like	20	gb|AWP02895.1|putative inositol hexakisphosphate kinase 2-like [Scophthalmus maximus];ref|XP_018542018.1|PREDICTED: inositol hexakisphosphate kinase 2-like [Lates calcarifer];ref|XP_022601116.1|inositol hexakisphosphate kinase 2-like [Seriola dumerili];ref|XP_023279317.1|inositol hexakisphosphate kinase 2 [Seriola lalandi dorsalis];ref|XP_022046755.1|inositol hexakisphosphate kinase 2-like [Acant…	Scophthalmus maximus;Lates calcarifer;Seriola dumerili;Seriola lalandi dorsalis;Acanthochromis polyacanthus;Stegastes partitus;Cottoperca gobio;Parambassis ranga;Collichthys lucidus;Larimichthys crocea/Larimichthys crocea/Larimichthys crocea;Echeneis naucrates;Paralichthys olivaceus;Echeneis naucrates;Anabas testudineus;Myripristis murdjan;Etheostoma spectabile;Perca flavescens/Perca flavescens;P…
gb|GEEV01000439.1|	---NA---
gb|GEEV01000442.1|	phosphoglycerate kinase 1	20	ref|XP_018546847.1|PREDICTED: phosphoglycerate kinase 1 [Lates calcarifer];ref|WP_147790150.1|phosphoglycerate kinase [Pantoea vagans]/gb|TXL73757.1|phosphoglycerate kinase [Pantoea vagans];ref|XP_028277534.1|phosphoglycerate kinase 1 [Parambassis ranga];ref|XP_023117637.1|phosphoglycerate kinase 1 [Amphiprion ocellaris];ref|XP_015251540.1|PREDICTED: phosphoglycerate kinase 1 [Cyprinodon variegat…	Lates calcarifer;Pantoea vagans/Pantoea vagans;Parambassis ranga;Amphiprion ocellaris;Cyprinodon variegatus;Oreochromis aureus;Stegastes partitus;Austrofundulus limnaeus;Acanthochromis polyacanthus;Larimichthys crocea/Larimichthys crocea;Pundamilia nyererei;Haplochromis burtoni;Archocentrus centrarchus;Labrus bergylta;Oryzias melastigma;Oreochromis niloticus;Hippocampus comes;Anarrhichthys ocella…
gb|GEEV01000444.1|	cytochrome c	20	gb|KAF1375437.1|hypothetical protein PFLUV_G00220160 [Perca fluviatilis];ref|XP_018516369.1|PREDICTED: cytochrome c [Lates calcarifer]/ref|XP_018516370.1|PREDICTED: cytochrome c [Lates calcarifer];ref|XP_028279019.1|cytochrome c [Parambassis ranga];gb|TDH01579.1|hypothetical protein EPR50_G00181660 [Perca flavescens];ref|XP_028458961.1|cytochrome c [Perca flavescens];ref|XP_029926083.1|cytochrome…	Perca fluviatilis;Lates calcarifer/Lates calcarifer;Parambassis ranga;Perca flavescens;Perca flavescens;Myripristis murdjan;Katsuwonus pelamis;Etheostoma spectabile;Anoplopoma fimbria/Anoplopoma fimbria;Sander lucioperca;Acanthochromis polyacanthus/Acanthochromis polyacanthus;Stegastes partitus;Tetraodon nigroviridis/Tetraodon nigroviridis;Boleophthalmus pectinirostris;Echeneis naucrates;Katsuwon…
gb|GEEV01000450.1|	nucleosome assembly protein, putative	20	ref|XP_001451882.1|hypothetical protein [Paramecium tetraurelia strain d4-2]/emb|CAK84485.1|unnamed protein product [Paramecium tetraurelia];ref|XP_001462546.1|hypothetical protein [Paramecium tetraurelia strain d4-2]/emb|CAK95173.1|unnamed protein product [Paramecium tetraurelia];ref|XP_001434608.1|hypothetical protein [Paramecium tetraurelia strain d4-2]/emb|CAK67211.1|unnamed protein product […	Paramecium tetraurelia strain d4-2/Paramecium tetraurelia;Paramecium tetraurelia strain d4-2/Paramecium tetraurelia;Paramecium tetraurelia strain d4-2/Paramecium tetraurelia;Paramecium tetraurelia strain d4-2/Paramecium tetraurelia;Tetrahymena thermophila SB210/Tetrahymena thermophila SB210;Pseudocohnilembus persalinus;Paramecium tetraurelia strain d4-2/Paramecium tetraurelia;Ichthyophthirius mul…
gb|GEEV01000451.1|	plasminogen activator inhibitor 1 RNA-binding protein-like isoform X2	20	ref|XP_018525773.1|PREDICTED: plasminogen activator inhibitor 1 RNA-binding protein-like isoform X2 [Lates calcarifer];ref|XP_018525775.1|PREDICTED: plasminogen activator inhibitor 1 RNA-binding protein-like isoform X4 [Lates calcarifer];ref|XP_018525774.1|PREDICTED: plasminogen activator inhibitor 1 RNA-binding protein-like isoform X3 [Lates calcarifer];ref|XP_018525771.1|PREDICTED: plasminogen …	Lates calcarifer;Lates calcarifer;Lates calcarifer;Lates calcarifer;Echeneis naucrates;Echeneis naucrates;Amphiprion ocellaris;Amphiprion ocellaris;Acanthochromis polyacanthus;Acanthochromis polyacanthus;Seriola dumerili;Seriola dumerili;Seriola lalandi dorsalis;Seriola lalandi dorsalis;Archocentrus centrarchus;Archocentrus centrarchus;Stegastes partitus;Amphiprion ocellaris;Amphiprion ocellaris;…
gb|GEEV01000462.1|	phosphoinositide 3-kinase regulatory subunit 5 isoform X1	20	ref|XP_018520665.1|PREDICTED: LOW QUALITY PROTEIN: phosphoinositide 3-kinase regulatory subunit 5 [Lates calcarifer];ref|XP_023268531.1|phosphoinositide 3-kinase regulatory subunit 5 isoform X1 [Seriola lalandi dorsalis];ref|XP_023268532.1|phosphoinositide 3-kinase regulatory subunit 5 isoform X2 [Seriola lalandi dorsalis];ref|XP_029364035.1|phosphoinositide 3-kinase regulatory subunit 5 isoform …	Lates calcarifer;Seriola lalandi dorsalis;Seriola lalandi dorsalis;Echeneis naucrates;Echeneis naucrates;Seriola dumerili/Seriola dumerili;Monopterus albus;Monopterus albus;Monopterus albus;Collichthys lucidus;Larimichthys crocea;Mastacembelus armatus/Mastacembelus armatus;Larimichthys crocea;Larimichthys crocea;Collichthys lucidus;Xiphophorus maculatus/Xiphophorus maculatus;Xiphophorus maculatus…
gb|GEEV01000476.1|	collagenase 3-like	20	ref|XP_018548146.1|PREDICTED: collagenase 3-like [Lates calcarifer];ref|XP_013129643.2|collagenase 3 [Oreochromis niloticus];ref|XP_022601710.1|collagenase 3-like [Seriola dumerili];ref|XP_022601711.1|collagenase 3-like [Seriola dumerili];ref|XP_023273520.1|collagenase 3-like [Seriola lalandi dorsalis];ref|XP_030602059.1|collagenase 3-like [Archocentrus centrarchus];ref|XP_030602171.1|collagenase…	Lates calcarifer;Oreochromis niloticus;Seriola dumerili;Seriola dumerili;Seriola lalandi dorsalis;Archocentrus centrarchus;Archocentrus centrarchus;Mastacembelus armatus;Stegastes partitus;Monopterus albus;Astatotilapia calliptera;Maylandia zebra;Oryzias latipes/Oryzias latipes;Anabas testudineus;Anabas testudineus;Anabas testudineus;Anabas testudineus;Amphiprion ocellaris;Anabas testudineus;Anab…
gb|GEEV01000478.1|	cathepsin D-like	20	ref|XP_018523219.1|PREDICTED: LOW QUALITY PROTEIN: cathepsin D-like [Lates calcarifer];ref|XP_029363466.1|cathepsin D-like [Echeneis naucrates];ref|XP_022612789.1|cathepsin D-like [Seriola dumerili];ref|XP_019964302.1|PREDICTED: cathepsin D-like [Paralichthys olivaceus];gb|AWP18652.1|putative cathepsin D-like isoform 2 [Scophthalmus maximus];gb|ARR29128.1|cathepsin D [Scophthalmus maximus]/gb|AWP…	Lates calcarifer;Echeneis naucrates;Seriola dumerili;Paralichthys olivaceus;Scophthalmus maximus;Scophthalmus maximus/Scophthalmus maximus/Scophthalmus maximus;Seriola lalandi dorsalis;Mastacembelus armatus;Salarias fasciatus;Hippoglossus hippoglossus;Sphaeramia orbicularis;Collichthys lucidus;Collichthys lucidus;Larimichthys crocea;Larimichthys crocea;Cynoglossus semilaevis;Oryzias latipes;Sparu…
gb|GEEV01000484.1|	plastin-2	20	ref|XP_018550918.1|PREDICTED: plastin-2 [Lates calcarifer];ref|XP_022623028.1|plastin-2 [Seriola dumerili];gb|TKS66739.1|Plastin-2 L-plastin [Collichthys lucidus];ref|XP_027146760.1|plastin-2 [Larimichthys crocea];ref|XP_023268264.1|plastin-2 [Seriola lalandi dorsalis];ref|XP_020477222.1|plastin-2 [Monopterus albus];ref|XP_022062153.1|plastin-2 [Acanthochromis polyacanthus];ref|XP_031729225.1|pla…	Lates calcarifer;Seriola dumerili;Collichthys lucidus;Larimichthys crocea;Seriola lalandi dorsalis;Monopterus albus;Acanthochromis polyacanthus;Anarrhichthys ocellatus;Liparis tanakae;Anabas testudineus;Mastacembelus armatus/Mastacembelus armatus;Austrofundulus limnaeus;Labrus bergylta;Poecilia reticulata;Poecilia mexicana;Echeneis naucrates/Echeneis naucrates;Scophthalmus maximus;Kryptolebias ma…
gb|GEEV01000491.1|	peptidyl-prolyl cis-trans isomerase-like	20	ref|XP_018518970.1|PREDICTED: peptidyl-prolyl cis-trans isomerase-like, partial [Lates calcarifer];ref|XP_007540865.1|PREDICTED: peptidyl-prolyl cis-trans isomerase-like [Poecilia formosa];ref|XP_014823992.1|PREDICTED: peptidyl-prolyl cis-trans isomerase-like [Poecilia mexicana];ref|XP_028314009.1|peptidyl-prolyl cis-trans isomerase-like [Gouania willdenowi]/ref|XP_028324191.1|peptidyl-prolyl cis…	Lates calcarifer;Poecilia formosa;Poecilia mexicana;Gouania willdenowi/Gouania willdenowi;Poecilia latipinna;Poecilia reticulata;Gouania willdenowi;Salarias fasciatus;Branchiostoma floridae/Branchiostoma floridae;Catenaria anguillulae PL171;Xiphophorus maculatus/Xiphophorus couchianus/Xiphophorus hellerii;Amphibalanus amphitrite;Gonapodya prolifera JEL478;Pundamilia nyererei;Sander lucioperca;Eur…
gb|GEEV01000520.1|	T-cell receptor alpha	20	gb|AAV88084.1|T cell receptor alpha chain, partial [Dicentrarchus labrax];dbj|BAB82525.1|T-cell receptor alpha [Paralichthys olivaceus];dbj|BAB82534.1|T-cell receptor alpha [Paralichthys olivaceus];dbj|BAB82556.1|T-cell receptor alpha [Paralichthys olivaceus];gb|ACY54771.1|T-cell receptor alpha [Hippoglossus hippoglossus];dbj|BAB82535.1|T-cell receptor alpha [Paralichthys olivaceus];ref|XP_024655…	Dicentrarchus labrax;Paralichthys olivaceus;Paralichthys olivaceus;Paralichthys olivaceus;Hippoglossus hippoglossus;Paralichthys olivaceus;Maylandia zebra;Paralichthys olivaceus;Paralichthys olivaceus;Paralichthys olivaceus;Paralichthys olivaceus/Paralichthys olivaceus;Paralichthys olivaceus;Paralichthys olivaceus;Paralichthys olivaceus;Paralichthys olivaceus;Paralichthys olivaceus;Paralichthys o…
gb|GEEV01000524.1|	membrane-spanning 4-domains subfamily A member 4D-like isoform X2	20	ref|XP_018518796.1|PREDICTED: membrane-spanning 4-domains subfamily A member 12-like isoform X1 [Lates calcarifer];ref|XP_018544853.1|PREDICTED: membrane-spanning 4-domains subfamily A member 12-like isoform X1 [Lates calcarifer];ref|XP_018518797.1|PREDICTED: membrane-spanning 4-domains subfamily A member 4D-like isoform X2 [Lates calcarifer]/ref|XP_018544854.1|PREDICTED: membrane-spanning 4-doma…	Lates calcarifer;Lates calcarifer;Lates calcarifer/Lates calcarifer;Lates calcarifer/Lates calcarifer;Lates calcarifer;Lates calcarifer;Lates calcarifer;Lates calcarifer;Lates calcarifer/Lates calcarifer;Lates calcarifer;Lates calcarifer;Lates calcarifer;Lates calcarifer;Paralichthys olivaceus/Paralichthys olivaceus/Paralichthys olivaceus/Paralichthys olivaceus;Lates calcarifer;Lates calcarifer;C…
gb|GEEV01000525.1|	membrane-spanning 4-domains subfamily A member 15-like	20	ref|XP_018544842.1|PREDICTED: uncharacterized protein LOC108891942 [Lates calcarifer];ref|XP_018518791.1|PREDICTED: membrane-spanning 4-domains subfamily A member 15-like [Lates calcarifer]/ref|XP_018518793.1|PREDICTED: membrane-spanning 4-domains subfamily A member 15-like [Lates calcarifer]/ref|XP_018518794.1|PREDICTED: membrane-spanning 4-domains subfamily A member 15-like [Lates calcarifer];r…	Lates calcarifer;Lates calcarifer/Lates calcarifer/Lates calcarifer;Lates calcarifer/Lates calcarifer;Lates calcarifer;Lates calcarifer;Lates calcarifer;Lates calcarifer;Lates calcarifer;Lates calcarifer;Lates calcarifer;Lates calcarifer;Lates calcarifer;Lates calcarifer;Lates calcarifer;Lates calcarifer;Lates calcarifer;Lates calcarifer;Lates calcarifer/Lates calcarifer;Lates calcarifer;Lates ca…
gb|GEEV01000528.1|	transferrin	20	gb|AEZ51816.1|transferrin [Lates calcarifer];ref|XP_018532175.1|PREDICTED: serotransferrin-like [Lates calcarifer];ref|WP_133372461.1|hypothetical protein, partial [Bacillus aciditolerans];ref|WP_165918411.1|hypothetical protein, partial [Bacillus aciditolerans];gb|AJP74817.1|transferrin [Siniperca chuatsi];gb|AEB71538.1|transferrin precursor, partial [Oryzias melastigma];ref|WP_162984615.1|hypot…	Lates calcarifer;Lates calcarifer;Bacillus aciditolerans;Bacillus aciditolerans;Siniperca chuatsi;Oryzias melastigma;Arcobacter sp. SM1702;Lutjanus argentiventris;Acanthopagrus schlegelii;Oryzias latipes/Oryzias latipes;Oryzias latipes/Oryzias latipes;Seriola dumerili;Mastacembelus armatus;Seriola lalandi dorsalis;Sparus aurata/Sparus aurata/Sparus aurata;Oreochromis niloticus/Oreochromis nilotic…
gb|GEEV01000546.1|	---NA---
gb|GEEV01000554.1|	phosphoglycerate mutase 1	20	ref|XP_020491576.1|phosphoglycerate mutase 1-like [Labrus bergylta];ref|XP_018520331.1|PREDICTED: phosphoglycerate mutase 1-like [Lates calcarifer];ref|XP_029377898.1|phosphoglycerate mutase 1 [Echeneis naucrates];ref|XP_028453991.1|phosphoglycerate mutase 1 [Perca flavescens]/ref|XP_031145279.1|phosphoglycerate mutase 1 [Sander lucioperca]/ref|XP_032395440.1|phosphoglycerate mutase 1 [Etheostoma…	Labrus bergylta;Lates calcarifer;Echeneis naucrates;Perca flavescens/Sander lucioperca/Etheostoma spectabile/Etheostoma spectabile/Perca flavescens;Amphiprion ocellaris;Perca fluviatilis;Hippocampus comes;Maylandia zebra/Pundamilia nyererei/Haplochromis burtoni/Astatotilapia calliptera;Stegastes partitus;Oreochromis niloticus/Oreochromis aureus;Acanthochromis polyacanthus;Boleophthalmus pectiniro…
gb|GEEV01000556.1|	40S ribosomal protein S4, X isoform	20	ref|XP_020509865.1|40S ribosomal protein S4 [Labrus bergylta];ref|XP_017260725.2|40S ribosomal protein S4 [Kryptolebias marmoratus];ref|XP_018559339.1|PREDICTED: 40S ribosomal protein S4, X isoform [Lates calcarifer]/ref|XP_022617000.1|40S ribosomal protein S4, X isoform [Seriola dumerili]/ref|XP_029382147.1|40S ribosomal protein S4, X isoform [Echeneis naucrates]/ref|XP_030018397.1|40S ribosomal…	Labrus bergylta;Kryptolebias marmoratus;Lates calcarifer/Seriola dumerili/Echeneis naucrates/Sphaeramia orbicularis/Epinephelus coioides;Salarias fasciatus;Larimichthys crocea/Larimichthys crocea/Larimichthys crocea/Larimichthys crocea;Stegastes partitus;Acanthochromis polyacanthus/Amphiprion ocellaris;Mastacembelus armatus;Perca flavescens/Sander lucioperca/Etheostoma spectabile/Perca fluviatili…
gb|GEEV01000560.1|	high choriolytic enzyme 1-like	20	ref|XP_018547838.1|PREDICTED: high choriolytic enzyme 2-like [Lates calcarifer];ref|XP_018547826.1|PREDICTED: high choriolytic enzyme 2-like [Lates calcarifer];ref|XP_003967728.1|high choriolytic enzyme 1-like [Takifugu rubripes];ref|XP_018547812.1|PREDICTED: high choriolytic enzyme 1-like [Lates calcarifer];ref|XP_026222149.1|high choriolytic enzyme 1-like [Anabas testudineus];gb|TNN00247.1|hypo…	Lates calcarifer;Lates calcarifer;Takifugu rubripes;Lates calcarifer;Anabas testudineus;Takifugu bimaculatus/Takifugu flavidus;Tetraodon nigroviridis;Perca flavescens;Perca fluviatilis;Sander lucioperca;Sphaeramia orbicularis;Anabas testudineus/Anabas testudineus;Nothobranchius furzeri;Scophthalmus maximus/Scophthalmus maximus;Acanthochromis polyacanthus;Mastacembelus armatus/Mastacembelus armatu…
gb|GEEV01000563.1|	Interleukin 1 beta like 2 isoform 2	20	ref|XP_018539191.1|PREDICTED: uncharacterized protein LOC108887947 [Lates calcarifer];gb|KAA8595868.1|hypothetical protein FQN60_011159 [Etheostoma spectabile];ref|XP_032358762.1|uncharacterized protein LOC116671498 [Etheostoma spectabile];ref|XP_029354068.1|uncharacterized protein LOC115040989 [Echeneis naucrates];ref|XP_010790446.1|PREDICTED: uncharacterized protein LOC104963546 [Notothenia cor…	Lates calcarifer;Etheostoma spectabile;Etheostoma spectabile;Echeneis naucrates;Notothenia coriiceps;Perca fluviatilis;Scophthalmus maximus;Scophthalmus maximus;Sparus aurata;Perca flavescens;Anarrhichthys ocellatus;Seriola dumerili;Seriola lalandi dorsalis;Mastacembelus armatus;Liparis tanakae;Larimichthys crocea;Mastacembelus armatus;Amphiprion ocellaris;Collichthys lucidus;Larimichthys crocea
gb|GEEV01000569.1|	40S ribosomal protein S10	20	ref|XP_018539420.1|PREDICTED: 40S ribosomal protein S10 [Lates calcarifer];gb|RVE73020.1|hypothetical protein OJAV_G00044890 [Oryzias javanicus];ref|XP_005802258.1|40S ribosomal protein S10 [Xiphophorus maculatus]/ref|XP_008407247.1|PREDICTED: 40S ribosomal protein S10 [Poecilia reticulata]/ref|XP_017264089.1|40S ribosomal protein S10 [Kryptolebias marmoratus]/ref|XP_020463875.1|40S ribosomal pro…	Lates calcarifer;Oryzias javanicus;Xiphophorus maculatus/Poecilia reticulata/Kryptolebias marmoratus/Monopterus albus/Labrus bergylta/Boleophthalmus pectinirostris/Seriola dumerili/Seriola lalandi dorsalis/Mastacembelus armatus/Anabas testudineus/Parambassis ranga/Betta splendens/Echeneis naucrates/Salarias fasciatus/Sparus aurata;Austrofundulus limnaeus;Oryzias latipes/Oryzias latipes/Oryzias me…
gb|GEEV01000572.1|	interleukin-1 receptor type 2 isoform X1	20	ref|XP_018551898.1|PREDICTED: interleukin-1 receptor type 2-like isoform X1 [Lates calcarifer];ref|XP_018552014.1|PREDICTED: interleukin-1 receptor type 2 isoform X1 [Lates calcarifer];ref|XP_018551899.1|PREDICTED: interleukin-1 receptor type 2-like isoform X2 [Lates calcarifer];ref|XP_018552015.1|PREDICTED: interleukin-1 receptor type 2 isoform X2 [Lates calcarifer];ref|XP_026233195.1|interleuki…	Lates calcarifer;Lates calcarifer;Lates calcarifer;Lates calcarifer;Anabas testudineus;Miichthys miiuy;Anabas testudineus;Anabas testudineus;Seriola dumerili;Collichthys lucidus;Mastacembelus armatus;Sander lucioperca;Perca flavescens;Larimichthys crocea;Perca flavescens;Sander lucioperca;Verasper variegatus;Seriola lalandi dorsalis;Mastacembelus armatus;Monopterus albus
gb|GEEV01000576.1|	homocysteine-responsive endoplasmic reticulum-resident ubiquitin-like domain member 2 protein	20	ref|XP_018531638.1|PREDICTED: homocysteine-responsive endoplasmic reticulum-resident ubiquitin-like domain member 2 protein [Lates calcarifer]/ref|XP_018531639.1|PREDICTED: homocysteine-responsive endoplasmic reticulum-resident ubiquitin-like domain member 2 protein [Lates calcarifer];ref|XP_023249194.1|homocysteine-responsive endoplasmic reticulum-resident ubiquitin-like domain member 2 protein …	Lates calcarifer/Lates calcarifer;Seriola lalandi dorsalis;Seriola dumerili;Scophthalmus maximus;Echeneis naucrates;Stegastes partitus/Stegastes partitus/Stegastes partitus;Scophthalmus maximus;Parambassis ranga;Myripristis murdjan;Gouania willdenowi/Gouania willdenowi/Gouania willdenowi;Myripristis murdjan;Monopterus albus;Coregonus sp. 'balchen';Salvelinus alpinus;Oncorhynchus tshawytscha;Salmo…
gb|GEEV01000579.1|	clathrin heavy chain 1 isoform X2	20	ref|XP_023262362.1|clathrin heavy chain 1-like [Seriola lalandi dorsalis];ref|XP_018547140.1|PREDICTED: clathrin heavy chain 1 isoform X2 [Lates calcarifer];ref|XP_029374466.1|clathrin heavy chain 1 isoform X3 [Echeneis naucrates];ref|XP_029374465.1|clathrin heavy chain 1 isoform X2 [Echeneis naucrates];ref|XP_030009306.1|clathrin heavy chain 1-like isoform X4 [Sphaeramia orbicularis];ref|XP_0185…	Seriola lalandi dorsalis;Lates calcarifer;Echeneis naucrates;Echeneis naucrates;Sphaeramia orbicularis;Lates calcarifer;Sphaeramia orbicularis;Myripristis murdjan;Myripristis murdjan;Sphaeramia orbicularis;Sphaeramia orbicularis;Echeneis naucrates;Myripristis murdjan;Oreochromis aureus;Oreochromis aureus;Salarias fasciatus;Maylandia zebra/Pundamilia nyererei;Oreochromis niloticus;Oreochromis nilo…
gb|GEEV01000580.1|	ras-related protein Rab-18	20	ref|XP_018553758.1|PREDICTED: ras-related protein Rab-18 [Lates calcarifer];ref|XP_008305871.1|ras-related protein Rab-18 [Cynoglossus semilaevis];ref|XP_020477053.1|ras-related protein Rab-18 [Monopterus albus];ref|XP_010735628.3|ras-related protein Rab-18 [Larimichthys crocea]/gb|KAE8280093.1|Ras-related protein Rab-18 Precursor [Larimichthys crocea];ref|XP_026220242.1|ras-related protein Rab-1…	Lates calcarifer;Cynoglossus semilaevis;Monopterus albus;Larimichthys crocea/Larimichthys crocea;Anabas testudineus;Seriola dumerili/Seriola lalandi dorsalis;Dicentrarchus labrax;Sphaeramia orbicularis;Acanthochromis polyacanthus;Stegastes partitus;Paralichthys olivaceus;Amphiprion ocellaris;Mastacembelus armatus;Sparus aurata;Labrus bergylta;Cottoperca gobio/Cottoperca gobio;Echeneis naucrates;E…
gb|GEEV01000593.1|	CCAAT/enhancer-binding protein beta-like	20	ref|XP_018542868.1|PREDICTED: CCAAT/enhancer-binding protein beta-like [Lates calcarifer];dbj|BAM36360.1|CCAAT enhancer-binding protein beta 2 [Oplegnathus fasciatus];ref|XP_008275948.1|PREDICTED: CCAAT/enhancer-binding protein beta [Stegastes partitus];ref|XP_026189488.1|CCAAT/enhancer-binding protein beta-like [Mastacembelus armatus];ref|XP_023271327.1|CCAAT/enhancer-binding protein beta-like […	Lates calcarifer;Oplegnathus fasciatus;Stegastes partitus;Mastacembelus armatus;Seriola lalandi dorsalis;Acanthochromis polyacanthus;Amphiprion ocellaris;Seriola dumerili;Perca flavescens;Etheostoma spectabile;Etheostoma spectabile;Larimichthys crocea/Larimichthys crocea;Archocentrus centrarchus;Larimichthys crocea;Collichthys lucidus;Echeneis naucrates;Parambassis ranga;Sander lucioperca;Scophth…
gb|GEEV01000606.1|	actin-related protein 3	20	ref|XP_018516736.1|PREDICTED: actin-related protein 3 [Lates calcarifer];gb|RMC18778.1|hypothetical protein DUI87_04674 [Hirundo rustica rustica];ref|XP_015490670.1|PREDICTED: actin-related protein 3 isoform X1 [Parus major];gb|KPP72486.1|actin-related protein 3-like, partial [Scleropages formosus];ref|XP_009998702.1|PREDICTED: actin-related protein 3 [Chaetura pelagica];gb|KAF0045748.1|hypotheti…	Lates calcarifer;Hirundo rustica rustica;Parus major;Scleropages formosus;Chaetura pelagica;Scophthalmus maximus;Monopterus albus;Parus major;Charadrius vociferus;Egretta garzetta;Merops nubicus;Betta splendens;Echeneis naucrates;Anabas testudineus;Melospiza melodia maxima;Spheniscus magellanicus/Spheniscus demersus/Pygoscelis papua/Spheniscus mendiculus/Pygoscelis antarcticus/Megadyptes antipode…
gb|GEEV01000615.1|	DNA-directed RNA polymerase III subunit RPC1	20	ref|XP_022046695.1|DNA-directed RNA polymerase III subunit RPC1 [Acanthochromis polyacanthus];ref|XP_030019396.1|DNA-directed RNA polymerase III subunit RPC1-like [Sphaeramia orbicularis];ref|XP_014010764.1|PREDICTED: DNA-directed RNA polymerase III subunit RPC1-like [Salmo salar];ref|XP_013912076.1|PREDICTED: DNA-directed RNA polymerase III subunit RPC1-like [Thamnophis sirtalis];gb|KFP46395.1|D…	Acanthochromis polyacanthus;Sphaeramia orbicularis;Salmo salar;Thamnophis sirtalis;Cathartes aura;Podiceps cristatus;Eurypyga helias;Aptenodytes patagonicus;Mesitornis unicolor;Spheniscus magellanicus/Spheniscus humboldti/Spheniscus mendiculus/Spheniscus demersus/Megadyptes antipodes antipodes/Eudyptula novaehollandiae/Eudyptula minor/Eudyptula albosignata/Eudyptes chrysolophus/Eudyptes chrysocom…
gb|GEEV01000616.1|	gelsolin-like isoform X2	20	ref|XP_018532649.1|PREDICTED: gelsolin-like [Lates calcarifer];ref|XP_029380352.1|gelsolin-like isoform X2 [Echeneis naucrates];ref|XP_022610611.1|gelsolin-like isoform X2 [Seriola dumerili];ref|XP_023270539.1|gelsolin-like isoform X2 [Seriola lalandi dorsalis];ref|XP_029380351.1|adseverin-like isoform X1 [Echeneis naucrates];ref|XP_020504997.1|gelsolin-like [Labrus bergylta];ref|XP_031710848.1|g…	Lates calcarifer;Echeneis naucrates;Seriola dumerili;Seriola lalandi dorsalis;Echeneis naucrates;Labrus bergylta;Anarrhichthys ocellatus/Anarrhichthys ocellatus;Paralichthys olivaceus;Myripristis murdjan;Seriola lalandi dorsalis;Seriola dumerili;Paralichthys olivaceus;Sparus aurata;Parambassis ranga;Paralichthys olivaceus;Anarrhichthys ocellatus/Anarrhichthys ocellatus;Gambusia affinis;Acanthochr…
gb|GEEV01000623.1|	matrix metalloproteinase-9	20	ref|XP_018521584.1|PREDICTED: matrix metalloproteinase-9 [Lates calcarifer];ref|XP_022597292.1|matrix metalloproteinase-9 [Seriola dumerili];gb|AWP09590.1|putative matrix metalloproteinase-9 [Scophthalmus maximus];gb|AKA66298.1|matrix metalloproteinase-9 [Siniperca chuatsi];ref|XP_031701041.1|matrix metalloproteinase-9 [Anarrhichthys ocellatus];ref|XP_031142130.1|matrix metalloproteinase-9 [Sande…	Lates calcarifer;Seriola dumerili;Scophthalmus maximus;Siniperca chuatsi;Anarrhichthys ocellatus;Sander lucioperca;Scophthalmus maximus;Sparus aurata;Collichthys lucidus;Oreochromis niloticus;Seriola lalandi dorsalis;Oreochromis niloticus;Larimichthys crocea;Echeneis naucrates;Stegastes partitus;Perca flavescens;Notothenia coriiceps;Larimichthys crocea/Larimichthys crocea;Sphaeramia orbicularis;O…
gb|GEEV01000626.1|	ruvB-like 1	20	ref|XP_004039089.1|hypothetical protein IMG5_034130 [Ichthyophthirius multifiliis]/gb|EGR33865.1|hypothetical protein IMG5_034130 [Ichthyophthirius multifiliis];ref|XP_001017389.2|holliday junction ATP-dependent DNA helicase RuvB [Tetrahymena thermophila SB210]/gb|EAR97144.2|holliday junction ATP-dependent DNA helicase RuvB [Tetrahymena thermophila SB210];gb|TNV79126.1|hypothetical protein FGO68_…	Ichthyophthirius multifiliis/Ichthyophthirius multifiliis;Tetrahymena thermophila SB210/Tetrahymena thermophila SB210;Halteria grandinella;Paramecium tetraurelia strain d4-2/Paramecium tetraurelia;Pseudocohnilembus persalinus;Chlorella sorokiniana;Hydra vulgaris;Pythium oligandrum;Aphanomyces astaci/Aphanomyces astaci/Aphanomyces astaci/Aphanomyces astaci;Branchiostoma belcheri;Branchiostoma flor…
gb|GEEV01000631.1|	polyubiquitin-like	20	ref|XP_018524168.1|PREDICTED: polyubiquitin-like isoform X1 [Lates calcarifer]/ref|XP_018524169.1|PREDICTED: polyubiquitin-like isoform X2 [Lates calcarifer]/gb|AYR17240.1|interferon stimulated protein 15b [Lates calcarifer];ref|XP_018524170.1|PREDICTED: polyubiquitin-like isoform X3 [Lates calcarifer]/gb|AYR17239.1|interferon stimulated protein 15a [Lates calcarifer];dbj|BAJ16365.1|interferon st…	Lates calcarifer/Lates calcarifer/Lates calcarifer;Lates calcarifer/Lates calcarifer;Oplegnathus fasciatus;Seriola dumerili;Larimichthys crocea;Archocentrus centrarchus;Larimichthys crocea;Seriola dumerili;Seriola dumerili;Collichthys lucidus;Larimichthys crocea;Seriola lalandi dorsalis/Seriola lalandi dorsalis/Seriola lalandi dorsalis;Larimichthys crocea/Larimichthys crocea;Miichthys miiuy;Archo…
gb|GEEV01000637.1|	vascular cell adhesion protein 1-like	20	ref|XP_018520379.1|PREDICTED: basement membrane-specific heparan sulfate proteoglycan core protein-like [Lates calcarifer];ref|XP_018521308.1|PREDICTED: intercellular adhesion molecule 4-like isoform X2 [Lates calcarifer];ref|XP_018521307.1|PREDICTED: vascular cell adhesion protein 1-like isoform X1 [Lates calcarifer];ref|XP_018520378.1|PREDICTED: uncharacterized protein LOC108875749 [Lates calca…	Lates calcarifer;Lates calcarifer;Lates calcarifer;Lates calcarifer;Lates calcarifer;Lates calcarifer;Lates calcarifer;Lates calcarifer;Lates calcarifer;Lates calcarifer;Lates calcarifer;Lates calcarifer;Lates calcarifer;Sander lucioperca;Sander lucioperca;Seriola lalandi dorsalis;Seriola lalandi dorsalis;Sander lucioperca;Perca flavescens;Seriola dumerili
gb|GEEV01000660.1|	growth arrest and DNA damage-inducible protein GADD45 alpha-like	20	gb|TMS20743.1|hypothetical protein E3U43_007236 [Larimichthys crocea];ref|XP_018525556.1|PREDICTED: growth arrest and DNA damage-inducible protein GADD45 alpha-like [Lates calcarifer];ref|XP_010772537.1|PREDICTED: growth arrest and DNA damage-inducible protein GADD45 alpha-like [Notothenia coriiceps];ref|XP_022615108.1|growth arrest and DNA damage-inducible protein GADD45 alpha-like [Seriola dume…	Larimichthys crocea;Lates calcarifer;Notothenia coriiceps;Seriola dumerili/Seriola lalandi dorsalis;Stegastes partitus;Sparus aurata;Echeneis naucrates;Monopterus albus;Parambassis ranga;Gambusia affinis;Epinephelus bruneus;Myripristis murdjan;Poecilia reticulata;Collichthys lucidus;Poecilia mexicana;Scophthalmus maximus;Paralichthys olivaceus;Labrus bergylta;Larimichthys crocea/Larimichthys croc…
gb|GEEV01000669.1|	26S proteasome non-ATPase regulatory subunit 6	20	ref|XP_023273265.1|26S proteasome non-ATPase regulatory subunit 6-like, partial [Seriola lalandi dorsalis];ref|XP_018555738.1|PREDICTED: 26S proteasome non-ATPase regulatory subunit 6 [Lates calcarifer];ref|XP_022600689.1|26S proteasome non-ATPase regulatory subunit 6 [Seriola dumerili]/ref|XP_023283595.1|26S proteasome non-ATPase regulatory subunit 6 [Seriola lalandi dorsalis];emb|CBN81090.1|26S…	Seriola lalandi dorsalis;Lates calcarifer;Seriola dumerili/Seriola lalandi dorsalis;Dicentrarchus labrax;Mastacembelus armatus/Myripristis murdjan;Acanthochromis polyacanthus/Amphiprion ocellaris;Echeneis naucrates;Sphaeramia orbicularis;Hippocampus comes;Betta splendens;Stegastes partitus;Perca flavescens/Etheostoma spectabile/Perca fluviatilis/Perca flavescens;Anabas testudineus;Archocentrus ce…
gb|GEEV01000670.1|	alpha-N-acetylgalactosaminidase-like isoform X1	20	ref|XP_018536240.1|PREDICTED: alpha-N-acetylgalactosaminidase-like isoform X3 [Lates calcarifer];ref|XP_018536239.1|PREDICTED: alpha-N-acetylgalactosaminidase-like isoform X2 [Lates calcarifer];ref|XP_018536237.1|PREDICTED: alpha-N-acetylgalactosaminidase-like isoform X1 [Lates calcarifer]/ref|XP_018536238.1|PREDICTED: alpha-N-acetylgalactosaminidase-like isoform X1 [Lates calcarifer];ref|XP_0302…	Lates calcarifer;Lates calcarifer;Lates calcarifer/Lates calcarifer;Sparus aurata;Anarrhichthys ocellatus/Anarrhichthys ocellatus;Anoplopoma fimbria;Etheostoma spectabile/Etheostoma spectabile;Mastacembelus armatus/Mastacembelus armatus;Cottoperca gobio;Monopterus albus;Cynoglossus semilaevis;Sander lucioperca;Cynoglossus semilaevis/Cynoglossus semilaevis;Sander lucioperca;Seriola dumerili;Paramb…
gb|GEEV01000681.1|	peptidyl-prolyl cis-trans isomerase FKBP1A-like	20	ref|XP_018533326.1|PREDICTED: FK506-binding protein 1-like [Lates calcarifer];gb|RVE62059.1|hypothetical protein OJAV_G00176890 [Oryzias javanicus];ref|XP_031592548.1|FK506-binding protein 1-like [Oreochromis aureus];ref|XP_024130060.1|peptidyl-prolyl cis-trans isomerase FKBP1A-like [Oryzias melastigma];ref|XP_028283000.1|12 kDa FK506-binding protein-like [Parambassis ranga];ref|XP_021168129.1|pe…	Lates calcarifer;Oryzias javanicus;Oreochromis aureus;Oryzias melastigma;Parambassis ranga;Fundulus heteroclitus/Fundulus heteroclitus/Fundulus heteroclitus/Fundulus heteroclitus;Oreochromis niloticus;Oryzias latipes;Poecilia reticulata;Poecilia mexicana;Poecilia formosa/Poecilia latipinna/Poecilia formosa;Pundamilia nyererei/Haplochromis burtoni;Kryptolebias marmoratus;Seriola dumerili;Echeneis …
gb|GEEV01000693.1|	transmembrane emp24 domain-containing protein 10	20	ref|XP_017282819.1|transmembrane emp24 domain-containing protein 10 [Kryptolebias marmoratus];ref|XP_022625996.1|transmembrane emp24 domain-containing protein 10 [Seriola dumerili]/ref|XP_023259259.1|transmembrane emp24 domain-containing protein 10 [Seriola lalandi dorsalis]/ref|XP_029352126.1|transmembrane emp24 domain-containing protein 10 isoform X1 [Echeneis naucrates];ref|XP_018550077.1|PRED…	Kryptolebias marmoratus;Seriola dumerili/Seriola lalandi dorsalis/Echeneis naucrates;Lates calcarifer;Austrofundulus limnaeus;Sphaeramia orbicularis;Labrus bergylta;Amphiprion ocellaris;Anabas testudineus;Myripristis murdjan;Salarias fasciatus;Acanthochromis polyacanthus;Gouania willdenowi;Anarrhichthys ocellatus;Poecilia formosa/Poecilia reticulata/Poecilia mexicana/Poecilia latipinna;Notothenia…
gb|GEEV01000694.1|	low affinity immunoglobulin gamma Fc region receptor II-like isoform X2	20	ref|XP_018537718.1|PREDICTED: uncharacterized protein LOC108887032 [Lates calcarifer];ref|XP_030287104.1|uncharacterized protein LOC115590008 [Sparus aurata];ref|XP_018545932.1|PREDICTED: low affinity immunoglobulin gamma Fc region receptor II-like isoform X1 [Lates calcarifer];ref|XP_026012183.1|uncharacterized protein LOC113014702 [Astatotilapia calliptera];ref|XP_018537740.1|PREDICTED: low aff…	Lates calcarifer;Sparus aurata;Lates calcarifer;Astatotilapia calliptera;Lates calcarifer;Sparus aurata;Sparus aurata;Sparus aurata;Etheostoma spectabile/Etheostoma spectabile;Etheostoma spectabile;Lates calcarifer;Lates calcarifer;Oreochromis niloticus;Etheostoma spectabile;Lates calcarifer;Haplochromis burtoni;Sander lucioperca;Oreochromis niloticus;Mastacembelus armatus;Mastacembelus armatus
gb|GEEV01000699.1|	Fc receptor-like protein 5	20	ref|XP_018543349.1|PREDICTED: obscurin-like [Lates calcarifer];ref|XP_022619842.1|uncharacterized protein LOC111235613 [Seriola dumerili];ref|XP_023253830.1|uncharacterized protein LOC111648229, partial [Seriola lalandi dorsalis];gb|AWP11507.1|DUF4614 domain containing protein [Scophthalmus maximus];ref|XP_025760735.1|uncharacterized protein LOC106097461 [Oreochromis niloticus];ref|XP_025760736.1…	Lates calcarifer;Seriola dumerili;Seriola lalandi dorsalis;Scophthalmus maximus;Oreochromis niloticus;Oreochromis niloticus;Oreochromis niloticus;Archocentrus centrarchus;Oreochromis niloticus;Oreochromis niloticus;Oreochromis niloticus;Maylandia zebra;Oreochromis niloticus;Archocentrus centrarchus;Archocentrus centrarchus;Seriola dumerili;Lates calcarifer;Lates calcarifer;Lates calcarifer;Astato…
gb|GEEV01000703.1|	macrophage-capping protein	20	ref|XP_018526947.1|PREDICTED: LOW QUALITY PROTEIN: macrophage-capping protein [Lates calcarifer];ref|XP_029931438.1|macrophage-capping protein [Myripristis murdjan];ref|XP_023276625.1|macrophage-capping protein [Seriola lalandi dorsalis];ref|XP_022616468.1|macrophage-capping protein [Seriola dumerili];ref|XP_019950935.1|PREDICTED: macrophage-capping protein [Paralichthys olivaceus];ref|XP_0323671…	Lates calcarifer;Myripristis murdjan;Seriola lalandi dorsalis;Seriola dumerili;Paralichthys olivaceus;Etheostoma spectabile/Etheostoma spectabile;Etheostoma spectabile;Echeneis naucrates;Etheostoma spectabile;Perca fluviatilis;Kryptolebias marmoratus;Larimichthys crocea;Larimichthys crocea/Larimichthys crocea;Amphiprion ocellaris/Amphiprion ocellaris/Amphiprion ocellaris;Notothenia coriiceps;Perc…
gb|GEEV01000710.1|	actin-related protein 3	20	ref|XP_009083051.1|PREDICTED: actin-related protein 3-like, partial [Acanthisitta chloris];gb|AAG27723.1|actin-related protein 3, partial [Rattus norvegicus]/gb|AAG27724.1|actin-related protein 3, partial [Equus caballus]/gb|AAG27725.1|actin-related protein 3, partial [Felis catus]/gb|AAG27726.1|actin-related protein 3, partial [Mus musculus]/gb|AAG27727.1|actin-related protein 3, partial [Sus sc…	Acanthisitta chloris;Rattus norvegicus/Equus caballus/Felis catus/Mus musculus/Sus scrofa/Oryctolagus cuniculus/Canis lupus familiaris;Castor canadensis/Limosa lapponica baueri;Cyprinus carpio;Acanthochromis polyacanthus/Acanthochromis polyacanthus;Chinchilla lanigera;Meriones unguiculatus;Archocentrus centrarchus;Cyprinus carpio;Rhincodon typus;Neotoma lepida;Homo sapiens;Liparis tanakae;Rhinopi…
gb|GEEV01000714.1|	cyclin-dependent kinase inhibitor 1C-like	20	ref|XP_018531433.1|PREDICTED: cyclin-dependent kinase inhibitor 1C-like [Lates calcarifer];ref|XP_008282215.1|PREDICTED: cyclin-dependent kinase inhibitor 1C-like [Stegastes partitus];gb|TKS73724.1|Cyclin-dependent kinase inhibitor 1C [Collichthys lucidus];ref|XP_010731757.1|cyclin-dependent kinase inhibitor 1C [Larimichthys crocea]/gb|KAE8296037.1|Cyclin-dependent kinase inhibitor 1C Cyclin-depe…	Lates calcarifer;Stegastes partitus;Collichthys lucidus;Larimichthys crocea/Larimichthys crocea/Larimichthys crocea;Cottoperca gobio;Anabas testudineus;Perca flavescens/Perca flavescens;Seriola dumerili;Salarias fasciatus;Seriola lalandi dorsalis;Sander lucioperca;Acanthochromis polyacanthus;Amphiprion ocellaris;Etheostoma spectabile;Paralichthys olivaceus;Perca fluviatilis;Echeneis naucrates/Ech…
gb|GEEV01000719.1|	RING finger protein 141	20	ref|XP_018528110.1|PREDICTED: RING finger protein 141 [Lates calcarifer]/ref|XP_018528111.1|PREDICTED: RING finger protein 141 [Lates calcarifer];ref|XP_029009492.1|RING finger protein 141 isoform X2 [Betta splendens];ref|XP_029009490.1|RING finger protein 141 isoform X1 [Betta splendens]/ref|XP_029009491.1|RING finger protein 141 isoform X1 [Betta splendens];ref|XP_008309994.1|RING finger protei…	Lates calcarifer/Lates calcarifer;Betta splendens;Betta splendens/Betta splendens;Cynoglossus semilaevis;Perca fluviatilis;Sander lucioperca;Acanthochromis polyacanthus/Acanthochromis polyacanthus/Acanthochromis polyacanthus/Acanthochromis polyacanthus;Cynoglossus semilaevis;Cottoperca gobio;Parambassis ranga/Parambassis ranga/Parambassis ranga;Echeneis naucrates;Seriola dumerili/Seriola dumerili…
gb|GEEV01000722.1|	adenosine deaminase	20	ref|XP_018543604.1|PREDICTED: adenosine deaminase [Lates calcarifer];ref|XP_031700668.1|adenosine deaminase [Anarrhichthys ocellatus];ref|XP_029290801.1|adenosine deaminase [Cottoperca gobio];ref|XP_029362992.1|adenosine deaminase isoform X3 [Echeneis naucrates]/ref|XP_029362993.1|adenosine deaminase isoform X3 [Echeneis naucrates];gb|KAE8292851.1|Adenosine deaminase [Larimichthys crocea];ref|XP_…	Lates calcarifer;Anarrhichthys ocellatus;Cottoperca gobio;Echeneis naucrates/Echeneis naucrates;Larimichthys crocea;Seriola lalandi dorsalis;Perca flavescens/Perca flavescens;Echeneis naucrates;Seriola dumerili;Larimichthys crocea/Larimichthys crocea;Scophthalmus maximus;Amphiprion ocellaris;Takifugu rubripes/Takifugu rubripes;Scophthalmus maximus;Parambassis ranga;Takifugu rubripes;Takifugu rubr…
gb|GEEV01000730.1|	alpha-enolase isoform X1	20	gb|KAE8293343.1|Alpha-enolase [Larimichthys crocea];gb|PWA30937.1|hypothetical protein CCH79_00010674 [Gambusia affinis];ref|XP_028265344.1|alpha-enolase isoform X3 [Parambassis ranga];gb|ABE98235.1|enolase 1 alpha-like, partial [Oreochromis mossambicus];ref|XP_020487910.1|alpha-enolase [Labrus bergylta];gb|TKS77482.1|Alpha-enolase [Collichthys lucidus];ref|XP_018521403.1|PREDICTED: alpha-enolase…	Larimichthys crocea;Gambusia affinis;Parambassis ranga;Oreochromis mossambicus;Labrus bergylta;Collichthys lucidus;Lates calcarifer;Oryzias melastigma;Sparus aurata/Sparus aurata;Larimichthys crocea/Larimichthys crocea/Larimichthys crocea;Etheostoma spectabile/Etheostoma spectabile/Etheostoma spectabile;Haplochromis burtoni/Haplochromis burtoni;Amphiprion ocellaris;Parambassis ranga;Echeneis nauc…
gb|GEEV01000738.1|	casein kinase I isoform X1	20	ref|XP_018529878.1|PREDICTED: casein kinase I isoform X1 [Lates calcarifer];ref|XP_029311479.1|casein kinase I isoform X3 [Cottoperca gobio];ref|XP_028990272.1|casein kinase I isoform X1 [Betta splendens];ref|XP_031729762.1|casein kinase I isoform X1 [Anarrhichthys ocellatus];ref|XP_029383103.1|casein kinase I isoform X1 [Echeneis naucrates];ref|XP_029311477.1|casein kinase I isoform X1 [Cottoper…	Lates calcarifer;Cottoperca gobio;Betta splendens;Anarrhichthys ocellatus;Echeneis naucrates;Cottoperca gobio;Seriola dumerili/Seriola lalandi dorsalis;Labrus bergylta;Myripristis murdjan;Acanthochromis polyacanthus;Stegastes partitus;Mastacembelus armatus;Notothenia coriiceps;Monopterus albus;Sparus aurata;Amphiprion ocellaris;Salarias fasciatus;Cynoglossus semilaevis;Monopterus albus;Collichthy…
gb|GEEV01000739.1|	---NA---
gb|GEEV01000748.1|	TRAF-interacting protein with FHA domain-containing protein A	20	ref|XP_018529749.1|PREDICTED: TRAF-interacting protein with FHA domain-containing protein A [Lates calcarifer]/ref|XP_018529750.1|PREDICTED: TRAF-interacting protein with FHA domain-containing protein A [Lates calcarifer];ref|XP_010735570.1|TRAF-interacting protein with FHA domain-containing protein A [Larimichthys crocea];gb|KAE8278924.1|TRAF-interacting protein with FHA domain-containing protei…	Lates calcarifer/Lates calcarifer;Larimichthys crocea;Larimichthys crocea;Seriola dumerili;Echeneis naucrates;Seriola lalandi dorsalis;Paralichthys olivaceus/Paralichthys olivaceus;Anarrhichthys ocellatus;Poecilia latipinna;Poecilia mexicana;Mastacembelus armatus/Mastacembelus armatus;Anabas testudineus;Poecilia formosa;Poecilia formosa;Cottoperca gobio;Stegastes partitus;Kryptolebias marmoratus/…
gb|GEEV01000752.1|	intestinal mucin-like protein	20	ref|XP_018548226.1|PREDICTED: intestinal mucin-like protein [Lates calcarifer];ref|XP_031734070.1|mucin-2-like [Anarrhichthys ocellatus];gb|KAF1392496.1|hypothetical protein PFLUV_G00028570 [Perca fluviatilis];ref|XP_023151888.1|mucin-2-like [Amphiprion ocellaris];gb|TNN31421.1|Intestinal mucin-like protein [Liparis tanakae];ref|XP_030580988.1|intestinal mucin-like protein [Archocentrus centrarch…	Lates calcarifer;Anarrhichthys ocellatus;Perca fluviatilis;Amphiprion ocellaris;Liparis tanakae;Archocentrus centrarchus;Notothenia coriiceps;Anabas testudineus;Perca flavescens;Etheostoma spectabile;Betta splendens;Betta splendens;Betta splendens;Sparus aurata;Oreochromis niloticus;Stegastes partitus;Sander lucioperca;Larimichthys crocea;Fundulus heteroclitus;Pundamilia nyererei
gb|GEEV01000753.1|	long-chain-fatty-acid--CoA ligase 3	20	ref|XP_018539605.1|PREDICTED: long-chain-fatty-acid--CoA ligase 3 [Lates calcarifer]/ref|XP_018539606.1|PREDICTED: long-chain-fatty-acid--CoA ligase 3 [Lates calcarifer];ref|XP_024659007.1|long-chain-fatty-acid--CoA ligase 3-like [Maylandia zebra];ref|XP_022616255.1|long-chain-fatty-acid--CoA ligase 3 isoform X2 [Seriola dumerili];ref|XP_005926703.1|PREDICTED: long-chain-fatty-acid--CoA ligase 3 …	Lates calcarifer/Lates calcarifer;Maylandia zebra;Seriola dumerili;Haplochromis burtoni;Salmo salar/Salvelinus alpinus;Seriola lalandi dorsalis/Seriola lalandi dorsalis;Pundamilia nyererei/Pundamilia nyererei;Maylandia zebra/Astatotilapia calliptera/Astatotilapia calliptera/Astatotilapia calliptera;Parambassis ranga/Parambassis ranga/Parambassis ranga/Parambassis ranga;Stegastes partitus;Larimich…
gb|GEEV01000755.1|	RAS protein activator like-3-like isoform X1	20	ref|XP_018534031.1|PREDICTED: ras/Rap GTPase-activating protein SynGAP-like [Lates calcarifer];ref|XP_026159289.1|ras GTPase-activating protein nGAP-like isoform X2 [Mastacembelus armatus];ref|XP_026159288.1|RAS protein activator like-3-like isoform X1 [Mastacembelus armatus];ref|XP_031140363.1|disabled homolog 2-interacting protein-like isoform X2 [Sander lucioperca];ref|XP_028255650.1|ras GTPas…	Lates calcarifer;Mastacembelus armatus;Mastacembelus armatus;Sander lucioperca;Parambassis ranga;Perca flavescens;Anarrhichthys ocellatus;Sander lucioperca/Sander lucioperca;Perca fluviatilis;Stegastes partitus;Stegastes partitus;Parambassis ranga;Anabas testudineus;Perca flavescens;Perca flavescens/Perca flavescens;Scophthalmus maximus;Etheostoma spectabile;Cottoperca gobio;Anabas testudineus;An…
gb|GEEV01000762.1|	protein Niban-like	20	ref|XP_018533895.1|PREDICTED: LOW QUALITY PROTEIN: protein Niban-like [Lates calcarifer];gb|KAF0047422.1|hypothetical protein F2P81_001055 [Scophthalmus maximus];gb|AWP04660.1|putative protein Niban-like [Scophthalmus maximus];ref|XP_031730767.1|protein Niban 1-like [Anarrhichthys ocellatus];ref|XP_028284158.1|protein Niban-like isoform X1 [Parambassis ranga];ref|XP_028284159.1|protein Niban-like…	Lates calcarifer;Scophthalmus maximus;Scophthalmus maximus;Anarrhichthys ocellatus;Parambassis ranga;Parambassis ranga;Sparus aurata;Parambassis ranga;Betta splendens;Cottoperca gobio;Salarias fasciatus;Anabas testudineus;Amphiprion ocellaris;Acanthochromis polyacanthus;Poecilia reticulata;Collichthys lucidus;Notothenia coriiceps;Neolamprologus brichardi;Neolamprologus brichardi;Seriola lalandi d…
gb|GEEV01000770.1|	eukaryotic translation initiation factor 3 subunit H	20	ref|XP_018540328.1|PREDICTED: eukaryotic translation initiation factor 3 subunit H [Lates calcarifer];ref|XP_030014474.1|eukaryotic translation initiation factor 3 subunit H [Sphaeramia orbicularis];ref|XP_031598552.1|eukaryotic translation initiation factor 3 subunit H [Oreochromis aureus];ref|XP_026149722.1|eukaryotic translation initiation factor 3 subunit H [Mastacembelus armatus];ref|XP_0282…	Lates calcarifer;Sphaeramia orbicularis;Oreochromis aureus;Mastacembelus armatus;Parambassis ranga;Oreochromis niloticus;Echeneis naucrates;Stegastes partitus/Stegastes partitus;Larimichthys crocea;Paralichthys olivaceus;Boleophthalmus pectinirostris;Myripristis murdjan;Seriola dumerili;Monopterus albus;Anabas testudineus;Amphiprion ocellaris;Maylandia zebra/Neolamprologus brichardi/Astatotilapia…
gb|GEEV01000778.1|	arachidonate 12-lipoxygenase, 12R-type-like	20	ref|XP_018539659.1|PREDICTED: arachidonate 12-lipoxygenase, 12R-type-like [Lates calcarifer];ref|XP_022621142.1|arachidonate 12-lipoxygenase, 12R-type-like [Seriola dumerili];gb|KAF1395328.1|hypothetical protein PFLUV_G00010390 [Perca fluviatilis];ref|XP_028258113.1|arachidonate 12-lipoxygenase, 12R-type-like [Parambassis ranga];gb|KAF1395327.1|hypothetical protein PFLUV_G00010380 [Perca fluviati…	Lates calcarifer;Seriola dumerili;Perca fluviatilis;Parambassis ranga;Perca fluviatilis;Echeneis naucrates;Sparus aurata;Perca flavescens;Oreochromis aureus;Archocentrus centrarchus;Tetraodon nigroviridis;Perca flavescens/Perca flavescens;Seriola lalandi dorsalis;Oreochromis niloticus;Pundamilia nyererei;Oreochromis niloticus;Haplochromis burtoni;Oreochromis aureus;Sphaeramia orbicularis;Oreochro…
gb|GEEV01000779.1|	serine/threonine-protein kinase 11-interacting protein isoform X1	20	ref|XP_018516542.1|PREDICTED: serine/threonine-protein kinase 11-interacting protein isoform X3 [Lates calcarifer];ref|XP_018516543.1|PREDICTED: serine/threonine-protein kinase 11-interacting protein isoform X4 [Lates calcarifer];ref|XP_018516538.1|PREDICTED: serine/threonine-protein kinase 11-interacting protein isoform X1 [Lates calcarifer]/ref|XP_018516539.1|PREDICTED: serine/threonine-protein…	Lates calcarifer;Lates calcarifer;Lates calcarifer/Lates calcarifer;Lates calcarifer;Seriola dumerili;Seriola lalandi dorsalis;Seriola dumerili;Seriola lalandi dorsalis;Sander lucioperca;Cottoperca gobio;Perca fluviatilis;Scophthalmus maximus;Sander lucioperca;Scophthalmus maximus;Larimichthys crocea;Larimichthys crocea;Larimichthys crocea;Etheostoma spectabile;Perca flavescens;Perca flavescens
gb|GEEV01000784.1|	---NA---
gb|GEEV01000789.1|	40S ribosomal protein S18	20	ref|XP_029918956.1|40S ribosomal protein S18 [Myripristis murdjan];ref|XP_029976124.1|40S ribosomal protein S18 [Salarias fasciatus];ref|XP_015828859.1|PREDICTED: 40S ribosomal protein S18 [Nothobranchius furzeri];ref|XP_004073779.1|40S ribosomal protein S18 [Oryzias latipes]/ref|XP_005804783.1|40S ribosomal protein S18 [Xiphophorus maculatus]/ref|XP_007569129.1|PREDICTED: 40S ribosomal protein S…	Myripristis murdjan;Salarias fasciatus;Nothobranchius furzeri;Oryzias latipes/Xiphophorus maculatus/Poecilia formosa/Stegastes partitus/Cynoglossus semilaevis/Poecilia reticulata/Austrofundulus limnaeus/Poecilia mexicana/Poecilia latipinna/Kryptolebias marmoratus/Lates calcarifer/Paralichthys olivaceus/Monopterus albus/Boleophthalmus pectinirostris/Acanthochromis polyacanthus/Seriola dumerili/Amp…
gb|GEEV01000795.1|	stonustoxin subunit beta-like	20	ref|XP_018527627.1|PREDICTED: NACHT, LRR and PYD domains-containing protein 3-like [Lates calcarifer];ref|XP_023255113.1|neoverrucotoxin subunit alpha-like, partial [Seriola lalandi dorsalis];ref|XP_023252225.1|stonustoxin subunit beta-like, partial [Seriola lalandi dorsalis];ref|XP_023254896.1|stonustoxin subunit beta-like, partial [Seriola lalandi dorsalis];ref|XP_030611226.1|uncharacterized pr…	Lates calcarifer;Seriola lalandi dorsalis;Seriola lalandi dorsalis;Seriola lalandi dorsalis;Archocentrus centrarchus;Etheostoma spectabile;Xiphophorus couchianus;Maylandia zebra;Larimichthys crocea;Seriola dumerili;Sander lucioperca;Etheostoma spectabile;Xiphophorus maculatus;Seriola dumerili;Labrus bergylta;Xiphophorus couchianus;Xiphophorus couchianus;Xiphophorus maculatus;Collichthys lucidus;P…
gb|GEEV01000796.1|	myocardin-related transcription factor B isoform X3	20	ref|XP_018516483.1|PREDICTED: LOW QUALITY PROTEIN: MKL/myocardin-like protein 1 [Lates calcarifer];gb|KAE8284505.1|hypothetical protein D5F01_LYC17838 [Larimichthys crocea];gb|TMS22219.1|hypothetical protein E3U43_012484, partial [Larimichthys crocea];ref|XP_019108838.1|myocardin-related transcription factor B isoform X7 [Larimichthys crocea];ref|XP_027144959.1|myocardin-related transcription fac…	Lates calcarifer;Larimichthys crocea;Larimichthys crocea;Larimichthys crocea;Larimichthys crocea;Larimichthys crocea;Larimichthys crocea/Larimichthys crocea;Larimichthys crocea;Larimichthys crocea;Larimichthys crocea;Larimichthys crocea;Larimichthys crocea;Sparus aurata;Sparus aurata;Seriola lalandi dorsalis;Sparus aurata;Sparus aurata;Sparus aurata;Sparus aurata;Sparus aurata
gb|GEEV01000799.1|	plexin-C1 isoform X1	20	ref|XP_018558410.1|PREDICTED: plexin-C1 [Lates calcarifer];ref|XP_027141191.1|plexin-C1 [Larimichthys crocea];ref|XP_031721605.1|plexin-C1-like [Anarrhichthys ocellatus];gb|KAE8281710.1|Plexin-C1 Virus-encoded semaphorin protein receptor Precursor [Larimichthys crocea];ref|XP_028256676.1|plexin-C1-like isoform X2 [Parambassis ranga];ref|XP_028256675.1|plexin-C1-like isoform X1 [Parambassis ranga]…	Lates calcarifer;Larimichthys crocea;Anarrhichthys ocellatus;Larimichthys crocea;Parambassis ranga;Parambassis ranga;Labrus bergylta;Oreochromis aureus;Etheostoma spectabile;Salarias fasciatus;Sparus aurata/Sparus aurata/Sparus aurata;Sparus aurata;Sparus aurata;Sparus aurata;Sparus aurata;Salarias fasciatus;Sander lucioperca;Neolamprologus brichardi;Haplochromis burtoni;Perca flavescens
gb|GEEV01000800.1|	proteolipid protein 2	20	ref|XP_018530050.1|PREDICTED: proteolipid protein 2 [Lates calcarifer];ref|XP_027144556.1|proteolipid protein 2 isoform X2 [Larimichthys crocea]/gb|TMS15723.1|hypothetical protein E3U43_013016 [Larimichthys crocea];ref|XP_022619190.1|proteolipid protein 2 [Seriola dumerili];ref|XP_023260909.1|proteolipid protein 2 [Seriola lalandi dorsalis];ref|XP_019951976.1|PREDICTED: proteolipid protein 2-like…	Lates calcarifer;Larimichthys crocea/Larimichthys crocea;Seriola dumerili;Seriola lalandi dorsalis;Paralichthys olivaceus;Larimichthys crocea;Collichthys lucidus;Mastacembelus armatus/Mastacembelus armatus;Etheostoma spectabile;Sander lucioperca;Perca fluviatilis;Parambassis ranga;Salarias fasciatus;Liparis tanakae;Perca flavescens/Perca flavescens;Sparus aurata;Boleophthalmus pectinirostris;Arch…
gb|GEEV01000801.1|	MKI67 FHA domain-interacting nucleolar phosphoprotein	20	ref|XP_018558308.1|PREDICTED: MKI67 FHA domain-interacting nucleolar phosphoprotein [Lates calcarifer];ref|XP_022596565.1|MKI67 FHA domain-interacting nucleolar phosphoprotein [Seriola dumerili];ref|XP_010743523.2|MKI67 FHA domain-interacting nucleolar phosphoprotein [Larimichthys crocea]/gb|KAE8299629.1|MKI67 FHA domain-interacting nucleolar phosphoprotein Nucleolar phosphoprotein NOPP34-like pr…	Lates calcarifer;Seriola dumerili;Larimichthys crocea/Larimichthys crocea;Seriola lalandi dorsalis;Acanthochromis polyacanthus;Mastacembelus armatus;Monopterus albus;Anabas testudineus;Etheostoma spectabile;Amphiprion ocellaris;Perca flavescens/Perca flavescens;Sander lucioperca;Perca fluviatilis;Anarrhichthys ocellatus;Monopterus albus;Anarrhichthys ocellatus;Cottoperca gobio;Liparis tanakae;Spa…
gb|GEEV01000810.1|	hypothetical protein EYF80_003195	1	gb|TNN86425.1|hypothetical protein EYF80_003195 [Liparis tanakae]	Liparis tanakae
gb|GEEV01000815.1|	serine/threonine-protein kinase SIK2 isoform X2	20	ref|XP_018536788.1|PREDICTED: serine/threonine-protein kinase SIK2 isoform X2 [Lates calcarifer];ref|XP_018536787.1|PREDICTED: serine/threonine-protein kinase SIK2 isoform X1 [Lates calcarifer];ref|XP_019966563.1|PREDICTED: serine/threonine-protein kinase SIK2-like, partial [Paralichthys olivaceus];ref|XP_022609524.1|serine/threonine-protein kinase SIK2 isoform X4 [Seriola dumerili];ref|XP_029372…	Lates calcarifer;Lates calcarifer;Paralichthys olivaceus;Seriola dumerili;Echeneis naucrates;Paralichthys olivaceus;Seriola dumerili;Acanthochromis polyacanthus;Echeneis naucrates;Echeneis naucrates;Paralichthys olivaceus;Scophthalmus maximus;Amphiprion ocellaris;Stegastes partitus;Seriola dumerili;Acanthochromis polyacanthus;Scophthalmus maximus;Betta splendens;Sparus aurata;Seriola dumerili
gb|GEEV01000818.1|	serine/threonine-protein kinase 17A-like	20	ref|XP_018558072.1|PREDICTED: serine/threonine-protein kinase 17A-like [Lates calcarifer];gb|TKS92202.1|Serine/threonine-protein kinase 17A [Collichthys lucidus];ref|XP_010737973.1|serine/threonine-protein kinase 17A [Larimichthys crocea]/ref|XP_027141345.1|serine/threonine-protein kinase 17A [Larimichthys crocea]/gb|TMS15153.1|hypothetical protein E3U43_021615 [Larimichthys crocea];ref|XP_008294…	Lates calcarifer;Collichthys lucidus;Larimichthys crocea/Larimichthys crocea/Larimichthys crocea;Stegastes partitus;Acanthochromis polyacanthus;Paralichthys olivaceus;Amphiprion ocellaris;Sparus aurata;Takifugu bimaculatus;Takifugu flavidus;Scophthalmus maximus;Anabas testudineus;Takifugu rubripes/Takifugu rubripes;Tetraodon nigroviridis;Parambassis ranga;Salarias fasciatus;Austrofundulus limnaeu…
gb|GEEV01000820.1|	sestrin-3-like	20	ref|XP_019941976.1|PREDICTED: sestrin-3-like [Paralichthys olivaceus];ref|XP_018515856.1|PREDICTED: sestrin-3-like [Lates calcarifer];gb|TMS17796.1|hypothetical protein E3U43_001865 [Larimichthys crocea];ref|XP_019109068.1|sestrin-3 isoform X2 [Larimichthys crocea]/gb|KAE8285814.1|Sestrin-3 [Larimichthys crocea];ref|XP_019109067.2|sestrin-3 isoform X1 [Larimichthys crocea];ref|XP_020451964.1|sest…	Paralichthys olivaceus;Lates calcarifer;Larimichthys crocea;Larimichthys crocea/Larimichthys crocea;Larimichthys crocea;Monopterus albus;Monopterus albus;Collichthys lucidus;Monopterus albus;Seriola dumerili;Seriola lalandi dorsalis;Scophthalmus maximus;Amphiprion ocellaris;Acanthochromis polyacanthus;Scophthalmus maximus;Echeneis naucrates;Betta splendens;Mastacembelus armatus;Sparus aurata;Anar…
gb|GEEV01000832.1|	PREDICTED: NEDD8	1	ref|XP_018560639.1|PREDICTED: NEDD8 [Lates calcarifer]	Lates calcarifer
gb|GEEV01000837.1|	transmembrane emp24 domain-containing protein 2 isoform X2	20	ref|XP_010748994.1|transmembrane emp24 domain-containing protein 2 isoform X2 [Larimichthys crocea]/gb|KAE8285403.1|Transmembrane emp24 domain-containing protein 2 [Larimichthys crocea]/gb|TKS84996.1|Transmembrane emp24 domain-containing protein 2 [Collichthys lucidus]/gb|TMS08240.1|hypothetical protein E3U43_005723 [Larimichthys crocea]/gb|TMS08397.1|hypothetical protein E3U43_005880 [Larimichth…	Larimichthys crocea/Larimichthys crocea/Collichthys lucidus/Larimichthys crocea/Larimichthys crocea;Lates calcarifer/Myripristis murdjan;Sphaeramia orbicularis;Xiphophorus maculatus/Xiphophorus hellerii;Poecilia formosa/Poecilia reticulata/Poecilia mexicana/Poecilia latipinna;Xiphophorus couchianus;Gambusia affinis;Boleophthalmus pectinirostris;Acanthochromis polyacanthus/Seriola dumerili/Seriola…
gb|GEEV01000848.1|	myeloid differentiation primary response protein MyD88	20	ref|XP_018529317.1|PREDICTED: myeloid differentiation primary response protein MyD88 [Lates calcarifer];gb|AVJ54178.1|myeloid differentiation primary response protein 88, partial [Seriola rivoliana];ref|XP_022599999.1|myeloid differentiation primary response protein MyD88-like [Seriola dumerili];ref|XP_023263712.1|myeloid differentiation primary response protein MyD88-like [Seriola lalandi dorsal…	Lates calcarifer;Seriola rivoliana;Seriola dumerili;Seriola lalandi dorsalis/Seriola lalandi;Trachinotus ovatus;Trachinotus ovatus;Pundamilia nyererei/Haplochromis burtoni;Maylandia zebra/Astatotilapia calliptera;Oplegnathus fasciatus;Oplegnathus fasciatus;Neolamprologus brichardi;Archocentrus centrarchus;Oreochromis niloticus/Oreochromis aureus/Oreochromis niloticus;Siniperca chuatsi;Archocentru…
gb|GEEV01000850.1|	ferritin, heavy subunit	20	ref|XP_018541819.1|PREDICTED: ferritin, heavy subunit [Lates calcarifer]/gb|ADU87113.1|ferritin heavy chain [Lates calcarifer];ref|XP_022623552.1|ferritin, heavy subunit [Seriola dumerili]/ref|XP_023280171.1|ferritin, heavy subunit [Seriola lalandi dorsalis];gb|AIM17892.1|ferritin H [Oplegnathus fasciatus];dbj|BAM37461.1|ferritin heavy chain [Oplegnathus fasciatus];emb|CAF92096.1|unnamed protein …	Lates calcarifer/Lates calcarifer;Seriola dumerili/Seriola lalandi dorsalis;Oplegnathus fasciatus;Oplegnathus fasciatus;Tetraodon nigroviridis;Salarias fasciatus/Salarias fasciatus;Sphaeramia orbicularis;Takifugu rubripes/Epinephelus awoara/Takifugu bimaculatus/Takifugu flavidus;Stegastes partitus/Amphiprion ocellaris;Lutjanus argentiventris;Epinephelus coioides/Epinephelus bruneus;Maylandia zebr…
gb|GEEV01000855.1|	receptor expression-enhancing protein 5-like isoform X1	20	ref|XP_018518939.1|PREDICTED: receptor expression-enhancing protein 5-like isoform X1 [Lates calcarifer];ref|XP_028252272.1|receptor expression-enhancing protein 5-like [Parambassis ranga];ref|XP_020505862.1|LOW QUALITY PROTEIN: receptor expression-enhancing protein 5-like [Labrus bergylta];ref|XP_003442950.1|receptor expression-enhancing protein 5 isoform X1 [Oreochromis niloticus]/ref|XP_031592…	Lates calcarifer;Parambassis ranga;Labrus bergylta;Oreochromis niloticus/Oreochromis aureus;Nothobranchius furzeri;Anoplopoma fimbria;Maylandia zebra/Pundamilia nyererei/Haplochromis burtoni/Neolamprologus brichardi/Astatotilapia calliptera;Collichthys lucidus/Collichthys lucidus;Etheostoma spectabile/Etheostoma spectabile/Etheostoma spectabile/Etheostoma spectabile/Etheostoma spectabile/Etheosto…
gb|GEEV01000856.1|	E3 ubiquitin-protein ligase MARCH2-like	20	ref|XP_017277617.1|E3 ubiquitin-protein ligase MARCH2-like [Kryptolebias marmoratus];ref|XP_015812733.1|PREDICTED: E3 ubiquitin-protein ligase MARCH2-like [Nothobranchius furzeri];ref|XP_003438258.1|E3 ubiquitin-protein ligase MARCH2 [Oreochromis niloticus]/ref|XP_004542480.1|E3 ubiquitin-protein ligase MARCH2 [Maylandia zebra]/ref|XP_005721136.1|PREDICTED: E3 ubiquitin-protein ligase MARCH2-like…	Kryptolebias marmoratus;Nothobranchius furzeri;Oreochromis niloticus/Maylandia zebra/Pundamilia nyererei/Haplochromis burtoni/Neolamprologus brichardi/Astatotilapia calliptera/Archocentrus centrarchus/Oreochromis aureus;Austrofundulus limnaeus;Cyprinodon variegatus;Poecilia formosa/Poecilia mexicana/Poecilia latipinna/Poecilia formosa;Salarias fasciatus/Salarias fasciatus;Fundulus heteroclitus;Sa…
gb|GEEV01000860.1|	cAMP-dependent protein kinase type I-alpha regulatory subunit	20	gb|PKU35794.1|hypothetical protein llap_13902 [Limosa lapponica baueri];ref|XP_014807680.1|PREDICTED: cAMP-dependent protein kinase type I-alpha regulatory subunit-like [Calidris pugnax];gb|AFQ60639.1|Nano-lantern_cAMP-0.4 [synthetic construct];ref|XP_009693749.1|PREDICTED: cAMP-dependent protein kinase type I-alpha regulatory subunit, partial [Cariama cristata];gb|RXN36492.1|cAMP-dependent kinas…	Limosa lapponica baueri;Calidris pugnax;synthetic construct;Cariama cristata;Labeo rohita;Mus musculus;Physeter catodon;Homo sapiens;Homo sapiens/Homo sapiens;Calypte anna;Mesitornis unicolor;Mesitornis unicolor;Lithobates catesbeianus;Chiloscyllium punctatum;Neotoma lepida;Homo sapiens;Balearica regulorum gibbericeps;Mus musculus/Mus musculus/Mus musculus/Mus musculus;Mus musculus;Chlamydotis ma…
gb|GEEV01000862.1|	60S ribosomal protein L37	20	ref|XP_018517903.1|PREDICTED: 60S ribosomal protein L37 [Lates calcarifer]/ref|XP_022625557.1|60S ribosomal protein L37 [Seriola dumerili]/ref|XP_023264390.1|60S ribosomal protein L37 [Seriola lalandi dorsalis]/ref|XP_029371718.1|60S ribosomal protein L37 [Echeneis naucrates]/ref|XP_030006579.1|60S ribosomal protein L37 [Sphaeramia orbicularis];ref|XP_008280995.1|PREDICTED: 60S ribosomal protein …	Lates calcarifer/Seriola dumerili/Seriola lalandi dorsalis/Echeneis naucrates/Sphaeramia orbicularis;Stegastes partitus/Larimichthys crocea/Labrus bergylta/Labrus bergylta/Acanthochromis polyacanthus/Amphiprion ocellaris/Parambassis ranga/Perca flavescens/Cottoperca gobio/Salarias fasciatus/Sparus aurata/Sander lucioperca/Anarrhichthys ocellatus/Scophthalmus maximus/Perca fluviatilis/Collichthys …
gb|GEEV01000864.1|	rho-associated protein kinase 1 isoform X1	20	gb|KAE8298811.1|Rho-associated protein kinase 1 [Larimichthys crocea];ref|XP_029380450.1|rho-associated protein kinase 1 [Echeneis naucrates];ref|XP_028987404.1|rho-associated protein kinase 1 isoform X1 [Betta splendens];gb|KAF1383733.1|hypothetical protein PFLUV_G00134910 [Perca fluviatilis];ref|XP_030015867.1|rho-associated protein kinase 1 isoform X2 [Sphaeramia orbicularis];ref|XP_010765950.…	Larimichthys crocea;Echeneis naucrates;Betta splendens;Perca fluviatilis;Sphaeramia orbicularis;Notothenia coriiceps;Sphaeramia orbicularis;Scophthalmus maximus;Acanthochromis polyacanthus;Acanthochromis polyacanthus;Perca flavescens/Perca flavescens;Monopterus albus;Cottoperca gobio;Sander lucioperca;Sander lucioperca;Cottoperca gobio;Stegastes partitus;Monopterus albus;Oreochromis aureus;Amphip…
gb|GEEV01000865.1|	40S ribosomal protein S17	20	ref|XP_004556274.2|40S ribosomal protein S17 isoform X1 [Maylandia zebra]/ref|XP_005747952.1|PREDICTED: 40S ribosomal protein S17 isoform X1 [Pundamilia nyererei]/ref|XP_005933569.1|PREDICTED: 40S ribosomal protein S17 isoform X1 [Haplochromis burtoni]/ref|XP_026030634.1|40S ribosomal protein S17 isoform X1 [Astatotilapia calliptera]/ref|XP_031609363.1|40S ribosomal protein S17 isoform X1 [Oreoch…	Maylandia zebra/Pundamilia nyererei/Haplochromis burtoni/Astatotilapia calliptera/Oreochromis aureus;Oreochromis niloticus/Oryzias latipes/Pundamilia nyererei/Haplochromis burtoni/Neolamprologus brichardi/Stegastes partitus/Cynoglossus semilaevis/Maylandia zebra/Kryptolebias marmoratus/Lates calcarifer/Paralichthys olivaceus/Monopterus albus/Monopterus albus/Boleophthalmus pectinirostris/Seriola …
gb|GEEV01000880.1|	T-complex protein 1 subunit zeta	20	ref|XP_018547299.1|PREDICTED: T-complex protein 1 subunit zeta [Lates calcarifer];ref|XP_022075529.1|T-complex protein 1 subunit zeta [Acanthochromis polyacanthus]/ref|XP_023153096.1|T-complex protein 1 subunit zeta [Amphiprion ocellaris];ref|XP_022594700.1|T-complex protein 1 subunit zeta [Seriola dumerili]/ref|XP_023252861.1|T-complex protein 1 subunit zeta [Seriola lalandi dorsalis];ref|XP_030…	Lates calcarifer;Acanthochromis polyacanthus/Amphiprion ocellaris;Seriola dumerili/Seriola lalandi dorsalis;Sphaeramia orbicularis;Pundamilia nyererei/Haplochromis burtoni;Maylandia zebra;Archocentrus centrarchus;Mastacembelus armatus;Stegastes partitus;Oreochromis aureus;Neolamprologus brichardi;Salarias fasciatus;Monopterus albus;Astatotilapia calliptera;Echeneis naucrates;Anabas testudineus;Po…
gb|GEEV01000881.1|	---NA---
gb|GEEV01000883.1|	embryonic stem cell-specific 5-hydroxymethylcytosine-binding protein	20	ref|XP_018535585.1|PREDICTED: embryonic stem cell-specific 5-hydroxymethylcytosine-binding protein [Lates calcarifer];gb|KAE8298063.1|Embryonic stem cell-specific 5-hydroxymethylcytosine-binding protein [Larimichthys crocea];ref|XP_019111377.2|embryonic stem cell-specific 5-hydroxymethylcytosine-binding protein [Larimichthys crocea];gb|TKS70985.1|Embryonic stem cell-specific 5-hydroxymethylcytosi…	Lates calcarifer;Larimichthys crocea;Larimichthys crocea;Collichthys lucidus;Larimichthys crocea;Archocentrus centrarchus;Oreochromis aureus;Pundamilia nyererei/Pundamilia nyererei;Maylandia zebra/Maylandia zebra;Haplochromis burtoni/Haplochromis burtoni/Haplochromis burtoni;Pundamilia nyererei;Neolamprologus brichardi;Amphiprion ocellaris/Amphiprion ocellaris;Astatotilapia calliptera/Astatotilap…
gb|GEEV01000892.1|	metalloproteinase inhibitor 2-like	20	ref|XP_018560124.1|PREDICTED: metalloproteinase inhibitor 2-like [Lates calcarifer];gb|TMS15639.1|hypothetical protein E3U43_022101 [Larimichthys crocea];gb|TKS91998.1|Metalloproteinase inhibitor 2 [Collichthys lucidus];ref|XP_010736907.1|metalloproteinase inhibitor 2 [Larimichthys crocea];ref|NP_001117980.1|tissue inhibitor of metalloproteinase 2 precursor [Oncorhynchus mykiss]/ref|XP_021481504.…	Lates calcarifer;Larimichthys crocea;Collichthys lucidus;Larimichthys crocea;Oncorhynchus mykiss/Oncorhynchus mykiss/Salmo trutta/Oncorhynchus kisutch/Salmo salar/Oncorhynchus mykiss/Salmo salar/Salmo salar;Salmo salar;Seriola dumerili/Seriola lalandi dorsalis;Sphaeramia orbicularis;Salmo salar/Salmo salar;Salmo salar;Myripristis murdjan;Liparis tanakae;Sander lucioperca;Archocentrus centrarchus;…
gb|GEEV01000904.1|	---NA---
gb|GEEV01000910.1|	60S ribosomal protein L22	20	ref|XP_029357880.1|60S ribosomal protein L22-like isoform X1 [Echeneis naucrates]/ref|XP_030276585.1|60S ribosomal protein L22 isoform X1 [Sparus aurata];ref|XP_029357881.1|60S ribosomal protein L22-like isoform X2 [Echeneis naucrates]/ref|XP_030276586.1|60S ribosomal protein L22 isoform X2 [Sparus aurata];ref|XP_015230848.1|PREDICTED: 60S ribosomal protein L22-like [Cyprinodon variegatus];ref|XP…	Echeneis naucrates/Sparus aurata;Echeneis naucrates/Sparus aurata;Cyprinodon variegatus;Austrofundulus limnaeus;Liparis tanakae;Dicentrarchus labrax;Fundulus heteroclitus;Kryptolebias marmoratus;Cottoperca gobio;Anoplopoma fimbria;Cynoglossus semilaevis;Perca flavescens/Sander lucioperca/Anarrhichthys ocellatus/Etheostoma spectabile/Perca fluviatilis/Perca flavescens;Anarrhichthys ocellatus;Poeci…
gb|GEEV01000913.1|	splicing factor 3A subunit 3	20	ref|XP_018556780.1|PREDICTED: LOW QUALITY PROTEIN: splicing factor 3A subunit 3-like [Lates calcarifer];ref|XP_030596666.1|splicing factor 3A subunit 3 [Archocentrus centrarchus];ref|XP_030268758.1|splicing factor 3A subunit 3 [Sparus aurata];ref|XP_008293882.1|PREDICTED: splicing factor 3A subunit 3 [Stegastes partitus];ref|XP_019123435.1|splicing factor 3A subunit 3 [Larimichthys crocea]/gb|KAE…	Lates calcarifer;Archocentrus centrarchus;Sparus aurata;Stegastes partitus;Larimichthys crocea/Larimichthys crocea;Maylandia zebra/Pundamilia nyererei/Haplochromis burtoni/Oreochromis niloticus/Astatotilapia calliptera/Oreochromis aureus;Amphiprion ocellaris;Seriola lalandi dorsalis;Seriola dumerili;Chanos chanos;Astyanax mexicanus;Mastacembelus armatus;Scleropages formosus;Liparis tanakae;Sphaer…
gb|GEEV01000919.1|	interleukin-12 receptor subunit beta-2-like isoform X1	20	ref|XP_018525870.1|PREDICTED: interleukin-12 receptor subunit beta-2-like [Lates calcarifer];gb|KAA8590053.1|hypothetical protein FQN60_013418 [Etheostoma spectabile];ref|XP_026201236.1|interleukin-12 receptor subunit beta-2-like isoform X2 [Anabas testudineus];ref|XP_026201234.1|interleukin-12 receptor subunit beta-2-like isoform X1 [Anabas testudineus]/ref|XP_026201235.1|interleukin-12 receptor…	Lates calcarifer;Etheostoma spectabile;Anabas testudineus;Anabas testudineus/Anabas testudineus;Etheostoma spectabile;Etheostoma spectabile;Etheostoma spectabile;Etheostoma spectabile/Etheostoma spectabile;Paralichthys olivaceus;Sander lucioperca/Sander lucioperca;Sander lucioperca;Etheostoma spectabile;Etheostoma spectabile;Amphiprion ocellaris;Mastacembelus armatus;Seriola dumerili;Sander lucio…
gb|GEEV01000921.1|	cell division cycle and apoptosis regulator protein 1	20	ref|XP_018533847.1|PREDICTED: cell division cycle and apoptosis regulator protein 1 [Lates calcarifer];ref|XP_022619431.1|cell division cycle and apoptosis regulator protein 1 [Seriola dumerili];ref|XP_023261505.1|cell division cycle and apoptosis regulator protein 1 [Seriola lalandi dorsalis];ref|XP_023119695.1|cell division cycle and apoptosis regulator protein 1 isoform X3 [Amphiprion ocellari…	Lates calcarifer;Seriola dumerili;Seriola lalandi dorsalis;Amphiprion ocellaris;Amphiprion ocellaris;Amphiprion ocellaris/Amphiprion ocellaris/Amphiprion ocellaris;Stegastes partitus;Collichthys lucidus;Acanthochromis polyacanthus;Collichthys lucidus;Stegastes partitus/Stegastes partitus;Larimichthys crocea;Larimichthys crocea;Scophthalmus maximus;Larimichthys crocea;Scophthalmus maximus;Larimich…
gb|GEEV01000924.1|	ubiquitin-conjugating enzyme E2 D2	20	ref|XP_005456371.1|ubiquitin-conjugating enzyme E2 D2 isoform X2 [Oreochromis niloticus]/ref|XP_005719532.1|PREDICTED: ubiquitin-conjugating enzyme E2 D2 isoform X2 [Pundamilia nyererei]/ref|XP_005916673.1|PREDICTED: ubiquitin-conjugating enzyme E2 D2 isoform X2 [Haplochromis burtoni]/ref|XP_024138706.1|ubiquitin-conjugating enzyme E2 D2 isoform X2 [Oryzias melastigma]/ref|XP_030594687.1|ubiquiti…	Oreochromis niloticus/Pundamilia nyererei/Haplochromis burtoni/Oryzias melastigma/Archocentrus centrarchus;Cynoglossus semilaevis;Anser cygnoides domesticus;Takifugu flavidus;Sparus aurata;Pelecanus crispus/Phalacrocorax carbo/Gavia stellata/Phaethon lepturus;Apteryx rowi;Pan troglodytes;Piliocolobus tephrosceles;Liparis tanakae;Equus przewalskii/Chinchilla lanigera/Salmo salar/Falco cherrug/Equu…
gb|GEEV01000929.1|	ATP-binding cassette sub-family F member 2	20	ref|XP_031706039.1|ATP-binding cassette sub-family F member 2-like [Anarrhichthys ocellatus];ref|XP_023141021.1|ATP-binding cassette sub-family F member 2 [Amphiprion ocellaris];ref|XP_018556247.1|PREDICTED: LOW QUALITY PROTEIN: ATP-binding cassette sub-family F member 2-like [Lates calcarifer];ref|XP_029955384.1|ATP-binding cassette sub-family F member 2 [Salarias fasciatus]/ref|XP_029955385.1|A…	Anarrhichthys ocellatus;Amphiprion ocellaris;Lates calcarifer;Salarias fasciatus/Salarias fasciatus;Monopterus albus/Monopterus albus/Monopterus albus;Anabas testudineus;Stegastes partitus;Lates calcarifer/Lates calcarifer;Betta splendens;Cottoperca gobio/Cottoperca gobio;Oreochromis niloticus/Oreochromis niloticus/Oreochromis niloticus;Neolamprologus brichardi;Maylandia zebra/Maylandia zebra/Pun…
gb|GEEV01000931.1|	citrate synthase, mitochondrial	20	gb|TMS16005.1|hypothetical protein E3U43_013298 [Larimichthys crocea];ref|XP_018921366.1|PREDICTED: citrate synthase, mitochondrial-like [Cyprinus carpio];ref|XP_010783173.1|PREDICTED: citrate synthase, mitochondrial, partial [Notothenia coriiceps];ref|XP_016146428.1|PREDICTED: citrate synthase, mitochondrial-like [Sinocyclocheilus grahami];ref|XP_026187566.1|citrate synthase, mitochondrial [Mast…	Larimichthys crocea;Cyprinus carpio;Notothenia coriiceps;Sinocyclocheilus grahami;Mastacembelus armatus;Scophthalmus maximus;Salarias fasciatus/Salarias fasciatus;Seriola lalandi dorsalis;Katsuwonus pelamis/Katsuwonus pelamis;Nothobranchius furzeri;Astyanax mexicanus;Xiphias gladius/Xiphias gladius;Lates calcarifer/Lates calcarifer;Sparus aurata/Sparus aurata;Austrofundulus limnaeus;Seriola dumer…
gb|GEEV01000939.1|	cell adhesion molecule 2-like isoform X1	20	ref|XP_018520549.1|PREDICTED: uncharacterized protein LOC108875862 isoform X2 [Lates calcarifer];ref|XP_018520550.1|PREDICTED: uncharacterized protein LOC108875862 isoform X3 [Lates calcarifer];ref|XP_018520548.1|PREDICTED: uncharacterized protein LOC108875862 isoform X1 [Lates calcarifer];ref|XP_026158112.1|uncharacterized protein LOC113127655 isoform X1 [Mastacembelus armatus];ref|XP_026158113.…	Lates calcarifer;Lates calcarifer;Lates calcarifer;Mastacembelus armatus;Mastacembelus armatus;Seriola dumerili;Seriola lalandi dorsalis;Anabas testudineus;Scophthalmus maximus;Scophthalmus maximus;Lates calcarifer;Sander lucioperca/Sander lucioperca;Amphiprion ocellaris;Anabas testudineus;Betta splendens;Perca fluviatilis;Cottoperca gobio;Larimichthys crocea;Larimichthys crocea;Perca flavescens
gb|GEEV01000948.1|	peptidyl-tRNA hydrolase 2, mitochondrial	20	ref|XP_018547141.1|PREDICTED: peptidyl-tRNA hydrolase 2, mitochondrial isoform X1 [Lates calcarifer];ref|XP_018547142.1|PREDICTED: peptidyl-tRNA hydrolase 2, mitochondrial isoform X2 [Lates calcarifer]/ref|XP_018547143.1|PREDICTED: peptidyl-tRNA hydrolase 2, mitochondrial isoform X2 [Lates calcarifer];ref|XP_023123214.1|peptidyl-tRNA hydrolase 2, mitochondrial [Amphiprion ocellaris];ref|XP_028450…	Lates calcarifer;Lates calcarifer/Lates calcarifer;Amphiprion ocellaris;Perca flavescens/Perca flavescens;Seriola dumerili;Seriola lalandi dorsalis/Seriola lalandi dorsalis/Seriola lalandi dorsalis;Seriola dumerili;Sander lucioperca/Sander lucioperca/Sander lucioperca;Seriola dumerili;Anabas testudineus;Acanthochromis polyacanthus/Acanthochromis polyacanthus;Larimichthys crocea;Cottoperca gobio;P…
gb|GEEV01000951.1|	---NA---
gb|GEEV01000957.1|	Tubulin beta-2C chain	20	ref|XP_030273242.1|tubulin beta-1 chain [Sparus aurata];ref|XP_029367440.1|tubulin beta-4B chain isoform X6 [Echeneis naucrates];ref|XP_029367439.1|tubulin beta-4B chain isoform X5 [Echeneis naucrates];gb|ACM08771.1|Tubulin beta-2C chain [Salmo salar]/gb|ACM09816.1|Tubulin beta-2C chain [Salmo salar];ref|XP_030645964.1|tubulin beta-1 chain isoform X6 [Chanos chanos];ref|XP_030645955.1|tubulin bet…	Sparus aurata;Echeneis naucrates;Echeneis naucrates;Salmo salar/Salmo salar;Chanos chanos;Chanos chanos;Betta splendens;Oncorhynchus mykiss;Chanos chanos;Echeneis naucrates;Chanos chanos;Chanos chanos;Oncorhynchus mykiss;Chanos chanos;Callipepla squamata/Colinus virginianus;Theropithecus gelada;Echeneis naucrates/Chanos chanos/Chanos chanos;Danio rerio;Salmo salar/Salmo salar;Oncorhynchus mykiss/…
gb|GEEV01000966.1|	polyadenylate-binding protein 1	20	gb|KAF0021897.1|hypothetical protein F2P81_025850 [Scophthalmus maximus];gb|TMS10509.1|hypothetical protein E3U43_019502 [Larimichthys crocea];ref|XP_010787592.1|PREDICTED: polyadenylate-binding protein 1 [Notothenia coriiceps];ref|XP_018521182.1|PREDICTED: polyadenylate-binding protein 1 [Lates calcarifer];ref|XP_026149639.1|polyadenylate-binding protein 1 [Mastacembelus armatus];ref|XP_02992901…	Scophthalmus maximus;Larimichthys crocea;Notothenia coriiceps;Lates calcarifer;Mastacembelus armatus;Myripristis murdjan;Seriola dumerili/Seriola lalandi dorsalis;Salarias fasciatus;Labrus bergylta;Stegastes partitus;Sphaeramia orbicularis;Amphiprion ocellaris;Acanthochromis polyacanthus;Salmo salar;Larimichthys crocea/Larimichthys crocea/Collichthys lucidus;Paralichthys olivaceus;Larimichthys cr…
gb|GEEV01000972.1|	endothelin-converting enzyme 1	20	ref|XP_018559925.1|PREDICTED: LOW QUALITY PROTEIN: endothelin-converting enzyme 1 [Lates calcarifer];gb|ACA43021.1|endothelin converting enzyme-1, partial [Myoxocephalus octodecemspinosus];ref|XP_022617137.1|endothelin-converting enzyme 1 [Seriola dumerili];ref|XP_023269783.1|endothelin-converting enzyme 1 [Seriola lalandi dorsalis];ref|XP_031157869.1|endothelin-converting enzyme 1 [Sander luciop…	Lates calcarifer;Myoxocephalus octodecemspinosus;Seriola dumerili;Seriola lalandi dorsalis;Sander lucioperca;Perca fluviatilis;Mastacembelus armatus;Mastacembelus armatus;Etheostoma spectabile;Perca flavescens;Sparus aurata;Paralichthys olivaceus;Perca flavescens;Perca flavescens;Notothenia coriiceps;Dicentrarchus labrax;Echeneis naucrates;Sphaeramia orbicularis;Sphaeramia orbicularis;Anabas test…
gb|GEEV01000975.1|	26S proteasome non-ATPase regulatory subunit 3	20	gb|ADX97120.1|26S proteasome non-ATPase regulatory subunit 3, partial [Perca flavescens];ref|XP_019961942.1|PREDICTED: 26S proteasome non-ATPase regulatory subunit 3 [Paralichthys olivaceus];gb|KAF1380254.1|hypothetical protein PFLUV_G00184920, partial [Perca fluviatilis];ref|XP_028455909.1|26S proteasome non-ATPase regulatory subunit 3 [Perca flavescens]/ref|XP_031162779.1|26S proteasome non-ATP…	Perca flavescens;Paralichthys olivaceus;Perca fluviatilis;Perca flavescens/Sander lucioperca/Perca flavescens;Lates calcarifer/Lates calcarifer;Stegastes partitus;Monopterus albus;Parambassis ranga/Parambassis ranga;Monopterus albus;Echeneis naucrates;Mastacembelus armatus;Salarias fasciatus;Tetraodon nigroviridis;Acanthochromis polyacanthus;Betta splendens;Takifugu rubripes;Labrus bergylta/Labru…
gb|GEEV01000977.1|	T-complex protein 1 subunit alpha	20	ref|XP_018531529.1|PREDICTED: T-complex protein 1 subunit alpha [Lates calcarifer];ref|XP_029351691.1|T-complex protein 1 subunit alpha [Echeneis naucrates];gb|KAE8286792.1|T-complex protein 1 subunit alpha [Larimichthys crocea];gb|PWA27691.1|hypothetical protein CCH79_00000421 [Gambusia affinis];ref|XP_023256205.1|T-complex protein 1 subunit alpha [Seriola lalandi dorsalis];ref|XP_022593628.1|T-…	Lates calcarifer;Echeneis naucrates;Larimichthys crocea;Gambusia affinis;Seriola lalandi dorsalis;Seriola dumerili;Salarias fasciatus;Sinocyclocheilus grahami;Monopterus albus;Labeo rohita;Sphaeramia orbicularis;Anabas testudineus;Stegastes partitus;Fundulus heteroclitus;Paralichthys olivaceus;Xiphophorus maculatus;Poecilia mexicana;Poecilia reticulata;Mastacembelus armatus;Xiphophorus couchianus
gb|GEEV01000985.1|	40S ribosomal protein S8	20	ref|XP_018533605.1|PREDICTED: 40S ribosomal protein S8 [Lates calcarifer];gb|AWP03703.1|hypothetical protein SMAX5B_006130 [Scophthalmus maximus];ref|XP_022613883.1|40S ribosomal protein S8 [Seriola dumerili]/ref|XP_023280290.1|40S ribosomal protein S8 [Seriola lalandi dorsalis];ref|XP_020511928.1|40S ribosomal protein S8 [Labrus bergylta];ref|XP_008290025.1|PREDICTED: 40S ribosomal protein S8 [S…	Lates calcarifer;Scophthalmus maximus;Seriola dumerili/Seriola lalandi dorsalis;Labrus bergylta;Stegastes partitus;Paralichthys olivaceus;Solea senegalensis;Sparus aurata;Monopterus albus;Cottoperca gobio/Anarrhichthys ocellatus;Takifugu rubripes/Takifugu flavidus;Boleophthalmus pectinirostris;Mastacembelus armatus;Sphaeramia orbicularis;Collichthys lucidus;Anoplopoma fimbria/Anoplopoma fimbria;A…
gb|GEEV01000992.1|	pleckstrin homology domain-containing family F member 2-like	20	ref|XP_018527580.1|PREDICTED: pleckstrin homology domain-containing family F member 2-like [Lates calcarifer];dbj|BAM36374.1|Pleckstrin homology domain-containing family F member 1 [Oplegnathus fasciatus];ref|XP_026234847.1|pleckstrin homology domain-containing family F member 2-like [Anabas testudineus];ref|XP_029312428.1|pleckstrin homology domain-containing family F member 1 [Cottoperca gobio]…	Lates calcarifer;Oplegnathus fasciatus;Anabas testudineus;Cottoperca gobio;Parambassis ranga;Stegastes partitus;Larimichthys crocea;Larimichthys crocea;Labrus bergylta;Larimichthys crocea;Sparus aurata;Mastacembelus armatus;Anarrhichthys ocellatus;Sparus aurata;Sander lucioperca;Sander lucioperca;Scophthalmus maximus/Scophthalmus maximus;Sphaeramia orbicularis;Etheostoma spectabile;Perca fluviati…
gb|GEEV01000996.1|	gelsolin-like isoform X2	20	ref|XP_018532649.1|PREDICTED: gelsolin-like [Lates calcarifer];ref|XP_010771081.1|PREDICTED: gelsolin-like [Notothenia coriiceps];ref|XP_013880808.1|PREDICTED: gelsolin-like isoform X2 [Austrofundulus limnaeus];gb|ACL98119.1|scinderin-like a/gelsolin protein, partial [Epinephelus coioides];ref|XP_013880807.1|PREDICTED: gelsolin-like isoform X1 [Austrofundulus limnaeus];ref|XP_020504997.1|gelsolin…	Lates calcarifer;Notothenia coriiceps;Austrofundulus limnaeus;Epinephelus coioides;Austrofundulus limnaeus;Labrus bergylta;Collichthys lucidus;Kryptolebias marmoratus;Seriola lalandi dorsalis;Seriola dumerili;Seriola lalandi dorsalis;Seriola dumerili;Fundulus heteroclitus;Salmo salar;Myripristis murdjan;Sander lucioperca;Liparis tanakae;Sander lucioperca;Poecilia reticulata;Poecilia latipinna
gb|GEEV01000997.1|	MICAL-like protein 1 isoform X2	20	ref|XP_018520180.1|PREDICTED: LOW QUALITY PROTEIN: MICAL-like protein 1 [Lates calcarifer];ref|XP_026215207.1|MICAL-like protein 1 isoform X2 [Anabas testudineus];ref|XP_026215206.1|MICAL-like protein 1 isoform X1 [Anabas testudineus];ref|XP_022611373.1|MICAL-like protein 1 isoform X2 [Seriola dumerili];ref|XP_022611372.1|MICAL-like protein 1 isoform X1 [Seriola dumerili];ref|XP_029990028.1|MICAL…	Lates calcarifer;Anabas testudineus;Anabas testudineus;Seriola dumerili;Seriola dumerili;Sphaeramia orbicularis;Sphaeramia orbicularis;Monopterus albus;Labrus bergylta;Mastacembelus armatus;Mastacembelus armatus;Mastacembelus armatus;Seriola lalandi dorsalis;Seriola lalandi dorsalis;Paralichthys olivaceus;Paralichthys olivaceus;Paralichthys olivaceus;Paralichthys olivaceus;Stegastes partitus;Steg…
gb|GEEV01001002.1|	nucleoprotein TPR isoform X1	20	ref|XP_018551485.1|PREDICTED: LOW QUALITY PROTEIN: nucleoprotein TPR [Lates calcarifer];ref|XP_022597422.1|nucleoprotein TPR isoform X1 [Seriola dumerili];ref|XP_023250267.1|nucleoprotein TPR [Seriola lalandi dorsalis];ref|XP_022597502.1|nucleoprotein TPR isoform X2 [Seriola dumerili];ref|XP_026179070.1|nucleoprotein TPR isoform X1 [Mastacembelus armatus];ref|XP_019953973.1|PREDICTED: nucleoprote…	Lates calcarifer;Seriola dumerili;Seriola lalandi dorsalis;Seriola dumerili;Mastacembelus armatus;Paralichthys olivaceus;Paralichthys olivaceus;Paralichthys olivaceus;Paralichthys olivaceus;Paralichthys olivaceus;Paralichthys olivaceus;Cynoglossus semilaevis;Mastacembelus armatus;Acanthochromis polyacanthus;Amphiprion ocellaris;Paralichthys olivaceus;Paralichthys olivaceus;Echeneis naucrates;Eche…
gb|GEEV01001004.1|	cbp/p300-interacting transactivator 3-like	20	ref|XP_029360255.1|cbp/p300-interacting transactivator 3-like [Echeneis naucrates];ref|XP_018553905.1|PREDICTED: cbp/p300-interacting transactivator 3-like [Lates calcarifer];gb|KAE8289054.1|Cbp/p300-interacting transactivator 3 [Larimichthys crocea];ref|XP_010729905.3|cbp/p300-interacting transactivator 3 [Larimichthys crocea];gb|TMS10766.1|hypothetical protein E3U43_019759 [Larimichthys crocea]…	Echeneis naucrates;Lates calcarifer;Larimichthys crocea;Larimichthys crocea;Larimichthys crocea;Collichthys lucidus;Seriola dumerili;Salarias fasciatus;Seriola lalandi dorsalis/Seriola lalandi dorsalis;Mastacembelus armatus;Acanthochromis polyacanthus/Amphiprion ocellaris;Myripristis murdjan;Anabas testudineus;Scophthalmus maximus;Monopterus albus;Sparus aurata/Sparus aurata;Anarrhichthys ocellat…
gb|GEEV01001011.1|	serine/threonine-protein kinase TAO3 isoform X2	20	ref|XP_024864257.1|serine/threonine-protein kinase TAO3 isoform X2 [Kryptolebias marmoratus];ref|XP_030271955.1|LOW QUALITY PROTEIN: serine/threonine-protein kinase TAO3 [Sparus aurata];ref|XP_019963573.1|PREDICTED: serine/threonine-protein kinase TAO3-like isoform X2 [Paralichthys olivaceus];ref|XP_022608527.1|serine/threonine-protein kinase TAO3 isoform X2 [Seriola dumerili];ref|XP_025767811.1|…	Kryptolebias marmoratus;Sparus aurata;Paralichthys olivaceus;Seriola dumerili;Oreochromis niloticus;Seriola lalandi dorsalis;Etheostoma spectabile;Sander lucioperca;Paralichthys olivaceus;Xiphophorus hellerii;Salarias fasciatus/Salarias fasciatus;Betta splendens;Myripristis murdjan;Lates calcarifer/Lates calcarifer/Lates calcarifer/Lates calcarifer/Lates calcarifer;Labeo rohita;Acanthochromis pol…
gb|GEEV01001022.1|	Na(+)/H(+) exchange regulatory cofactor NHE-RF1	20	ref|XP_018535053.1|PREDICTED: Na(+)/H(+) exchange regulatory cofactor NHE-RF1-like isoform X1 [Lates calcarifer];ref|XP_018535054.1|PREDICTED: Na(+)/H(+) exchange regulatory cofactor NHE-RF1-like isoform X2 [Lates calcarifer];gb|KAA8581037.1|hypothetical protein FQN60_002618, partial [Etheostoma spectabile]/gb|KAA8584100.1|hypothetical protein FQN60_015308, partial [Etheostoma spectabile];gb|TDG9…	Lates calcarifer;Lates calcarifer;Etheostoma spectabile/Etheostoma spectabile;Perca flavescens;Seriola dumerili;Seriola lalandi dorsalis;Labrus bergylta;Sander lucioperca;Sander lucioperca;Sander lucioperca;Perca fluviatilis;Collichthys lucidus;Parambassis ranga;Etheostoma spectabile;Sparus aurata;Labrus bergylta;Perca flavescens;Larimichthys crocea/Larimichthys crocea/Larimichthys crocea;Cottope…
gb|GEEV01001026.1|	synaptotagmin-like protein 3	20	ref|XP_018517223.1|PREDICTED: synaptotagmin-like protein 3 isoform X3 [Lates calcarifer];ref|XP_018517220.1|PREDICTED: synaptotagmin-like protein 3 isoform X1 [Lates calcarifer];ref|XP_018517221.1|PREDICTED: synaptotagmin-like protein 3 isoform X2 [Lates calcarifer];ref|XP_023270873.1|synaptotagmin-like protein 3 isoform X1 [Seriola lalandi dorsalis];ref|XP_022593548.1|synaptotagmin-like protein …	Lates calcarifer;Lates calcarifer;Lates calcarifer;Seriola lalandi dorsalis;Seriola dumerili;Seriola dumerili;Seriola lalandi dorsalis;Perca fluviatilis;Oreochromis niloticus;Maylandia zebra/Pundamilia nyererei/Haplochromis burtoni/Maylandia zebra/Maylandia zebra/Astatotilapia calliptera/Astatotilapia calliptera/Astatotilapia calliptera/Astatotilapia calliptera;Oreochromis aureus;Perca flavescens…
gb|GEEV01001030.1|	sperm-associated antigen 1	20	ref|XP_018521142.1|PREDICTED: sperm-associated antigen 1 [Lates calcarifer];ref|XP_022608941.1|sperm-associated antigen 1 [Seriola dumerili];ref|XP_023274347.1|sperm-associated antigen 1 [Seriola lalandi dorsalis];ref|XP_022063566.1|sperm-associated antigen 1A-like [Acanthochromis polyacanthus];ref|XP_026228285.1|sperm-associated antigen 1 isoform X2 [Anabas testudineus];ref|XP_026228284.1|sperm-…	Lates calcarifer;Seriola dumerili;Seriola lalandi dorsalis;Acanthochromis polyacanthus;Anabas testudineus;Anabas testudineus;Echeneis naucrates;Paralichthys olivaceus;Amphiprion ocellaris;Amphiprion ocellaris;Myripristis murdjan;Parambassis ranga;Sparus aurata;Parambassis ranga;Stegastes partitus;Anarrhichthys ocellatus;Perca flavescens;Oreochromis aureus;Mastacembelus armatus;Cottoperca gobio
gb|GEEV01001035.1|	---NA---
gb|GEEV01001039.1|	poly(U)-binding-splicing factor PUF60 isoform X2	20	ref|XP_029384552.1|poly(U)-binding-splicing factor PUF60 isoform X4 [Echeneis naucrates];ref|XP_022622856.1|poly(U)-binding-splicing factor PUF60 isoform X4 [Seriola dumerili]/ref|XP_023264108.1|poly(U)-binding-splicing factor PUF60 isoform X4 [Seriola lalandi dorsalis];ref|XP_029384547.1|poly(U)-binding-splicing factor PUF60 isoform X1 [Echeneis naucrates];ref|XP_029384548.1|poly(U)-binding-spli…	Echeneis naucrates;Seriola dumerili/Seriola lalandi dorsalis;Echeneis naucrates;Echeneis naucrates/Echeneis naucrates/Echeneis naucrates;Seriola dumerili/Seriola dumerili/Seriola lalandi dorsalis/Seriola lalandi dorsalis;Lates calcarifer/Seriola dumerili/Seriola lalandi dorsalis;Betta splendens;Betta splendens;Betta splendens;Stegastes partitus;Stegastes partitus;Stegastes partitus;Anabas testudi…
gb|GEEV01001044.1|	Histone-lysine N-methyltransferase 2C	20	gb|KAE8290893.1|Histone-lysine N-methyltransferase 2C [Larimichthys crocea];gb|TKS79797.1|Histone-lysine N-methyltransferase 2C [Collichthys lucidus];ref|XP_018532110.1|PREDICTED: histone-lysine N-methyltransferase 2C-like isoform X10 [Lates calcarifer];ref|XP_023128516.1|histone-lysine N-methyltransferase 2C isoform X11 [Amphiprion ocellaris];ref|XP_008290406.1|PREDICTED: histone-lysine N-methyl…	Larimichthys crocea;Collichthys lucidus;Lates calcarifer;Amphiprion ocellaris;Stegastes partitus;Lates calcarifer;Anabas testudineus;Amphiprion ocellaris;Lates calcarifer;Amphiprion ocellaris;Lates calcarifer;Lates calcarifer;Amphiprion ocellaris;Amphiprion ocellaris;Amphiprion ocellaris;Sparus aurata;Sphaeramia orbicularis;Sphaeramia orbicularis;Amphiprion ocellaris;Lates calcarifer
gb|GEEV01001046.1|	GTPase HRas-like	20	gb|RVE69376.1|hypothetical protein OJAV_G00077090 [Oryzias javanicus];ref|XP_008327981.1|GTPase HRas-like [Cynoglossus semilaevis];ref|XP_012737744.1|GTPase HRas [Fundulus heteroclitus];ref|XP_022612597.1|GTPase HRas-like [Seriola dumerili]/ref|XP_023254592.1|GTPase HRas-like [Seriola lalandi dorsalis]/ref|XP_023254593.1|GTPase HRas-like [Seriola lalandi dorsalis]/ref|XP_023254594.1|GTPase HRas-l…	Oryzias javanicus;Cynoglossus semilaevis;Fundulus heteroclitus;Seriola dumerili/Seriola lalandi dorsalis/Seriola lalandi dorsalis/Seriola lalandi dorsalis/Gouania willdenowi/Betta splendens/Betta splendens/Echeneis naucrates/Salarias fasciatus/Archocentrus centrarchus;Mastacembelus armatus/Mastacembelus armatus;Monopterus albus;Larimichthys crocea/Larimichthys crocea;Sphaeramia orbicularis;Austro…
gb|GEEV01001047.1|	early growth response 1	20	gb|AGS78459.1|early growth response 1, partial [Rachycentron canadum]/gb|AGS78462.1|early growth response 1, partial [Xiphias gladius];gb|AGM50662.1|early growth response 1, partial [Arothron immaculatus];gb|AGM50683.1|early growth response 1, partial [Canthigaster solandri];gb|AHA61888.1|early growth response 1, partial [Acropoma japonicum];gb|AHA33432.1|early growth response 1, partial [Antigon…	Rachycentron canadum/Xiphias gladius;Arothron immaculatus;Canthigaster solandri;Acropoma japonicum;Antigonia capros;Lates calcarifer;Toxotes jaculatrix;Canthigaster janthinoptera;Antigonia capros;Antennarius striatus/Antennarius striatus;Scorpaena onaria;Canthigaster jactator;Capropygia unistriata;Anoplocapros amygdaloides;Parastromateus niger;Anoplocapros lenticularis/Aracana ornata/Anoplocapros…
gb|GEEV01001051.1|	histone H1-like	20	ref|XP_018527029.1|PREDICTED: histone H1-like [Lates calcarifer]/ref|XP_018527030.1|PREDICTED: histone H1-like [Lates calcarifer]/ref|XP_018555959.1|PREDICTED: histone H1-like [Lates calcarifer]/ref|XP_018555960.1|PREDICTED: histone H1-like [Lates calcarifer];ref|XP_026183138.1|histone H1-like [Mastacembelus armatus]/ref|XP_026183139.1|histone H1-like [Mastacembelus armatus];ref|XP_022611550.1|hi…	Lates calcarifer/Lates calcarifer/Lates calcarifer/Lates calcarifer;Mastacembelus armatus/Mastacembelus armatus;Seriola dumerili;Seriola lalandi dorsalis;Perca flavescens;Perca fluviatilis;Sander lucioperca;Etheostoma spectabile;Anabas testudineus/Anabas testudineus;Echeneis naucrates;Etheostoma spectabile;Monopterus albus;Sander lucioperca;Perca flavescens;Cynoglossus semilaevis;Etheostoma spect…
gb|GEEV01001053.1|	nuclear factor interleukin-3-regulated protein-like	20	ref|XP_018554206.1|PREDICTED: nuclear factor interleukin-3-regulated protein-like [Lates calcarifer];ref|XP_023272148.1|nuclear factor interleukin-3-regulated protein-like [Seriola lalandi dorsalis];ref|XP_022603663.1|nuclear factor interleukin-3-regulated protein-like [Seriola dumerili];gb|TKS92447.1|Nuclear factor interleukin-3-regulated protein [Collichthys lucidus];ref|XP_029364178.1|nuclear …	Lates calcarifer;Seriola lalandi dorsalis;Seriola dumerili;Collichthys lucidus;Echeneis naucrates;Larimichthys crocea;Larimichthys crocea;Archocentrus centrarchus/Archocentrus centrarchus;Acanthochromis polyacanthus;Cottoperca gobio;Sparus aurata;Labrus bergylta;Paralichthys olivaceus;Myripristis murdjan/Myripristis murdjan;Amphiprion ocellaris;Notothenia coriiceps;Scophthalmus maximus;Scophthalm…
gb|GEEV01001058.1|	sodium- and chloride-dependent neutral and basic amino acid transporter B(0+)	4	ref|XP_031516444.1|LOW QUALITY PROTEIN: sodium- and chloride-dependent neutral and basic amino acid transporter B(0+) [Papio anubis];gb|EPQ09785.1|hypothetical protein D623_10010899 [Myotis brandtii];gb|AAH62632.1|LOC400590 protein [Homo sapiens]/gb|AIC53819.1|LOC400590, partial [synthetic construct]/emb|SJX42570.1|unnamed protein product, partial [Human ORFeome Gateway entry vector];gb|OCT55184.…	Papio anubis;Myotis brandtii;Homo sapiens/synthetic construct/Human ORFeome Gateway entry vector;Xenopus laevis
gb|GEEV01001063.1|	B-cell lymphoma/leukemia 11A-like	20	ref|XP_018557657.1|PREDICTED: B-cell lymphoma/leukemia 11A-like [Lates calcarifer];ref|XP_022623242.1|B-cell lymphoma/leukemia 11A-like [Seriola dumerili];ref|XP_023260750.1|B-cell lymphoma/leukemia 11A-like [Seriola lalandi dorsalis];ref|XP_030260276.1|B-cell lymphoma/leukemia 11A-like [Sparus aurata];ref|XP_019966532.1|PREDICTED: B-cell lymphoma/leukemia 11B-like [Paralichthys olivaceus];ref|XP…	Lates calcarifer;Seriola dumerili;Seriola lalandi dorsalis;Sparus aurata;Paralichthys olivaceus;Mastacembelus armatus;Monopterus albus;Echeneis naucrates;Scophthalmus maximus;Echeneis naucrates;Parambassis ranga;Anarrhichthys ocellatus;Scophthalmus maximus;Notothenia coriiceps;Cottoperca gobio;Nothobranchius furzeri;Sphaeramia orbicularis;Acanthochromis polyacanthus;Labrus bergylta;Sander luciope…
gb|GEEV01001064.1|	glioma tumor suppressor candidate region gene 1 protein isoform X1	20	ref|XP_018520976.1|PREDICTED: glioma tumor suppressor candidate region gene 1 protein isoform X5 [Lates calcarifer];ref|XP_018520975.1|PREDICTED: glioma tumor suppressor candidate region gene 1 protein isoform X4 [Lates calcarifer];ref|XP_018520973.1|PREDICTED: glioma tumor suppressor candidate region gene 1 protein isoform X2 [Lates calcarifer];ref|XP_018520974.1|PREDICTED: glioma tumor suppress…	Lates calcarifer;Lates calcarifer;Lates calcarifer;Lates calcarifer;Lates calcarifer;Larimichthys crocea;Seriola dumerili;Seriola lalandi dorsalis;Seriola dumerili;Seriola lalandi dorsalis;Stegastes partitus;Stegastes partitus;Stegastes partitus;Neolamprologus brichardi;Archocentrus centrarchus;Neolamprologus brichardi;Pundamilia nyererei;Pundamilia nyererei;Pundamilia nyererei;Oreochromis aureus
gb|GEEV01001082.1|	regulator of G-protein signaling 21-like	20	ref|XP_018532786.1|PREDICTED: regulator of G-protein signaling 21-like [Lates calcarifer];ref|XP_023283034.1|regulator of G-protein signaling 21-like [Seriola lalandi dorsalis];ref|XP_008286418.1|PREDICTED: regulator of G-protein signaling 18 [Stegastes partitus];ref|XP_022610833.1|regulator of G-protein signaling 21-like [Seriola dumerili];ref|XP_026169368.1|regulator of G-protein signaling 21-l…	Lates calcarifer;Seriola lalandi dorsalis;Stegastes partitus;Seriola dumerili;Mastacembelus armatus;Perca flavescens/Perca flavescens;Sander lucioperca;Sparus aurata;Acanthochromis polyacanthus;Parambassis ranga;Perca fluviatilis;Larimichthys crocea/Larimichthys crocea/Larimichthys crocea;Amphiprion ocellaris;Collichthys lucidus;Anabas testudineus;Etheostoma spectabile/Etheostoma spectabile;Salar…
gb|GEEV01001085.1|	transcription factor ETV7-like isoform X1	20	ref|XP_018523596.1|PREDICTED: LOW QUALITY PROTEIN: transcription factor ETV7-like [Lates calcarifer];ref|XP_028438091.1|transcription factor ETV7-like [Perca flavescens]/gb|TDH10536.1|hypothetical protein EPR50_G00075930 [Perca flavescens];ref|XP_029291407.1|transcription factor ETV7-like isoform X2 [Cottoperca gobio];gb|KAF1390432.1|hypothetical protein PFLUV_G00057990 [Perca fluviatilis];gb|KAE…	Lates calcarifer;Perca flavescens/Perca flavescens;Cottoperca gobio;Perca fluviatilis;Larimichthys crocea;Larimichthys crocea;Larimichthys crocea;Seriola lalandi dorsalis;Sander lucioperca;Seriola dumerili;Sander lucioperca;Etheostoma spectabile;Cottoperca gobio;Seriola lalandi dorsalis;Etheostoma spectabile;Seriola dumerili;Etheostoma spectabile;Seriola dumerili;Etheostoma spectabile;Seriola lal…
gb|GEEV01001086.1|	translocon-associated protein subunit beta	20	ref|XP_010765142.1|PREDICTED: translocon-associated protein subunit beta, partial [Notothenia coriiceps];gb|TNM93095.1|hypothetical protein fugu_018497 [Takifugu bimaculatus];ref|XP_017292944.1|translocon-associated protein subunit beta [Kryptolebias marmoratus]/ref|XP_024866653.1|translocon-associated protein subunit beta [Kryptolebias marmoratus];ref|XP_031727155.1|translocon-associated protein…	Notothenia coriiceps;Takifugu bimaculatus;Kryptolebias marmoratus/Kryptolebias marmoratus;Anarrhichthys ocellatus/Anarrhichthys ocellatus;Acanthochromis polyacanthus;Stegastes partitus/Stegastes partitus;Mastacembelus armatus;Betta splendens/Betta splendens;Scophthalmus maximus/Scophthalmus maximus/Scophthalmus maximus;Paralichthys olivaceus;Sinocyclocheilus grahami;Larimichthys crocea;Xiphophoru…
gb|GEEV01001090.1|	rho GTPase-activating protein 45 isoform X2	20	ref|XP_018525650.1|PREDICTED: minor histocompatibility protein HA-1 isoform X2 [Lates calcarifer];ref|XP_018525649.1|PREDICTED: minor histocompatibility protein HA-1 isoform X1 [Lates calcarifer];ref|XP_026160491.1|rho GTPase-activating protein 45 isoform X2 [Mastacembelus armatus];ref|XP_026160490.1|rho GTPase-activating protein 45 isoform X1 [Mastacembelus armatus];ref|XP_031174201.1|rho GTPase…	Lates calcarifer;Lates calcarifer;Mastacembelus armatus;Mastacembelus armatus;Sander lucioperca;Monopterus albus;Monopterus albus;Sparus aurata;Sparus aurata;Perca flavescens;Perca flavescens;Scophthalmus maximus;Perca flavescens;Perca flavescens;Etheostoma spectabile;Paralichthys olivaceus;Anabas testudineus;Anabas testudineus;Betta splendens;Betta splendens
gb|GEEV01001095.1|	---NA---
gb|GEEV01001099.1|	nucleolar RNA helicase 2	20	ref|XP_018522391.1|PREDICTED: nucleolar RNA helicase 2 [Lates calcarifer];ref|XP_010753600.2|nucleolar RNA helicase 2 [Larimichthys crocea];gb|KAE8297228.1|Nucleolar RNA helicase 2 [Larimichthys crocea];ref|XP_022047700.1|nucleolar RNA helicase 2-like, partial [Acanthochromis polyacanthus];gb|TKS70006.1|Nucleolar RNA helicase 2 [Collichthys lucidus];gb|TMS13150.1|hypothetical protein E3U43_018225…	Lates calcarifer;Larimichthys crocea;Larimichthys crocea;Acanthochromis polyacanthus;Collichthys lucidus;Larimichthys crocea;Collichthys lucidus;Perca flavescens;Monopterus albus;Labrus bergylta;Poecilia reticulata;Myripristis murdjan;Myripristis murdjan;Pundamilia nyererei;Seriola dumerili;Seriola dumerili;Oreochromis aureus;Oreochromis niloticus;Parambassis ranga;Seriola lalandi dorsalis
gb|GEEV01001111.1|	interferon gamma receptor 2 precursor	20	ref|XP_018552104.1|PREDICTED: uncharacterized protein LOC108897140 isoform X2 [Lates calcarifer];ref|NP_001347694.1|interferon gamma receptor 2 precursor [Lates calcarifer];ref|XP_032385822.1|interferon alpha/beta receptor 1-like isoform X1 [Etheostoma spectabile];ref|XP_023273418.1|uncharacterized protein LOC111663447 isoform X2 [Seriola lalandi dorsalis];ref|XP_026151054.1|uncharacterized prote…	Lates calcarifer;Lates calcarifer;Etheostoma spectabile;Seriola lalandi dorsalis;Mastacembelus armatus;Scophthalmus maximus;Etheostoma spectabile;Seriola lalandi dorsalis;Anarrhichthys ocellatus;Monopterus albus;Seriola dumerili;Etheostoma spectabile;Paralichthys olivaceus;Siniperca chuatsi;Etheostoma spectabile;Acanthochromis polyacanthus;Amphiprion ocellaris;Seriola dumerili/Seriola dumerili;Pa…
gb|GEEV01001120.1|	glucose-6-phosphate isomerase-like	20	ref|XP_018534983.1|PREDICTED: glucose-6-phosphate isomerase-like [Lates calcarifer];ref|XP_022617349.1|glucose-6-phosphate isomerase-like [Seriola dumerili];ref|XP_020471497.1|glucose-6-phosphate isomerase-like [Monopterus albus];ref|XP_030281022.1|glucose-6-phosphate isomerase-like [Sparus aurata];ref|XP_029992242.1|glucose-6-phosphate isomerase-like [Sphaeramia orbicularis];emb|CAB1313491.1|unn…	Lates calcarifer;Seriola dumerili;Monopterus albus;Sparus aurata;Sphaeramia orbicularis;Coregonus sp. 'balchen';Sciaenops ocellatus;Anabas testudineus;Perca flavescens;Sander lucioperca;Perca flavescens;Larimichthys crocea;Sander lucioperca;Mastacembelus armatus;Parambassis ranga;Labrus bergylta;Salmo salar/Salvelinus alpinus/Salmo salar;Salmo trutta;Echeneis naucrates;Echeneis naucrates
gb|GEEV01001133.1|	selenoprotein F	20	ref|XP_026230229.1|selenoprotein F [Anabas testudineus];ref|XP_030016123.1|selenoprotein F [Sphaeramia orbicularis];ref|XP_029929478.1|selenoprotein F [Myripristis murdjan];ref|XP_026169022.1|selenoprotein F [Mastacembelus armatus];ref|XP_018532696.1|PREDICTED: 15 kDa selenoprotein [Lates calcarifer];ref|XP_008332288.2|selenoprotein F [Cynoglossus semilaevis];ref|XP_028988412.1|selenoprotein F [B…	Anabas testudineus;Sphaeramia orbicularis;Myripristis murdjan;Mastacembelus armatus;Lates calcarifer;Cynoglossus semilaevis;Betta splendens;Notothenia coriiceps;Parambassis ranga;Amphiprion ocellaris;Salarias fasciatus;Stegastes partitus;Amphiprion ocellaris;Seriola dumerili/Seriola lalandi dorsalis;Larimichthys crocea;Echeneis naucrates;Sparus aurata;Acanthochromis polyacanthus;Monopterus albus;…
gb|GEEV01001150.1|	proliferation-associated protein 2G4-like	20	ref|XP_022597593.1|proliferation-associated protein 2G4-like [Seriola dumerili];ref|XP_023281030.1|proliferation-associated protein 2G4-like [Seriola lalandi dorsalis];ref|XP_018521665.1|PREDICTED: proliferation-associated protein 2G4-like [Lates calcarifer];ref|XP_026224322.1|proliferation-associated protein 2G4-like [Anabas testudineus];ref|XP_029362087.1|proliferation-associated protein 2G4-li…	Seriola dumerili;Seriola lalandi dorsalis;Lates calcarifer;Anabas testudineus;Echeneis naucrates;Stegastes partitus;Amphiprion ocellaris;Larimichthys crocea/Larimichthys crocea/Collichthys lucidus/Larimichthys crocea;Sparus aurata;Parambassis ranga;Scophthalmus maximus;Mastacembelus armatus;Etheostoma spectabile;Perca fluviatilis;Oryzias javanicus;Paralichthys olivaceus;Perca flavescens/Perca fla…
gb|GEEV01001151.1|	sacsin-like	20	ref|XP_018527436.1|PREDICTED: sacsin-like [Lates calcarifer];ref|XP_020450342.1|sacsin-like, partial [Monopterus albus];ref|XP_031714345.1|sacsin-like [Anarrhichthys ocellatus];ref|XP_022596095.1|sacsin-like isoform X1 [Seriola dumerili];ref|XP_023284384.1|sacsin-like [Seriola lalandi dorsalis];ref|XP_026232042.1|sacsin-like [Anabas testudineus];ref|XP_019122580.2|sacsin [Larimichthys crocea];gb|…	Lates calcarifer;Monopterus albus;Anarrhichthys ocellatus;Seriola dumerili;Seriola lalandi dorsalis;Anabas testudineus;Larimichthys crocea;Etheostoma spectabile;Larimichthys crocea;Neolamprologus brichardi;Sander lucioperca;Etheostoma spectabile;Scophthalmus maximus;Scophthalmus maximus;Oreochromis niloticus;Scophthalmus maximus;Maylandia zebra;Cottoperca gobio;Astatotilapia calliptera;Astatotila…
gb|GEEV01001155.1|	KICSTOR complex protein C12orf66 homolog	20	ref|XP_018550354.1|PREDICTED: UPF0536 protein C12orf66 homolog [Lates calcarifer];ref|XP_022605266.1|KICSTOR complex protein C12orf66 homolog [Seriola dumerili];ref|XP_031152803.1|KICSTOR complex protein C12orf66 homolog [Sander lucioperca];gb|KAA8580101.1|hypothetical protein FQN60_005636, partial [Etheostoma spectabile]/gb|KAA8580397.1|hypothetical protein FQN60_005932, partial [Etheostoma spec…	Lates calcarifer;Seriola dumerili;Sander lucioperca;Etheostoma spectabile/Etheostoma spectabile;Seriola lalandi dorsalis;Etheostoma spectabile/Etheostoma spectabile;Echeneis naucrates;Sphaeramia orbicularis;Stegastes partitus;Mastacembelus armatus;Perca flavescens/Perca flavescens;Betta splendens;Perca fluviatilis;Sparus aurata;Paralichthys olivaceus;Myripristis murdjan;Anabas testudineus;Esox lu…
gb|GEEV01001162.1|	hypothetical protein FQN60_000178	1	gb|KAA8586342.1|hypothetical protein FQN60_000178 [Etheostoma spectabile]	Etheostoma spectabile
gb|GEEV01001169.1|	glycogen phosphorylase, liver form	20	ref|XP_018537205.1|PREDICTED: LOW QUALITY PROTEIN: glycogen phosphorylase, liver form [Lates calcarifer];ref|XP_032355608.1|glycogen phosphorylase, liver form [Etheostoma spectabile];ref|XP_024130837.1|glycogen phosphorylase, liver form [Oryzias melastigma];ref|XP_023149506.1|glycogen phosphorylase, liver form [Amphiprion ocellaris];ref|XP_020478634.1|LOW QUALITY PROTEIN: glycogen phosphorylase, …	Lates calcarifer;Etheostoma spectabile;Oryzias melastigma;Amphiprion ocellaris;Monopterus albus;Fundulus heteroclitus;Oryzias javanicus;Perca flavescens/Perca flavescens;Seriola dumerili;Oryzias latipes;Seriola lalandi dorsalis;Perca fluviatilis;Stegastes partitus;Sander lucioperca;Anarrhichthys ocellatus;Anabas testudineus;Sphaeramia orbicularis;Acanthochromis polyacanthus;Kryptolebias marmoratu…
gb|GEEV01001172.1|	nuclear receptor coactivator 4 isoform X1	20	ref|XP_018518304.1|PREDICTED: nuclear receptor coactivator 4 isoform X1 [Lates calcarifer];ref|XP_018518305.1|PREDICTED: nuclear receptor coactivator 4 isoform X2 [Lates calcarifer];ref|XP_018518306.1|PREDICTED: nuclear receptor coactivator 4 isoform X3 [Lates calcarifer];ref|XP_023258394.1|nuclear receptor coactivator 4 isoform X1 [Seriola lalandi dorsalis];ref|XP_023258395.1|nuclear receptor co…	Lates calcarifer;Lates calcarifer;Lates calcarifer;Seriola lalandi dorsalis;Seriola lalandi dorsalis;Seriola dumerili;Salarias fasciatus;Salarias fasciatus;Sparus aurata;Sparus aurata;Mastacembelus armatus;Mastacembelus armatus;Labrus bergylta;Labrus bergylta;Labrus bergylta;Monopterus albus;Anabas testudineus;Anabas testudineus;Parambassis ranga;Echeneis naucrates
gb|GEEV01001175.1|	GTPase IMAP family member 4-like	20	ref|XP_018536195.1|PREDICTED: GTPase IMAP family member 4-like [Lates calcarifer];ref|XP_018535318.1|PREDICTED: GTPase IMAP family member 4-like [Lates calcarifer];ref|XP_022611450.1|GTPase IMAP family member 4-like isoform X1 [Seriola dumerili]/ref|XP_022611451.1|GTPase IMAP family member 4-like isoform X2 [Seriola dumerili];ref|XP_023276341.1|GTPase IMAP family member 4-like isoform X1 [Seriola…	Lates calcarifer;Lates calcarifer;Seriola dumerili/Seriola dumerili;Seriola lalandi dorsalis;Scophthalmus maximus;Scophthalmus maximus;Seriola lalandi dorsalis;Paralichthys olivaceus;Echeneis naucrates;Larimichthys crocea;Archocentrus centrarchus;Archocentrus centrarchus;Larimichthys crocea/Larimichthys crocea;Collichthys lucidus;Collichthys lucidus;Sparus aurata;Perca fluviatilis;Haplochromis bu…
gb|GEEV01001179.1|	B-cell lymphoma 3 protein	20	ref|XP_022620398.1|B-cell lymphoma 3 protein [Seriola dumerili];ref|XP_023265113.1|B-cell lymphoma 3 protein isoform X1 [Seriola lalandi dorsalis];ref|XP_023265114.1|B-cell lymphoma 3 protein isoform X2 [Seriola lalandi dorsalis];ref|XP_023119497.1|B-cell lymphoma 3 protein [Amphiprion ocellaris];ref|XP_019948098.1|PREDICTED: B-cell lymphoma 3 protein [Paralichthys olivaceus];ref|XP_022053716.1|B…	Seriola dumerili;Seriola lalandi dorsalis;Seriola lalandi dorsalis;Amphiprion ocellaris;Paralichthys olivaceus;Acanthochromis polyacanthus;Perca fluviatilis;Sander lucioperca;Perca flavescens/Perca flavescens;Perca flavescens;Monopterus albus;Larimichthys crocea;Larimichthys crocea;Larimichthys crocea;Stegastes partitus;Parambassis ranga;Echeneis naucrates;Scophthalmus maximus;Scophthalmus maximu…
gb|GEEV01001191.1|	polyubiquitin-like	20	ref|XP_018524170.1|PREDICTED: polyubiquitin-like isoform X3 [Lates calcarifer]/gb|AYR17239.1|interferon stimulated protein 15a [Lates calcarifer];gb|AAY96317.1|ubiquitin-like protein, partial [Siniperca chuatsi];ref|XP_022613393.1|polyubiquitin-like [Seriola dumerili];ref|XP_022611423.1|polyubiquitin-like [Seriola dumerili];ref|XP_022625973.1|polyubiquitin-like [Seriola dumerili];gb|AVI25976.1|in…	Lates calcarifer/Lates calcarifer;Siniperca chuatsi;Seriola dumerili;Seriola dumerili;Seriola dumerili;Siniperca chuatsi/Siniperca chuatsi;Seriola lalandi dorsalis/Seriola lalandi dorsalis/Seriola lalandi dorsalis;Paralichthys olivaceus/Paralichthys olivaceus;Oplegnathus fasciatus;Sander lucioperca;Anabas testudineus/Anabas testudineus;Anabas testudineus;Anabas testudineus;Hippoglossus hippogloss…
gb|GEEV01001192.1|	transcription cofactor vestigial-like protein 4	20	ref|XP_018556610.1|PREDICTED: transcription cofactor vestigial-like protein 4 [Lates calcarifer];ref|XP_019951896.1|PREDICTED: transcription cofactor vestigial-like protein 4 [Paralichthys olivaceus]/ref|XP_019951897.1|PREDICTED: transcription cofactor vestigial-like protein 4 [Paralichthys olivaceus];ref|XP_023285339.1|transcription cofactor vestigial-like protein 4 isoform X2 [Seriola lalandi d…	Lates calcarifer;Paralichthys olivaceus/Paralichthys olivaceus;Seriola lalandi dorsalis;Larimichthys crocea/Larimichthys crocea;Seriola dumerili/Seriola dumerili;Seriola lalandi dorsalis/Seriola lalandi dorsalis;Anabas testudineus/Anabas testudineus;Collichthys lucidus;Monopterus albus;Parambassis ranga;Acanthochromis polyacanthus;Stegastes partitus;Myripristis murdjan/Myripristis murdjan/Myripri…
gb|GEEV01001193.1|	myosin regulatory light chain 2, smooth muscle minor isoform	20	ref|XP_018549178.1|PREDICTED: myosin regulatory light chain 2, smooth muscle minor isoform [Lates calcarifer];gb|TSL34553.1|Myosin regulatory light chain 2, smooth muscle minor isoform [Bagarius yarrelli];ref|XP_023694657.1|myosin regulatory light chain 2, smooth muscle minor isoform-like [Paramormyrops kingsleyae];emb|CAG10218.1|unnamed protein product [Tetraodon nigroviridis];ref|XP_019943289.1…	Lates calcarifer;Bagarius yarrelli;Paramormyrops kingsleyae;Tetraodon nigroviridis;Paralichthys olivaceus;Oreochromis niloticus/Neolamprologus brichardi/Boleophthalmus pectinirostris/Oreochromis aureus;Cynoglossus semilaevis;Takifugu rubripes/Takifugu bimaculatus/Takifugu flavidus;Gouania willdenowi/Sphaeramia orbicularis/Sphaeramia orbicularis/Sphaeramia orbicularis/Sphaeramia orbicularis;Seriol…
gb|GEEV01001198.1|	nuclear factor NF-kappa-B p100 subunit isoform X2	20	ref|XP_018545802.1|PREDICTED: nuclear factor NF-kappa-B p100 subunit isoform X3 [Lates calcarifer];ref|XP_018545799.1|PREDICTED: nuclear factor NF-kappa-B p100 subunit isoform X1 [Lates calcarifer];ref|XP_018545800.1|PREDICTED: nuclear factor NF-kappa-B p100 subunit isoform X2 [Lates calcarifer]/ref|XP_018545801.1|PREDICTED: nuclear factor NF-kappa-B p100 subunit isoform X2 [Lates calcarifer];gb|…	Lates calcarifer;Lates calcarifer;Lates calcarifer/Lates calcarifer;Siniperca chuatsi;Paralichthys olivaceus;Lutjanus peru;Collichthys lucidus;Larimichthys crocea;Anarrhichthys ocellatus;Sparus aurata;Sparus aurata/Sparus aurata;Monopterus albus;Seriola lalandi dorsalis/Seriola lalandi dorsalis;Seriola lalandi dorsalis;Seriola dumerili;Larimichthys crocea;Larimichthys crocea/Larimichthys crocea;S…
gb|GEEV01001201.1|	solute carrier family 17 member 9-like	20	ref|XP_018542893.1|PREDICTED: solute carrier family 17 member 9-like [Lates calcarifer];ref|XP_022618780.1|solute carrier family 17 member 9-like [Seriola dumerili];ref|XP_023271328.1|solute carrier family 17 member 9-like [Seriola lalandi dorsalis];ref|XP_023146303.1|solute carrier family 17 member 9-like [Amphiprion ocellaris];ref|XP_020467516.1|solute carrier family 17 member 9-like [Monopteru…	Lates calcarifer;Seriola dumerili;Seriola lalandi dorsalis;Amphiprion ocellaris;Monopterus albus;Paralichthys olivaceus;Fundulus heteroclitus;Amphiprion ocellaris;Kryptolebias marmoratus;Austrofundulus limnaeus;Anabas testudineus;Acanthochromis polyacanthus;Perca fluviatilis;Anabas testudineus;Perca flavescens;Stegastes partitus;Betta splendens;Cyprinodon variegatus;Cyprinodon variegatus;Sander l…
gb|GEEV01001204.1|	Migration and invasion enhancer 1	20	gb|ABS19961.1|selenoprotein W2 [Artemia franciscana];ref|XP_027235557.1|selenoprotein W-like [Penaeus vannamei];ref|XP_027216669.1|LOW QUALITY PROTEIN: selenoprotein W-like [Penaeus vannamei];ref|XP_018024799.1|PREDICTED: migration and invasion enhancer 1-like isoform X1 [Hyalella azteca];ref|XP_023341847.1|uncharacterized protein LOC111711683 isoform X1 [Eurytemora affinis];ref|XP_032807457.1|mi…	Artemia franciscana;Penaeus vannamei;Penaeus vannamei;Hyalella azteca;Eurytemora affinis;Petromyzon marinus;Eurytemora affinis;Xenopus tropicalis;Liparis tanakae;Echeneis naucrates;Hyalella azteca;Cryptotermes secundus/Cryptotermes secundus/Cryptotermes secundus;Xenopus laevis;Erpetoichthys calabaricus;Xenopus laevis;Anoplophora glabripennis;Aethina tumida;Oryzias melastigma;Zootermopsis nevadens…
gb|GEEV01001210.1|	high affinity cAMP-specific 3',5'-cyclic phosphodiesterase 7A isoform X1	20	ref|XP_018529450.1|PREDICTED: high affinity cAMP-specific 3',5'-cyclic phosphodiesterase 7A isoform X11 [Lates calcarifer];ref|XP_018529449.1|PREDICTED: high affinity cAMP-specific 3',5'-cyclic phosphodiesterase 7A isoform X10 [Lates calcarifer];ref|XP_018529447.1|PREDICTED: high affinity cAMP-specific 3',5'-cyclic phosphodiesterase 7A isoform X8 [Lates calcarifer];ref|XP_018529448.1|PREDICTED: h…	Lates calcarifer;Lates calcarifer;Lates calcarifer;Lates calcarifer;Lates calcarifer;Lates calcarifer;Lates calcarifer;Lates calcarifer;Lates calcarifer;Lates calcarifer;Lates calcarifer/Lates calcarifer;Stegastes partitus;Stegastes partitus;Stegastes partitus;Acanthochromis polyacanthus;Acanthochromis polyacanthus;Acanthochromis polyacanthus;Acanthochromis polyacanthus;Acanthochromis polyacanthu…
gb|GEEV01001214.1|	uncharacterized oxidoreductase C663.08c-like	20	ref|XP_018526684.1|PREDICTED: LOW QUALITY PROTEIN: uncharacterized protein LOC108879780 [Lates calcarifer]/ref|XP_018534094.1|PREDICTED: uncharacterized protein LOC108884595 [Lates calcarifer]/ref|XP_018534095.1|PREDICTED: uncharacterized protein LOC108884595 [Lates calcarifer];ref|XP_029290272.1|uncharacterized protein LOC115010038 [Cottoperca gobio];ref|XP_023253195.1|uncharacterized protein LO…	Lates calcarifer/Lates calcarifer/Lates calcarifer;Cottoperca gobio;Seriola lalandi dorsalis;Sander lucioperca;Sparus aurata;Etheostoma spectabile;Perca flavescens/Perca flavescens;Labrus bergylta;Anarrhichthys ocellatus;Anarrhichthys ocellatus;Seriola dumerili;Acanthochromis polyacanthus;Acanthochromis polyacanthus;Scophthalmus maximus;Anabas testudineus;Stegastes partitus;Scophthalmus maximus;O…
gb|GEEV01001216.1|	serine/threonine-protein phosphatase PP1-beta catalytic subunit isoform X2	20	ref|NP_956210.1|protein phosphatase 1, catalytic subunit, beta isoform, like [Danio rerio]/gb|AAH53296.1|Protein phosphatase 1, catalytic subunit, beta isoform, like [Danio rerio];ref|XP_016803764.1|serine/threonine-protein phosphatase PP1-beta catalytic subunit isoform X2 [Pan troglodytes];ref|XP_014636944.1|PREDICTED: serine/threonine-protein phosphatase PP1-beta catalytic subunit isoform X2 [C…	Danio rerio/Danio rerio;Pan troglodytes;Ceratotherium simum simum/Callipepla squamata;Sinocyclocheilus rhinocerous/Sinocyclocheilus rhinocerous;Scophthalmus maximus;Numida meleagris;Nannospalax galili;Labrus bergylta;Scleropages formosus;Scophthalmus maximus/Scophthalmus maximus;Oryzias melastigma;Oncorhynchus mykiss;Nipponia nippon;Chinchilla lanigera;Takifugu rubripes;Columba livia;Bos taurus;T…
gb|GEEV01001222.1|	GTPase IMAP family member 4-like	20	ref|XP_018526068.1|PREDICTED: LOW QUALITY PROTEIN: GTPase IMAP family member 4-like, partial [Lates calcarifer];ref|XP_018558463.1|PREDICTED: GTPase IMAP family member 4-like [Lates calcarifer];ref|XP_030296480.1|GTPase IMAP family member 4-like [Sparus aurata];ref|XP_031170214.1|GTPase IMAP family member 4-like, partial [Sander lucioperca];ref|XP_018515807.1|PREDICTED: GTPase IMAP family member …	Lates calcarifer;Lates calcarifer;Sparus aurata;Sander lucioperca;Lates calcarifer;Sander lucioperca/Sander lucioperca;Perca flavescens;Perca fluviatilis;Perca flavescens;Perca flavescens;Sander lucioperca;Sparus aurata;Perca fluviatilis;Anarrhichthys ocellatus;Lates calcarifer;Lates calcarifer;Perca fluviatilis;Sander lucioperca;Sander lucioperca;Anarrhichthys ocellatus
gb|GEEV01001223.1|	beta-1,4-galactosyltransferase 1	20	ref|XP_018535101.1|PREDICTED: beta-1,4-galactosyltransferase 1 [Lates calcarifer];gb|KAE8286384.1|Beta-1,4-galactosyltransferase 1 [Larimichthys crocea];ref|XP_026187115.1|beta-1,4-galactosyltransferase 1 [Mastacembelus armatus];gb|KAF0040252.1|hypothetical protein F2P81_008487 [Scophthalmus maximus];ref|XP_022617064.1|beta-1,4-galactosyltransferase 1 [Seriola dumerili];gb|TKS65018.1|Beta-1,4-gal…	Lates calcarifer;Larimichthys crocea;Mastacembelus armatus;Scophthalmus maximus;Seriola dumerili;Collichthys lucidus;Sphaeramia orbicularis/Sphaeramia orbicularis/Sphaeramia orbicularis;Echeneis naucrates;Seriola lalandi dorsalis;Larimichthys crocea;Sparus aurata;Cyprinodon variegatus;Betta splendens;Ictalurus punctatus;Amphiprion ocellaris;Betta splendens;Ictalurus punctatus;Poecilia formosa/Poe…
gb|GEEV01001224.1|	vesicle-associated membrane protein 3	20	gb|TDH14162.1|hypothetical protein EPR50_G00041650 [Perca flavescens];ref|XP_018541365.1|PREDICTED: vesicle-associated membrane protein 3 [Lates calcarifer];ref|XP_022601255.1|vesicle-associated membrane protein 3 [Seriola dumerili];ref|XP_023279422.1|vesicle-associated membrane protein 3 [Seriola lalandi dorsalis];ref|XP_030276635.1|vesicle-associated membrane protein 3 [Sparus aurata];ref|XP_03…	Perca flavescens;Lates calcarifer;Seriola dumerili;Seriola lalandi dorsalis;Sparus aurata;Anarrhichthys ocellatus;Echeneis naucrates;Oryzias latipes/Oryzias latipes;Perca flavescens/Sander lucioperca/Etheostoma spectabile;Monopterus albus;Oreochromis niloticus/Neolamprologus brichardi/Oreochromis aureus;Pundamilia nyererei/Haplochromis burtoni/Maylandia zebra/Astatotilapia calliptera;Archocentrus…
gb|GEEV01001226.1|	NADH dehydrogenase [ubiquinone] iron-sulfur protein 7, mitochondrial	20	ref|XP_018522990.1|PREDICTED: NADH dehydrogenase [ubiquinone] iron-sulfur protein 7, mitochondrial [Lates calcarifer];ref|XP_028259864.1|NADH dehydrogenase [ubiquinone] iron-sulfur protein 7, mitochondrial [Parambassis ranga];ref|XP_022594998.1|NADH dehydrogenase [ubiquinone] iron-sulfur protein 7, mitochondrial [Seriola dumerili];ref|XP_023282305.1|NADH dehydrogenase [ubiquinone] iron-sulfur pro…	Lates calcarifer;Parambassis ranga;Seriola dumerili;Seriola lalandi dorsalis;Scophthalmus maximus;Larimichthys crocea/Larimichthys crocea/Larimichthys crocea;Anabas testudineus;Amphiprion ocellaris;Oreochromis niloticus/Oreochromis aureus;Acanthochromis polyacanthus;Mastacembelus armatus;Maylandia zebra/Astatotilapia calliptera;Salarias fasciatus;Paralichthys olivaceus;Archocentrus centrarchus;Or…
gb|GEEV01001233.1|	COMM domain-containing protein 3	20	ref|XP_018557542.1|PREDICTED: COMM domain-containing protein 3 [Lates calcarifer];ref|XP_030612391.1|COMM domain-containing protein 3 [Archocentrus centrarchus];ref|XP_027130067.1|COMM domain-containing protein 3 [Larimichthys crocea]/gb|TMS09164.1|hypothetical protein E3U43_014711 [Larimichthys crocea];gb|TKS87856.1|COMM domain-containing protein 3 [Collichthys lucidus];ref|XP_022621983.1|COMM d…	Lates calcarifer;Archocentrus centrarchus;Larimichthys crocea/Larimichthys crocea;Collichthys lucidus;Seriola dumerili;Scophthalmus maximus;Anabas testudineus;Cottoperca gobio;Sander lucioperca;Dicentrarchus labrax;Etheostoma spectabile;Oreochromis niloticus/Oreochromis aureus;Anoplopoma fimbria;Perca flavescens;Haplochromis burtoni;Maylandia zebra/Astatotilapia calliptera;Pundamilia nyererei;Ana…
gb|GEEV01001234.1|	B-cell receptor CD22-like isoform X1	20	ref|XP_018539596.1|PREDICTED: B-cell receptor CD22-like isoform X1 [Lates calcarifer];ref|XP_018539604.1|PREDICTED: B-cell receptor CD22-like isoform X2 [Lates calcarifer];ref|XP_022609349.1|sialoadhesin-like isoform X2 [Seriola dumerili];ref|XP_022609348.1|B-cell receptor CD22-like isoform X1 [Seriola dumerili];gb|AWO96984.1|putative sialoadhesin-like [Scophthalmus maximus];gb|KAF0045120.1|hypot…	Lates calcarifer;Lates calcarifer;Seriola dumerili;Seriola dumerili;Scophthalmus maximus;Scophthalmus maximus;Seriola lalandi dorsalis;Amphiprion ocellaris;Acanthochromis polyacanthus;Seriola lalandi dorsalis;Stegastes partitus;Sparus aurata/Sparus aurata;Anabas testudineus;Monopterus albus;Mastacembelus armatus;Monopterus albus;Perca fluviatilis;Cottoperca gobio;Oreochromis niloticus;Perca flave…
gb|GEEV01001235.1|	cyclin-dependent kinase 2-associated protein 2	20	gb|KAF1395230.1|hypothetical protein PFLUV_G00009380 [Perca fluviatilis];gb|TDH16190.1|hypothetical protein EPR50_G00017300 [Perca flavescens];ref|XP_032388353.1|cyclin-dependent kinase 2-associated protein 2-like [Etheostoma spectabile];ref|XP_030207000.1|cyclin-dependent kinase 2-associated protein 2 [Gadus morhua];ref|XP_017293290.1|cyclin-dependent kinase 2-associated protein 2 isoform X1 [Kr…	Perca fluviatilis;Perca flavescens;Etheostoma spectabile;Gadus morhua;Kryptolebias marmoratus;Oncorhynchus mykiss/Oncorhynchus mykiss;Oncorhynchus kisutch;Nothobranchius furzeri;Oncorhynchus kisutch;Salvelinus alpinus;Oncorhynchus tshawytscha;Oncorhynchus nerka;Oryzias melastigma;Oryzias javanicus;Oreochromis niloticus/Maylandia zebra/Pundamilia nyererei/Haplochromis burtoni/Neolamprologus bricha…
gb|GEEV01001238.1|	B- and T-lymphocyte attenuator-like	20	ref|XP_018533778.1|PREDICTED: B- and T-lymphocyte attenuator-like isoform X3 [Lates calcarifer];ref|XP_018533774.1|PREDICTED: B- and T-lymphocyte attenuator-like isoform X1 [Lates calcarifer];ref|XP_018533777.1|PREDICTED: B- and T-lymphocyte attenuator-like isoform X2 [Lates calcarifer];ref|XP_027146911.1|B- and T-lymphocyte attenuator-like [Larimichthys crocea];ref|XP_023271557.1|B- and T-lympho…	Lates calcarifer;Lates calcarifer;Lates calcarifer;Larimichthys crocea;Seriola lalandi dorsalis;Perca fluviatilis;Collichthys lucidus;Seriola dumerili;Collichthys lucidus;Echeneis naucrates;Echeneis naucrates;Perca flavescens/Perca flavescens;Seriola dumerili;Seriola dumerili;Stegastes partitus;Archocentrus centrarchus;Larimichthys crocea;Sparus aurata;Sparus aurata;Sander lucioperca
gb|GEEV01001247.1|	26S proteasome non-ATPase regulatory subunit 8	20	ref|XP_018520980.1|PREDICTED: 26S proteasome non-ATPase regulatory subunit 8 [Lates calcarifer];ref|XP_032363455.1|26S proteasome non-ATPase regulatory subunit 8 [Etheostoma spectabile]/gb|KAA8594341.1|hypothetical protein FQN60_005175 [Etheostoma spectabile];gb|AWO98642.1|26S proteasome non-ATPase regulatory subunit 1 [Scophthalmus maximus]/gb|KAF0030160.1|hypothetical protein F2P81_016891 [Scop…	Lates calcarifer;Etheostoma spectabile/Etheostoma spectabile;Scophthalmus maximus/Scophthalmus maximus;Anabas testudineus;Betta splendens;Cottoperca gobio;Sparus aurata;Larimichthys crocea/Larimichthys crocea/Larimichthys crocea;Sander lucioperca;Perca fluviatilis;Myripristis murdjan;Mastacembelus armatus;Cottoperca gobio;Perca flavescens;Amphiprion ocellaris;Stegastes partitus/Acanthochromis pol…
gb|GEEV01001249.1|	splicing factor 1	1	ref|XP_029467532.1|splicing factor 1 [Rhinatrema bivittatum]	Rhinatrema bivittatum
gb|GEEV01001269.1|	von Willebrand factor A domain-containing protein 5A-like	20	ref|XP_018554400.1|PREDICTED: von Willebrand factor A domain-containing protein 5A-like [Lates calcarifer];ref|XP_015260640.1|PREDICTED: von Willebrand factor A domain-containing protein 5A-like, partial [Cyprinodon variegatus];ref|XP_014194651.1|PREDICTED: von Willebrand factor A domain-containing protein 5A-like isoform X5 [Haplochromis burtoni];ref|XP_018526146.1|PREDICTED: von Willebrand fact…	Lates calcarifer;Cyprinodon variegatus;Haplochromis burtoni;Lates calcarifer/Lates calcarifer;Neolamprologus brichardi;Seriola lalandi dorsalis;Seriola lalandi dorsalis;Seriola lalandi dorsalis;Seriola lalandi dorsalis;Cyprinodon variegatus;Sparus aurata;Sander lucioperca;Sparus aurata;Lates calcarifer;Sparus aurata;Sander lucioperca;Oreochromis aureus;Sparus aurata;Seriola dumerili;Haplochromis …
gb|GEEV01001270.1|	Phosphoglucomutase-1	20	gb|KAE8293942.1|Phosphoglucomutase-1 [Larimichthys crocea];ref|XP_026201420.1|phosphoglucomutase-1-like isoform X3 [Anabas testudineus];ref|XP_018552049.1|PREDICTED: phosphoglucomutase-1 [Lates calcarifer];ref|XP_026201421.1|phosphoglucomutase-1-like isoform X4 [Anabas testudineus];ref|XP_020489418.1|phosphoglucomutase-1 [Labrus bergylta];ref|XP_029284680.1|phosphoglucomutase-1 isoform X2 [Cottop…	Larimichthys crocea;Anabas testudineus;Lates calcarifer;Anabas testudineus;Labrus bergylta;Cottoperca gobio;Pantoea vagans/Pantoea vagans;Parambassis ranga;Hippocampus comes;Amphiprion ocellaris;Boleophthalmus pectinirostris;Collichthys lucidus/Collichthys lucidus;Sander lucioperca;Sphaeramia orbicularis;Echeneis naucrates;Scophthalmus maximus;Seriola dumerili;Acanthochromis polyacanthus/Acanthoc…
gb|GEEV01001274.1|	DNA replication licensing factor MCM3	20	ref|XP_018550283.1|PREDICTED: DNA replication licensing factor MCM3 [Lates calcarifer];ref|XP_023270617.1|DNA replication licensing factor MCM3 [Seriola lalandi dorsalis];ref|XP_022624887.1|DNA replication licensing factor MCM3 [Seriola dumerili];ref|XP_031151331.1|DNA replication licensing factor MCM3 [Sander lucioperca];ref|XP_032398432.1|LOW QUALITY PROTEIN: DNA replication licensing factor MC…	Lates calcarifer;Seriola lalandi dorsalis;Seriola dumerili;Sander lucioperca;Etheostoma spectabile;Perca fluviatilis;Perca flavescens/Perca flavescens;Poecilia reticulata;Mastacembelus armatus;Anabas testudineus;Paralichthys olivaceus;Sparus aurata;Labrus bergylta;Poecilia latipinna;Poecilia formosa;Poecilia mexicana;Collichthys lucidus;Stegastes partitus;Gambusia affinis;Larimichthys crocea/Lari…
gb|GEEV01001276.1|	Cytochrome b-245 heavy chain	20	ref|XP_018516817.1|PREDICTED: LOW QUALITY PROTEIN: cytochrome b-245 heavy chain-like [Lates calcarifer];gb|TKS66496.1|Cytochrome b-245 heavy chain [Collichthys lucidus];ref|XP_010751727.2|cytochrome b-245 heavy chain [Larimichthys crocea]/ref|XP_027147389.1|cytochrome b-245 heavy chain [Larimichthys crocea]/gb|KAE8278331.1|Cytochrome b-245 heavy chain [Larimichthys crocea];gb|KAE8278418.1|Cytochr…	Lates calcarifer;Collichthys lucidus;Larimichthys crocea/Larimichthys crocea/Larimichthys crocea;Larimichthys crocea/Larimichthys crocea;Oreochromis niloticus/Oreochromis aureus;Mastacembelus armatus;Scophthalmus maximus;Pundamilia nyererei;Neolamprologus brichardi;Esox lucius;Haplochromis burtoni;Maylandia zebra;Astatotilapia calliptera/Astatotilapia calliptera;Labrus bergylta;Cynoglossus semila…
gb|GEEV01001282.1|	---NA---
gb|GEEV01001294.1|	SHC-transforming protein 1 isoform X3	20	gb|TMS10536.1|hypothetical protein E3U43_019529 [Larimichthys crocea];ref|XP_018536013.1|PREDICTED: SHC-transforming protein 1 isoform X4 [Lates calcarifer];ref|XP_018536014.1|PREDICTED: SHC-transforming protein 1 isoform X5 [Lates calcarifer];ref|XP_029957832.1|SHC-transforming protein 1 isoform X4 [Salarias fasciatus];ref|XP_029957831.1|SHC-transforming protein 1 isoform X3 [Salarias fasciatus]…	Larimichthys crocea;Lates calcarifer;Lates calcarifer;Salarias fasciatus;Salarias fasciatus;Echeneis naucrates;Echeneis naucrates;Seriola dumerili/Seriola lalandi dorsalis;Seriola dumerili/Seriola lalandi dorsalis;Lates calcarifer;Lates calcarifer;Sinocyclocheilus grahami;Gouania willdenowi;Amphiprion ocellaris;Acanthochromis polyacanthus;Amphiprion ocellaris;Larimichthys crocea;Lates calcarifer;…
gb|GEEV01001295.1|	butyrophilin-like protein 1 isoform X2	20	ref|XP_018517772.1|PREDICTED: selection and upkeep of intraepithelial T-cells protein 2-like [Lates calcarifer];ref|XP_018545947.1|PREDICTED: selection and upkeep of intraepithelial T-cells protein 2-like [Lates calcarifer];ref|XP_018546003.1|PREDICTED: butyrophilin-like protein 1 isoform X2 [Lates calcarifer];ref|XP_018517763.1|PREDICTED: butyrophilin-like protein 1 [Lates calcarifer];ref|XP_018…	Lates calcarifer;Lates calcarifer;Lates calcarifer;Lates calcarifer;Lates calcarifer;Mastacembelus armatus;Echeneis naucrates;Scophthalmus maximus;Echeneis naucrates;Paralichthys olivaceus;Mastacembelus armatus;Mastacembelus armatus;Scophthalmus maximus;Mastacembelus armatus;Echeneis naucrates;Echeneis naucrates;Lates calcarifer;Scophthalmus maximus;Lates calcarifer;Lates calcarifer
gb|GEEV01001302.1|	Golgi to ER traffic protein 4 homolog	20	ref|XP_018516502.1|PREDICTED: Golgi to ER traffic protein 4 homolog [Lates calcarifer];ref|XP_022598482.1|Golgi to ER traffic protein 4 homolog [Seriola dumerili]/ref|XP_023251309.1|Golgi to ER traffic protein 4 homolog [Seriola lalandi dorsalis];ref|XP_029383618.1|Golgi to ER traffic protein 4 homolog [Echeneis naucrates];ref|XP_028263710.1|Golgi to ER traffic protein 4 homolog [Parambassis rang…	Lates calcarifer;Seriola dumerili/Seriola lalandi dorsalis;Echeneis naucrates;Parambassis ranga;Larimichthys crocea/Larimichthys crocea/Larimichthys crocea;Collichthys lucidus;Stegastes partitus/Acanthochromis polyacanthus;Monopterus albus/Monopterus albus;Sphaeramia orbicularis;Amphiprion ocellaris;Sphaeramia orbicularis;Anarrhichthys ocellatus;Myripristis murdjan;Archocentrus centrarchus;Oreoch…
gb|GEEV01001306.1|	---NA---
gb|GEEV01001307.1|	transcription factor BTF3-like	20	ref|XP_022620939.1|transcription factor BTF3 homolog 4-like [Seriola dumerili];ref|XP_020449377.1|transcription factor BTF3 homolog 4-like [Monopterus albus];ref|XP_015238035.1|PREDICTED: transcription factor BTF3 homolog 4-like [Cyprinodon variegatus];gb|ABJ98669.1|RNA polymerase B transcription factor 3, partial [Scophthalmus maximus];ref|XP_018528929.1|PREDICTED: transcription factor BTF3-like…	Seriola dumerili;Monopterus albus;Cyprinodon variegatus;Scophthalmus maximus;Lates calcarifer;Echeneis naucrates/Echeneis naucrates;Perca fluviatilis;Perca flavescens;Poecilia reticulata;Xiphophorus hellerii;Gambusia affinis;Amphiprion ocellaris/Sphaeramia orbicularis;Seriola lalandi dorsalis;Cynoglossus semilaevis;Myripristis murdjan/Salarias fasciatus;Echeneis naucrates;Acanthochromis polyacant…
gb|GEEV01001310.1|	nuclear factor erythroid 2-related factor 1-like	20	ref|XP_018522461.1|PREDICTED: nuclear factor erythroid 2-related factor 1-like [Lates calcarifer];ref|XP_023286839.1|nuclear factor erythroid 2-related factor 1-like [Seriola lalandi dorsalis];ref|XP_022603430.1|nuclear factor erythroid 2-related factor 1-like [Seriola dumerili];gb|KAF0024685.1|hypothetical protein F2P81_023487 [Scophthalmus maximus];gb|AWP21847.1|putative nuclear factor erythroi…	Lates calcarifer;Seriola lalandi dorsalis;Seriola dumerili;Scophthalmus maximus;Scophthalmus maximus;Cottoperca gobio;Echeneis naucrates;Anarrhichthys ocellatus;Paralichthys olivaceus;Larimichthys crocea;Stegastes partitus;Larimichthys crocea/Larimichthys crocea;Collichthys lucidus;Sparus aurata;Amphiprion ocellaris;Notothenia coriiceps;Perca fluviatilis;Perca flavescens/Perca flavescens;Sander l…
gb|GEEV01001322.1|	mediator of RNA polymerase II transcription subunit 24 isoform X1	20	emb|CAB1312334.1|unnamed protein product, partial [Coregonus sp. 'balchen'];ref|XP_023142103.1|mediator of RNA polymerase II transcription subunit 24-like [Amphiprion ocellaris];gb|TNN04024.1|hypothetical protein fugu_001053 [Takifugu bimaculatus];ref|XP_019938959.1|PREDICTED: mediator of RNA polymerase II transcription subunit 24 isoform X2 [Paralichthys olivaceus];ref|XP_019938957.1|PREDICTED: …	Coregonus sp. 'balchen';Amphiprion ocellaris;Takifugu bimaculatus;Paralichthys olivaceus;Paralichthys olivaceus/Paralichthys olivaceus;Stegastes partitus;Betta splendens;Betta splendens;Lates calcarifer/Lates calcarifer/Lates calcarifer/Lates calcarifer;Stegastes partitus/Stegastes partitus;Lates calcarifer;Seriola lalandi dorsalis/Seriola lalandi dorsalis;Seriola lalandi dorsalis;Seriola dumeril…
gb|GEEV01001328.1|	nuclear factor 7, ovary-like	20	ref|XP_018518361.1|PREDICTED: nuclear factor 7, ovary-like [Lates calcarifer];ref|XP_018518358.1|PREDICTED: nuclear factor 7, ovary-like isoform X1 [Lates calcarifer];ref|XP_018518359.1|PREDICTED: nuclear factor 7, ovary-like isoform X2 [Lates calcarifer];ref|XP_023265235.1|nuclear factor 7, ovary-like [Seriola lalandi dorsalis];ref|XP_030274914.1|nuclear factor 7, ovary-like [Sparus aurata];ref|…	Lates calcarifer;Lates calcarifer;Lates calcarifer;Seriola lalandi dorsalis;Sparus aurata;Seriola dumerili;Lates calcarifer/Lates calcarifer;Dicentrarchus labrax;Lates calcarifer;Lates calcarifer;Lates calcarifer/Lates calcarifer;Lates calcarifer;Anarrhichthys ocellatus;Sparus aurata;Lates calcarifer;Sander lucioperca;Sander lucioperca;Etheostoma spectabile;Sander lucioperca;Astatotilapia callipt…
gb|GEEV01001329.1|	PREDICTED: uncharacterized protein LOC108882584	20	ref|XP_018530670.1|PREDICTED: uncharacterized protein LOC108882584 [Lates calcarifer]/ref|XP_018543550.1|PREDICTED: uncharacterized protein LOC108890945 [Lates calcarifer];ref|XP_022074866.1|uncharacterized protein LOC110969135 [Acanthochromis polyacanthus];ref|XP_026224410.1|uncharacterized protein LOC113167776 isoform X2 [Anabas testudineus];ref|XP_026224409.1|uncharacterized protein LOC1131677…	Lates calcarifer/Lates calcarifer;Acanthochromis polyacanthus;Anabas testudineus;Anabas testudineus;Stegastes partitus;Sparus aurata;Poecilia latipinna;Poecilia formosa;Anabas testudineus;Amphiprion ocellaris;Seriola lalandi dorsalis;Poecilia reticulata;Echeneis naucrates;Poecilia mexicana;Etheostoma spectabile;Parambassis ranga;Seriola dumerili;Perca fluviatilis;Scophthalmus maximus;Etheostoma s…
gb|GEEV01001350.1|	mediator of RNA polymerase II transcription subunit 26 isoform X2	20	ref|XP_018528521.1|PREDICTED: LOW QUALITY PROTEIN: mediator of RNA polymerase II transcription subunit 26 [Lates calcarifer];ref|XP_022610622.1|mediator of RNA polymerase II transcription subunit 26 isoform X1 [Seriola dumerili];ref|XP_022611419.1|mediator of RNA polymerase II transcription subunit 26 isoform X2 [Seriola dumerili];ref|XP_023282320.1|mediator of RNA polymerase II transcription sub…	Lates calcarifer;Seriola dumerili;Seriola dumerili;Seriola lalandi dorsalis;Seriola lalandi dorsalis;Scophthalmus maximus;Scophthalmus maximus;Perca flavescens/Perca flavescens;Sander lucioperca;Sander lucioperca;Perca flavescens;Stegastes partitus;Stegastes partitus;Cottoperca gobio;Cottoperca gobio;Amphiprion ocellaris;Amphiprion ocellaris;Acanthochromis polyacanthus;Acanthochromis polyacanthus…
gb|GEEV01001351.1|	elongation factor 1-alpha	20	ref|XP_018554565.1|PREDICTED: elongation factor 1-alpha [Lates calcarifer];ref|XP_015829639.1|PREDICTED: elongation factor 1-alpha [Nothobranchius furzeri];ref|XP_015255349.1|PREDICTED: elongation factor 1-alpha [Cyprinodon variegatus];ref|XP_029370759.1|elongation factor 1-alpha [Echeneis naucrates];gb|RVE66730.1|hypothetical protein OJAV_G00110520 [Oryzias javanicus];ref|XP_024114651.1|elongati…	Lates calcarifer;Nothobranchius furzeri;Cyprinodon variegatus;Echeneis naucrates;Oryzias javanicus;Oryzias melastigma/Oryzias melastigma;Poecilia mexicana;Poecilia reticulata;Xiphophorus maculatus/Poecilia formosa/Poecilia latipinna/Xiphophorus couchianus/Xiphophorus hellerii;Mastacembelus armatus;Anabas testudineus;Seriola lalandi dorsalis;Austrofundulus limnaeus;Epinephelus coioides;Poecilia re…
gb|GEEV01001353.1|	sterol regulatory element-binding protein 2	20	ref|XP_018523258.1|PREDICTED: sterol regulatory element-binding protein 2 [Lates calcarifer];ref|XP_023287412.1|sterol regulatory element-binding protein 2 isoform X1 [Seriola lalandi dorsalis];ref|XP_022623155.1|sterol regulatory element-binding protein 2 isoform X1 [Seriola dumerili];gb|KAE8282904.1|Sterol regulatory element-binding protein 2 [Larimichthys crocea];ref|XP_008298635.1|PREDICTED: …	Lates calcarifer;Seriola lalandi dorsalis;Seriola dumerili;Larimichthys crocea;Stegastes partitus;Acanthochromis polyacanthus;Sparus aurata;Amphiprion ocellaris;Seriola lalandi dorsalis;Archocentrus centrarchus;Mastacembelus armatus;Perca fluviatilis;Seriola dumerili;Perca flavescens/Perca flavescens;Collichthys lucidus;Collichthys lucidus;Larimichthys crocea;Cottoperca gobio;Oreochromis niloticu…
gb|GEEV01001358.1|	erythrocyte band 7 integral membrane protein-like	20	ref|XP_018546809.1|PREDICTED: erythrocyte band 7 integral membrane protein-like [Lates calcarifer];ref|XP_026226563.1|erythrocyte band 7 integral membrane protein-like [Anabas testudineus];ref|XP_029029282.1|erythrocyte band 7 integral membrane protein-like isoform X3 [Betta splendens];ref|XP_022618033.1|erythrocyte band 7 integral membrane protein-like [Seriola dumerili];ref|XP_010735315.1|eryth…	Lates calcarifer;Anabas testudineus;Betta splendens;Seriola dumerili;Larimichthys crocea/Larimichthys crocea;Parambassis ranga;Paralichthys olivaceus;Seriola lalandi dorsalis;Sphaeramia orbicularis;Betta splendens;Seriola lalandi dorsalis;Sander lucioperca;Perca fluviatilis;Monopterus albus;Oreochromis niloticus/Oreochromis aureus;Maylandia zebra/Astatotilapia calliptera;Pundamilia nyererei;Cotto…
gb|GEEV01001377.1|	dynactin subunit 4 isoform X1	20	ref|XP_018531078.1|PREDICTED: dynactin subunit 4 isoform X2 [Lates calcarifer];ref|XP_018531077.1|PREDICTED: dynactin subunit 4 isoform X1 [Lates calcarifer];ref|XP_022607729.1|dynactin subunit 4 isoform X2 [Seriola dumerili]/ref|XP_023257934.1|dynactin subunit 4 isoform X2 [Seriola lalandi dorsalis];ref|XP_022607728.1|dynactin subunit 4 isoform X1 [Seriola dumerili]/ref|XP_023257933.1|dynactin s…	Lates calcarifer;Lates calcarifer;Seriola dumerili/Seriola lalandi dorsalis;Seriola dumerili/Seriola lalandi dorsalis;Mastacembelus armatus;Larimichthys crocea;Perca fluviatilis;Perca flavescens;Perca flavescens/Perca flavescens;Larimichthys crocea;Collichthys lucidus;Archocentrus centrarchus;Archocentrus centrarchus/Archocentrus centrarchus;Sphaeramia orbicularis;Parambassis ranga;Sphaeramia orb…
gb|GEEV01001378.1|	putative tRNA (cytidine(32)/guanosine(34)-2'-O)-methyltransferase	20	ref|XP_018515662.1|PREDICTED: putative tRNA (cytidine(32)/guanosine(34)-2'-O)-methyltransferase [Lates calcarifer]/ref|XP_018515670.1|PREDICTED: putative tRNA (cytidine(32)/guanosine(34)-2'-O)-methyltransferase [Lates calcarifer];ref|XP_022620320.1|putative tRNA (cytidine(32)/guanosine(34)-2'-O)-methyltransferase [Seriola dumerili]/ref|XP_023275684.1|putative tRNA (cytidine(32)/guanosine(34)-2'-O…	Lates calcarifer/Lates calcarifer;Seriola dumerili/Seriola lalandi dorsalis;Neolamprologus brichardi;Pundamilia nyererei;Maylandia zebra/Astatotilapia calliptera;Haplochromis burtoni;Echeneis naucrates;Larimichthys crocea/Larimichthys crocea/Larimichthys crocea/Larimichthys crocea;Anabas testudineus;Collichthys lucidus;Archocentrus centrarchus;Larimichthys crocea;Stegastes partitus;Fundulus heter…
gb|GEEV01001388.1|	collagenase 3-like	20	ref|XP_018548146.1|PREDICTED: collagenase 3-like [Lates calcarifer];ref|XP_018546497.1|PREDICTED: collagenase 3-like [Lates calcarifer];ref|XP_028276685.1|collagenase 3-like [Parambassis ranga];ref|XP_031611699.1|collagenase 3-like, partial [Oreochromis aureus];emb|CAP19940.1|matrix metallopeptidase 13, partial [Sparus aurata];ref|XP_023273519.1|collagenase 3-like isoform X2 [Seriola lalandi dors…	Lates calcarifer;Lates calcarifer;Parambassis ranga;Oreochromis aureus;Sparus aurata;Seriola lalandi dorsalis;Seriola dumerili;Seriola dumerili;Echeneis naucrates;Labrus bergylta;Seriola dumerili;Oreochromis niloticus;Seriola lalandi dorsalis;Larimichthys crocea;Archocentrus centrarchus;Archocentrus centrarchus;Sparus aurata;Amphiprion ocellaris;Sander lucioperca;Perca fluviatilis
gb|GEEV01001389.1|	sodium/potassium-transporting ATPase subunit beta-1	20	ref|XP_018525356.1|PREDICTED: sodium/potassium-transporting ATPase subunit beta-1 [Lates calcarifer];gb|AWP11420.1|putative sodium/potassium-transporting ATPase subunit beta-1 [Scophthalmus maximus];ref|XP_023147196.1|sodium/potassium-transporting ATPase subunit beta-1 [Amphiprion ocellaris];ref|XP_022069252.1|sodium/potassium-transporting ATPase subunit beta-1 [Acanthochromis polyacanthus];ref|X…	Lates calcarifer;Scophthalmus maximus;Amphiprion ocellaris;Acanthochromis polyacanthus;Paralichthys olivaceus;Seriola lalandi dorsalis;Seriola dumerili;Perca fluviatilis;Lateolabrax maculatus;Sander lucioperca;Cottoperca gobio;Sphaeramia orbicularis;Sphaeramia orbicularis;Perca flavescens/Perca flavescens;Etheostoma spectabile;Stegastes partitus;Gouania willdenowi;Labrus bergylta;Anabas testudine…
gb|GEEV01001390.1|	ribonucleoside-diphosphate reductase subunit M2	20	ref|XP_018539786.1|PREDICTED: ribonucleoside-diphosphate reductase subunit M2 [Lates calcarifer];ref|XP_018530100.1|PREDICTED: ribonucleoside-diphosphate reductase subunit M2-like isoform X1 [Lates calcarifer]/ref|XP_018530101.1|PREDICTED: ribonucleoside-diphosphate reductase subunit M2-like isoform X1 [Lates calcarifer];ref|XP_018530102.1|PREDICTED: ribonucleoside-diphosphate reductase subunit M…	Lates calcarifer;Lates calcarifer/Lates calcarifer;Lates calcarifer;Lates calcarifer;Acanthochromis polyacanthus;Amphiprion ocellaris/Amphiprion ocellaris;Amphiprion ocellaris;Larimichthys crocea;Larimichthys crocea/Larimichthys crocea;Echeneis naucrates/Echeneis naucrates;Echeneis naucrates/Echeneis naucrates;Echeneis naucrates/Echeneis naucrates;Anabas testudineus/Anabas testudineus/Anabas test…
gb|GEEV01001403.1|	adenylyl cyclase-associated protein 1	20	ref|XP_018560726.1|PREDICTED: LOW QUALITY PROTEIN: adenylyl cyclase-associated protein 1-like [Lates calcarifer];ref|XP_030002844.1|adenylyl cyclase-associated protein 1 [Sphaeramia orbicularis];ref|XP_013854926.1|PREDICTED: adenylyl cyclase-associated protein 1-like [Austrofundulus limnaeus];ref|XP_017163003.1|PREDICTED: LOW QUALITY PROTEIN: adenylyl cyclase-associated protein 1 [Poecilia reticu…	Lates calcarifer;Sphaeramia orbicularis;Austrofundulus limnaeus;Poecilia reticulata;Nothobranchius furzeri;Poecilia formosa;Poecilia mexicana;Poecilia latipinna/Poecilia latipinna;Xiphophorus hellerii;Sinocyclocheilus grahami;Poecilia formosa;Fundulus heteroclitus;Xiphophorus hellerii;Poecilia mexicana;Poecilia latipinna;Xiphophorus maculatus;Anabas testudineus;Oryzias melastigma;Xiphophorus couc…
gb|GEEV01001415.1|	biogenesis of lysosome-related organelles complex 1 subunit 3	20	ref|XP_018539896.1|PREDICTED: biogenesis of lysosome-related organelles complex 1 subunit 3 [Lates calcarifer]/ref|XP_018539897.1|PREDICTED: biogenesis of lysosome-related organelles complex 1 subunit 3 [Lates calcarifer];ref|XP_026219626.1|biogenesis of lysosome-related organelles complex 1 subunit 3 [Anabas testudineus];ref|XP_022604199.1|biogenesis of lysosome-related organelles complex 1 subu…	Lates calcarifer/Lates calcarifer;Anabas testudineus;Seriola dumerili;Scophthalmus maximus;Echeneis naucrates;Larimichthys crocea;Seriola lalandi dorsalis;Larimichthys crocea;Etheostoma spectabile/Etheostoma spectabile/Etheostoma spectabile;Larimichthys crocea/Larimichthys crocea;Anarrhichthys ocellatus;Acanthochromis polyacanthus/Acanthochromis polyacanthus;Archocentrus centrarchus;Labrus bergyl…
gb|GEEV01001420.1|	ETS-related transcription factor Elf-1-like isoform X1	20	ref|XP_018532952.1|PREDICTED: ETS-related transcription factor Elf-1-like isoform X2 [Lates calcarifer];ref|XP_018532949.1|PREDICTED: ETS-related transcription factor Elf-1-like isoform X1 [Lates calcarifer]/ref|XP_018532950.1|PREDICTED: ETS-related transcription factor Elf-1-like isoform X1 [Lates calcarifer];ref|XP_022610974.1|ETS-related transcription factor Elf-1-like isoform X2 [Seriola dume…	Lates calcarifer;Lates calcarifer/Lates calcarifer;Seriola dumerili;Seriola dumerili;Seriola lalandi dorsalis;Seriola lalandi dorsalis;Seriola lalandi dorsalis;Anabas testudineus;Anabas testudineus/Anabas testudineus;Echeneis naucrates;Stegastes partitus;Echeneis naucrates/Echeneis naucrates;Stegastes partitus;Monopterus albus;Amphiprion ocellaris;Larimichthys crocea;Larimichthys crocea;Monopteru…
gb|GEEV01001431.1|	V-type proton ATPase subunit S1-like	20	ref|XP_018543574.1|PREDICTED: V-type proton ATPase subunit S1-like [Lates calcarifer];ref|XP_010735361.3|V-type proton ATPase subunit S1 [Larimichthys crocea];ref|XP_022618944.1|V-type proton ATPase subunit S1-like [Seriola dumerili];gb|TMS16753.1|hypothetical protein E3U43_014046 [Larimichthys crocea];gb|TKS76620.1|V-type proton ATPase subunit S1 [Collichthys lucidus];ref|XP_023248824.1|V-type p…	Lates calcarifer;Larimichthys crocea;Seriola dumerili;Larimichthys crocea;Collichthys lucidus;Seriola lalandi dorsalis;Paralichthys olivaceus;Cynoglossus semilaevis;Etheostoma spectabile;Cottoperca gobio;Liparis tanakae;Mastacembelus armatus;Sander lucioperca/Sander lucioperca;Scophthalmus maximus/Scophthalmus maximus;Perca flavescens/Perca flavescens;Perca fluviatilis;Stegastes partitus;Amphipri…
gb|GEEV01001443.1|	pro-interleukin-16 isoform X1	20	ref|XP_018548350.1|PREDICTED: LOW QUALITY PROTEIN: pro-interleukin-16 [Lates calcarifer];ref|XP_022597870.1|pro-interleukin-16 [Seriola dumerili];ref|XP_023249013.1|pro-interleukin-16 [Seriola lalandi dorsalis];ref|XP_026149154.1|pro-interleukin-16 isoform X3 [Mastacembelus armatus];ref|XP_026149152.1|pro-interleukin-16 isoform X1 [Mastacembelus armatus];ref|XP_026149153.1|pro-interleukin-16 isof…	Lates calcarifer;Seriola dumerili;Seriola lalandi dorsalis;Mastacembelus armatus;Mastacembelus armatus;Mastacembelus armatus;Anarrhichthys ocellatus;Monopterus albus;Monopterus albus;Monopterus albus;Monopterus albus;Monopterus albus;Monopterus albus;Monopterus albus;Anabas testudineus;Anabas testudineus;Sander lucioperca;Paralichthys olivaceus;Cottoperca gobio;Perca fluviatilis
gb|GEEV01001448.1|	histone-lysine N-methyltransferase SETMAR-like	2	ref|XP_028270394.1|histone-lysine N-methyltransferase SETMAR-like [Parambassis ranga];ref|XP_026315162.1|histone-lysine N-methyltransferase SETMAR-like [Hyposmocoma kahamanoa]	Parambassis ranga;Hyposmocoma kahamanoa
gb|GEEV01001454.1|	diacylglycerol kinase alpha-like	20	ref|XP_018554543.1|PREDICTED: diacylglycerol kinase alpha-like [Lates calcarifer]/ref|XP_018554544.1|PREDICTED: diacylglycerol kinase alpha-like [Lates calcarifer]/ref|XP_018554545.1|PREDICTED: diacylglycerol kinase alpha-like [Lates calcarifer]/ref|XP_018554546.1|PREDICTED: diacylglycerol kinase alpha-like [Lates calcarifer]/ref|XP_018554547.1|PREDICTED: diacylglycerol kinase alpha-like [Lates c…	Lates calcarifer/Lates calcarifer/Lates calcarifer/Lates calcarifer/Lates calcarifer;Anabas testudineus;Anabas testudineus;Anabas testudineus/Anabas testudineus;Scophthalmus maximus;Anabas testudineus;Betta splendens;Betta splendens;Oreochromis niloticus/Oreochromis niloticus;Oreochromis niloticus;Takifugu bimaculatus;Sparus aurata;Amphiprion ocellaris;Oncorhynchus mykiss;Amphiprion ocellaris;May…
gb|GEEV01001455.1|	NF-kappa-B inhibitor epsilon	20	ref|XP_018517191.1|PREDICTED: NF-kappa-B inhibitor epsilon [Lates calcarifer];ref|XP_023270937.1|NF-kappa-B inhibitor epsilon [Seriola lalandi dorsalis];ref|XP_022593747.1|NF-kappa-B inhibitor epsilon [Seriola dumerili];ref|XP_019953294.1|PREDICTED: NF-kappa-B inhibitor epsilon [Paralichthys olivaceus];gb|KAF0023690.1|hypothetical protein F2P81_024320 [Scophthalmus maximus];ref|XP_026174726.1|NF-…	Lates calcarifer;Seriola lalandi dorsalis;Seriola dumerili;Paralichthys olivaceus;Scophthalmus maximus;Mastacembelus armatus;Cynoglossus semilaevis;Parambassis ranga/Parambassis ranga;Stegastes partitus;Amphiprion ocellaris;Echeneis naucrates;Monopterus albus;Anabas testudineus;Labrus bergylta;Etheostoma spectabile/Etheostoma spectabile;Sparus aurata;Anarrhichthys ocellatus;Sander lucioperca;Acan…
gb|GEEV01001456.1|	SH3 domain-binding glutamic acid-rich-like protein	20	ref|XP_024139491.1|SH3 domain-binding glutamic acid-rich-like protein [Oryzias melastigma];ref|XP_018530938.1|PREDICTED: SH3 domain-binding glutamic acid-rich-like protein isoform X1 [Lates calcarifer]/ref|XP_022060859.1|SH3 domain-binding glutamic acid-rich-like protein [Acanthochromis polyacanthus]/ref|XP_022607535.1|SH3 domain-binding glutamic acid-rich-like protein [Seriola dumerili]/ref|XP_0…	Oryzias melastigma;Lates calcarifer/Acanthochromis polyacanthus/Seriola dumerili/Amphiprion ocellaris;Scophthalmus maximus;Scophthalmus maximus;Larimichthys crocea/Larimichthys crocea;Oryzias latipes/Oryzias latipes;Takifugu rubripes;Sparus aurata;Mastacembelus armatus;Stegastes partitus;Echeneis naucrates;Pundamilia nyererei/Neolamprologus brichardi;Maylandia zebra/Haplochromis burtoni/Astatotil…
gb|GEEV01001479.1|	ERO1-like protein alpha	20	ref|XP_018538808.1|PREDICTED: LOW QUALITY PROTEIN: ERO1-like protein alpha [Lates calcarifer];ref|XP_022603753.1|ERO1-like protein alpha isoform X1 [Seriola dumerili];ref|XP_030269191.1|ERO1-like protein alpha [Sparus aurata];ref|XP_023261598.1|ERO1-like protein alpha isoform X2 [Seriola lalandi dorsalis];ref|XP_022603760.1|ERO1-like protein alpha isoform X2 [Seriola dumerili];ref|XP_028435349.1|…	Lates calcarifer;Seriola dumerili;Sparus aurata;Seriola lalandi dorsalis;Seriola dumerili;Perca flavescens/Perca flavescens;Nothobranchius furzeri;Perca fluviatilis;Anabas testudineus;Sander lucioperca/Sander lucioperca;Larimichthys crocea;Paralichthys olivaceus;Larimichthys crocea;Archocentrus centrarchus;Kryptolebias marmoratus;Etheostoma spectabile;Seriola lalandi dorsalis;Pundamilia nyererei;…
gb|GEEV01001481.1|	ADP-ribosylation factor 5-like	20	ref|XP_018519448.1|PREDICTED: ADP-ribosylation factor 4-like [Lates calcarifer];ref|XP_022609982.1|ADP-ribosylation factor 4-like [Seriola dumerili]/ref|XP_026222087.1|ADP-ribosylation factor 4-like [Anabas testudineus]/ref|XP_029378528.1|ADP-ribosylation factor 4-like [Echeneis naucrates];ref|XP_026167636.1|ADP-ribosylation factor 4-like [Mastacembelus armatus];ref|XP_020469936.1|ADP-ribosylatio…	Lates calcarifer;Seriola dumerili/Anabas testudineus/Echeneis naucrates;Mastacembelus armatus;Monopterus albus;Perca flavescens/Sander lucioperca/Etheostoma spectabile/Etheostoma spectabile/Perca fluviatilis;Perca flavescens;Betta splendens;Stegastes partitus;Oryzias melastigma;Parambassis ranga;Amphiprion ocellaris;Oryzias latipes;Archocentrus centrarchus;Oreochromis niloticus/Maylandia zebra/Pu…
gb|GEEV01001486.1|	sorting nexin-9-like isoform X2	20	ref|XP_018550040.1|PREDICTED: sorting nexin-9-like isoform X2 [Lates calcarifer];ref|XP_018550039.1|PREDICTED: sorting nexin-9-like isoform X1 [Lates calcarifer];ref|XP_022624397.1|sorting nexin-9-like isoform X2 [Seriola dumerili];ref|XP_023256253.1|sorting nexin-9-like isoform X4 [Seriola lalandi dorsalis];ref|XP_026196785.1|sorting nexin-9 isoform X2 [Anabas testudineus];ref|XP_022624389.1|sor…	Lates calcarifer;Lates calcarifer;Seriola dumerili;Seriola lalandi dorsalis;Anabas testudineus;Seriola dumerili;Seriola lalandi dorsalis;Seriola lalandi dorsalis;Myripristis murdjan;Seriola lalandi dorsalis;Scophthalmus maximus;Cynoglossus semilaevis;Myripristis murdjan;Sphaeramia orbicularis;Anabas testudineus;Echeneis naucrates;Mastacembelus armatus;Scophthalmus maximus;Echeneis naucrates;Cynog…
gb|GEEV01001490.1|	purine nucleoside phosphorylase-like	20	ref|XP_018533667.1|PREDICTED: purine nucleoside phosphorylase-like [Lates calcarifer];ref|XP_030258823.1|purine nucleoside phosphorylase-like [Sparus aurata];ref|XP_027147213.1|purine nucleoside phosphorylase [Larimichthys crocea]/gb|KAE8290580.1|Purine nucleoside phosphorylase [Larimichthys crocea]/gb|TMS09454.1|hypothetical protein E3U43_002113 [Larimichthys crocea];gb|TKS79467.1|Purine nucleos…	Lates calcarifer;Sparus aurata;Larimichthys crocea/Larimichthys crocea/Larimichthys crocea;Collichthys lucidus;Acanthochromis polyacanthus;Oryzias javanicus;Sphaeramia orbicularis;Cottoperca gobio;Sander lucioperca/Sander lucioperca;Oryzias latipes;Stegastes partitus;Maylandia zebra/Pundamilia nyererei/Haplochromis burtoni/Astatotilapia calliptera;Anabas testudineus;Oryzias melastigma;Seriola lal…
gb|GEEV01001496.1|	---NA---
gb|GEEV01001515.1|	plasminogen activator inhibitor 1 RNA-binding protein-like isoform X1	20	ref|XP_018525771.1|PREDICTED: plasminogen activator inhibitor 1 RNA-binding protein-like isoform X1 [Lates calcarifer];ref|XP_018525774.1|PREDICTED: plasminogen activator inhibitor 1 RNA-binding protein-like isoform X3 [Lates calcarifer];ref|XP_018525773.1|PREDICTED: plasminogen activator inhibitor 1 RNA-binding protein-like isoform X2 [Lates calcarifer];ref|XP_018525775.1|PREDICTED: plasminogen …	Lates calcarifer;Lates calcarifer;Lates calcarifer;Lates calcarifer;Seriola dumerili;Seriola dumerili;Perca flavescens;Perca flavescens;Perca flavescens/Perca flavescens;Perca flavescens;Sander lucioperca;Sander lucioperca;Sander lucioperca;Sander lucioperca;Etheostoma spectabile;Sander lucioperca;Etheostoma spectabile;Sander lucioperca;Seriola lalandi dorsalis;Seriola lalandi dorsalis
gb|GEEV01001523.1|	---NA---
gb|GEEV01001524.1|	prosaposin isoform X2	20	ref|XP_018515600.1|PREDICTED: prosaposin isoform X2 [Lates calcarifer];ref|XP_018515599.1|PREDICTED: prosaposin isoform X1 [Lates calcarifer];ref|XP_022599359.1|prosaposin-like isoform X2 [Seriola dumerili];ref|XP_023281518.1|prosaposin-like isoform X2 [Seriola lalandi dorsalis];ref|XP_022599358.1|prosaposin-like isoform X1 [Seriola dumerili];ref|XP_023281517.1|prosaposin-like isoform X1 [Seriola…	Lates calcarifer;Lates calcarifer;Seriola dumerili;Seriola lalandi dorsalis;Seriola dumerili;Seriola lalandi dorsalis;Perca fluviatilis;Scophthalmus maximus;Scophthalmus maximus;Scophthalmus maximus;Scophthalmus maximus;Amphiprion ocellaris;Perca flavescens/Perca flavescens;Amphiprion ocellaris;Perca flavescens;Sander lucioperca;Stegastes partitus;Parambassis ranga;Collichthys lucidus;Stegastes p…
gb|GEEV01001528.1|	lysosomal-associated transmembrane protein 4A	20	ref|XP_018550477.1|PREDICTED: lysosomal-associated transmembrane protein 4A [Lates calcarifer];ref|XP_020445428.1|lysosomal-associated transmembrane protein 4A isoform X1 [Monopterus albus];ref|XP_020445429.1|lysosomal-associated transmembrane protein 4A isoform X2 [Monopterus albus];ref|XP_029353001.1|lysosomal-associated transmembrane protein 4A [Echeneis naucrates];ref|XP_026174853.1|lysosomal…	Lates calcarifer;Monopterus albus;Monopterus albus;Echeneis naucrates;Mastacembelus armatus;Seriola dumerili/Seriola lalandi dorsalis;Cynoglossus semilaevis;Paralichthys olivaceus;Sparus aurata;Oryzias melastigma;Archocentrus centrarchus;Anarrhichthys ocellatus;Maylandia zebra/Pundamilia nyererei/Haplochromis burtoni/Neolamprologus brichardi/Astatotilapia calliptera;Larimichthys crocea/Anabas tes…
gb|GEEV01001535.1|	high affinity immunoglobulin gamma Fc receptor I-like	20	ref|XP_018557658.1|PREDICTED: high affinity immunoglobulin gamma Fc receptor I-like [Lates calcarifer];ref|XP_031717236.1|uncharacterized protein LOC116391107 isoform X2 [Anarrhichthys ocellatus];ref|XP_031717235.1|uncharacterized protein LOC116391107 isoform X1 [Anarrhichthys ocellatus];ref|XP_032360467.1|uncharacterized protein LOC116672685 [Etheostoma spectabile];gb|KAF1394114.1|hypothetical p…	Lates calcarifer;Anarrhichthys ocellatus;Anarrhichthys ocellatus;Etheostoma spectabile;Perca fluviatilis;Sander lucioperca;Sander lucioperca;Sander lucioperca;Perca flavescens/Perca flavescens;Cottoperca gobio;Paralichthys olivaceus;Paralichthys olivaceus;Notothenia coriiceps;Scophthalmus maximus;Collichthys lucidus;Scophthalmus maximus;Seriola lalandi dorsalis;Larimichthys crocea;Monopterus albu…
gb|GEEV01001536.1|	SLAIN motif-containing protein-like	20	ref|XP_018531201.1|PREDICTED: SLAIN motif-containing protein-like [Lates calcarifer];ref|XP_023257946.1|SLAIN motif-containing protein-like isoform X2 [Seriola lalandi dorsalis];ref|XP_023257945.1|SLAIN motif-containing protein-like isoform X1 [Seriola lalandi dorsalis];ref|XP_022607834.1|SLAIN motif-containing protein-like [Seriola dumerili];ref|XP_026186420.1|SLAIN motif-containing protein-like…	Lates calcarifer;Seriola lalandi dorsalis;Seriola lalandi dorsalis;Seriola dumerili;Mastacembelus armatus;Mastacembelus armatus;Mastacembelus armatus;Mastacembelus armatus/Mastacembelus armatus;Larimichthys crocea;Sparus aurata/Sparus aurata/Sparus aurata;Acanthochromis polyacanthus;Acanthochromis polyacanthus;Stegastes partitus;Larimichthys crocea;Monopterus albus/Monopterus albus/Monopterus alb…
gb|GEEV01001548.1|	heat shock protein HSP 90-beta isoform X2	20	gb|ACV50422.1|heat shock protein 90, partial [Rachycentron canadum];gb|ABB17044.1|heat shock protein 90 beta, partial [Fundulus heteroclitus macrolepidotus];gb|AAX21765.1|heat shock protein 90, partial [Acanthopagrus schlegelii];ref|XP_023270733.1|heat shock protein HSP 90-beta isoform X2 [Seriola lalandi dorsalis];gb|AAP20179.1|heat shock protein 90 beta, partial [Pagrus major];ref|XP_018517153.…	Rachycentron canadum;Fundulus heteroclitus macrolepidotus;Acanthopagrus schlegelii;Seriola lalandi dorsalis;Pagrus major;Lates calcarifer;Larimichthys crocea;Seriola lalandi dorsalis;Lates calcarifer;Echeneis naucrates;Seriola dumerili;Sander lucioperca;Sparus aurata;Oryzias javanicus;Cottoperca gobio;Larimichthys crocea;Lates calcarifer;Mastacembelus armatus;Amphiprion ocellaris;Collichthys luci…
gb|GEEV01001549.1|	MOB kinase activator 1A	20	ref|XP_023588331.1|MOB kinase activator 1A isoform X2 [Trichechus manatus latirostris];gb|RXN24555.1|MOB kinase activator 1A [Labeo rohita];gb|TKS78662.1|MOB kinase activator 1A [Collichthys lucidus]/gb|TMS03645.1|hypothetical protein E3U43_000534 [Larimichthys crocea];emb|CAB1319823.1|unnamed protein product, partial [Coregonus sp. 'balchen'];ref|XP_019716423.1|PREDICTED: MOB kinase activator 1A…	Trichechus manatus latirostris;Labeo rohita;Collichthys lucidus/Larimichthys crocea;Coregonus sp. 'balchen';Hippocampus comes;Echeneis naucrates;Gadus morhua;Betta splendens;Sinocyclocheilus rhinocerous;Oryzias latipes/Esox lucius/Austrofundulus limnaeus/Salmo salar/Salmo salar/Nothobranchius furzeri/Kryptolebias marmoratus/Lates calcarifer/Paralichthys olivaceus/Oncorhynchus kisutch/Oncorhynchus…
gb|GEEV01001552.1|	myosin-9-like isoform X1	20	ref|XP_018520609.1|PREDICTED: myosin-9-like isoform X1 [Lates calcarifer];ref|XP_018520610.1|PREDICTED: myosin-9-like isoform X2 [Lates calcarifer];ref|XP_022062498.1|myosin heavy chain, embryonic smooth muscle isoform-like [Acanthochromis polyacanthus];ref|XP_022043569.1|myosin heavy chain, embryonic smooth muscle isoform-like [Acanthochromis polyacanthus];gb|TMS22823.1|hypothetical protein E3U4…	Lates calcarifer;Lates calcarifer;Acanthochromis polyacanthus;Acanthochromis polyacanthus;Larimichthys crocea;Seriola dumerili;Echeneis naucrates;Sphaeramia orbicularis;Sphaeramia orbicularis;Monopterus albus;Monopterus albus;Seriola lalandi dorsalis;Seriola lalandi dorsalis;Collichthys lucidus;Boleophthalmus pectinirostris;Larimichthys crocea;Larimichthys crocea;Anarrhichthys ocellatus;Anarrhich…
gb|GEEV01001553.1|	butyrophilin subfamily 2 member A2-like	20	ref|XP_018520547.1|PREDICTED: CD276 antigen-like isoform X3 [Lates calcarifer];ref|XP_018520545.1|PREDICTED: uncharacterized protein LOC108875861 isoform X2 [Lates calcarifer];ref|XP_018520544.1|PREDICTED: cell adhesion molecule 2-like isoform X1 [Lates calcarifer];ref|XP_026160206.1|butyrophilin subfamily 2 member A2-like [Mastacembelus armatus];ref|XP_026160205.1|uncharacterized protein LOC1131…	Lates calcarifer;Lates calcarifer;Lates calcarifer;Mastacembelus armatus;Mastacembelus armatus;Mastacembelus armatus/Mastacembelus armatus;Mastacembelus armatus/Mastacembelus armatus;Seriola dumerili;Seriola dumerili/Seriola dumerili;Seriola lalandi dorsalis;Perca fluviatilis;Seriola lalandi dorsalis;Perca flavescens;Perca flavescens;Paralichthys olivaceus;Paralichthys olivaceus;Perca fluviatilis…
gb|GEEV01001557.1|	ATP synthase F(0) complex subunit C3, mitochondrial-like	20	gb|KAF1380151.1|hypothetical protein PFLUV_G00183600 [Perca fluviatilis]/gb|TDH03423.1|hypothetical protein EPR50_G00164140 [Perca flavescens];ref|XP_018553973.1|PREDICTED: ATP synthase F(0) complex subunit C2, mitochondrial-like [Lates calcarifer];gb|AWP18341.1|ATP synthase F(0) complex subunit C2 mitochondrial [Scophthalmus maximus]/gb|AWP18342.1|ATP synthase F(0) complex subunit C2 mitochondri…	Perca fluviatilis/Perca flavescens;Lates calcarifer;Scophthalmus maximus/Scophthalmus maximus;Seriola dumerili/Seriola lalandi dorsalis;Collichthys lucidus;Paralichthys olivaceus;Etheostoma spectabile/Etheostoma spectabile;Stegastes partitus/Acanthochromis polyacanthus/Amphiprion ocellaris/Perca flavescens/Salarias fasciatus/Salarias fasciatus;Parambassis ranga;Cottoperca gobio;Cynoglossus semila…
gb|GEEV01001558.1|	disintegrin and metalloproteinase domain-containing protein 8-like	20	ref|XP_018543763.1|PREDICTED: disintegrin and metalloproteinase domain-containing protein 8-like [Lates calcarifer];ref|XP_022060975.1|disintegrin and metalloproteinase domain-containing protein 8 [Acanthochromis polyacanthus];ref|XP_020457334.1|disintegrin and metalloproteinase domain-containing protein 8-like isoform X1 [Monopterus albus];ref|XP_020457335.1|disintegrin and metalloproteinase dom…	Lates calcarifer;Acanthochromis polyacanthus;Monopterus albus;Monopterus albus;Amphiprion ocellaris;Anabas testudineus;Seriola dumerili;Stegastes partitus;Anabas testudineus;Mastacembelus armatus;Seriola lalandi dorsalis;Perca fluviatilis;Neolamprologus brichardi;Perca flavescens/Perca flavescens;Betta splendens;Parambassis ranga;Etheostoma spectabile;Etheostoma spectabile;Betta splendens;Archoce…
gb|GEEV01001575.1|	ubiquitin-conjugating enzyme E2 L3-like	20	ref|XP_018552922.1|PREDICTED: ubiquitin-conjugating enzyme E2 L3-like [Lates calcarifer];ref|XP_015256267.1|PREDICTED: ubiquitin-conjugating enzyme E2 L3-like [Cyprinodon variegatus];ref|XP_012705223.1|ubiquitin-conjugating enzyme E2 L3 [Fundulus heteroclitus];ref|XP_026152783.1|ubiquitin-conjugating enzyme E2 L3-like [Mastacembelus armatus];ref|XP_008298778.1|PREDICTED: ubiquitin-conjugating enz…	Lates calcarifer;Cyprinodon variegatus;Fundulus heteroclitus;Mastacembelus armatus;Stegastes partitus;Seriola dumerili/Seriola lalandi dorsalis;Anabas testudineus;Betta splendens;Xiphophorus maculatus/Xiphophorus couchianus/Xiphophorus hellerii;Monopterus albus;Parambassis ranga;Amphiprion ocellaris;Echeneis naucrates;Poecilia formosa/Poecilia reticulata/Poecilia mexicana;Nothobranchius furzeri;O…
gb|GEEV01001579.1|	---NA---
gb|GEEV01001580.1|	leukotriene B4 receptor 1-like	20	ref|XP_018543366.1|PREDICTED: leukotriene B4 receptor 1-like [Lates calcarifer];ref|XP_028261642.1|leukotriene B4 receptor 1-like [Parambassis ranga];ref|XP_028330652.1|leukotriene B4 receptor 1-like isoform X2 [Gouania willdenowi];ref|XP_026208525.1|leukotriene B4 receptor 1-like [Anabas testudineus];ref|XP_028330651.1|leukotriene B4 receptor 1-like isoform X1 [Gouania willdenowi];ref|XP_0232711…	Lates calcarifer;Parambassis ranga;Gouania willdenowi;Anabas testudineus;Gouania willdenowi;Seriola lalandi dorsalis;Amphiprion ocellaris;Nothobranchius furzeri;Stegastes partitus/Stegastes partitus;Seriola dumerili;Perca flavescens/Perca flavescens;Scophthalmus maximus;Scophthalmus maximus;Mastacembelus armatus/Mastacembelus armatus/Mastacembelus armatus;Austrofundulus limnaeus;Takifugu bimacula…
gb|GEEV01001582.1|	---NA---
gb|GEEV01001591.1|	glyoxalase domain-containing protein 4	20	ref|XP_018520930.1|PREDICTED: glyoxalase domain-containing protein 4 [Lates calcarifer];ref|XP_022615486.1|glyoxalase domain-containing protein 4 [Seriola dumerili];ref|XP_030264432.1|glyoxalase domain-containing protein 4 [Sparus aurata];ref|XP_030008761.1|glyoxalase domain-containing protein 4 [Sphaeramia orbicularis];ref|XP_030600788.1|glyoxalase domain-containing protein 4 isoform X2 [Archoce…	Lates calcarifer;Seriola dumerili;Sparus aurata;Sphaeramia orbicularis;Archocentrus centrarchus;Seriola lalandi dorsalis/Seriola lalandi dorsalis;Larimichthys crocea;Parambassis ranga;Archocentrus centrarchus;Larimichthys crocea;Oreochromis aureus;Amphiprion ocellaris;Echeneis naucrates;Larimichthys crocea;Stegastes partitus;Anabas testudineus;Anarrhichthys ocellatus;Anabas testudineus;Labrus ber…
gb|GEEV01001602.1|	40S ribosomal protein S6	20	ref|XP_018551167.1|PREDICTED: 40S ribosomal protein S6 [Lates calcarifer]/ref|XP_022614261.1|40S ribosomal protein S6 [Seriola dumerili]/ref|XP_026159047.1|40S ribosomal protein S6 [Mastacembelus armatus]/dbj|BAF45894.1|ribosomal protein S6 [Solea senegalensis];ref|XP_029354837.1|40S ribosomal protein S6 [Echeneis naucrates]/ref|XP_030289898.1|40S ribosomal protein S6 [Sparus aurata];ref|XP_02206…	Lates calcarifer/Seriola dumerili/Mastacembelus armatus/Solea senegalensis;Echeneis naucrates/Sparus aurata;Acanthochromis polyacanthus/Amphiprion ocellaris/Salarias fasciatus/Salarias fasciatus;Seriola lalandi dorsalis;Sphaeramia orbicularis;Paralichthys olivaceus;Cynoglossus semilaevis;Oryzias melastigma/Oryzias javanicus;Scophthalmus maximus;Esox lucius;Monopterus albus;Salmo salar/Salmo trutt…
gb|GEEV01001603.1|	interleukin 4/13-2	13	ref|XP_023285151.1|uncharacterized protein LOC111672092 [Seriola lalandi dorsalis];ref|XP_025766867.1|uncharacterized protein LOC106098362 [Oreochromis niloticus];ref|XP_014190343.1|PREDICTED: uncharacterized protein LOC106633267 [Haplochromis burtoni];gb|AIK66533.1|interleukin 4/13-2 [Dicentrarchus labrax]/gb|AKK32390.1|interleukin 4/13-2 [Dicentrarchus labrax];ref|XP_027129382.1|uncharacterized…	Seriola lalandi dorsalis;Oreochromis niloticus;Haplochromis burtoni;Dicentrarchus labrax/Dicentrarchus labrax;Larimichthys crocea/Larimichthys crocea/Larimichthys crocea;Dicentrarchus labrax/Dicentrarchus labrax;Scophthalmus maximus;Perca flavescens;Perca fluviatilis;Liparis tanakae;Etheostoma spectabile;Oryzias javanicus;Sparus aurata
gb|GEEV01001604.1|	---NA---
gb|GEEV01001614.1|	immunoglobulin heavy chain	20	gb|AGT99002.1|immunoglobulin M heavy chain [Lateolabrax japonicus];gb|AAX78206.1|immunoglobulin mu heavy chain [Epinephelus coioides];ref|XP_028267982.1|uncharacterized protein LOC114439964 [Parambassis ranga];ref|XP_025762374.1|Ig heavy chain Mem5-like isoform X2 [Oreochromis niloticus];ref|XP_025762373.1|Ig heavy chain Mem5-like isoform X1 [Oreochromis niloticus];gb|AAQ14862.1|immunoglobulin he…	Lateolabrax japonicus;Epinephelus coioides;Parambassis ranga;Oreochromis niloticus;Oreochromis niloticus;Siniperca chuatsi;Salarias fasciatus;Salarias fasciatus;Scophthalmus maximus;Scophthalmus maximus;Salarias fasciatus;Siniperca chuatsi;Scophthalmus maximus;Scophthalmus maximus;Scophthalmus maximus;Scophthalmus maximus/Scophthalmus maximus;Scophthalmus maximus;Scophthalmus maximus;Scophthalmus…
gb|GEEV01001616.1|	osteocalcin 2-like	8	ref|XP_031711890.1|nuclear pore complex protein DDB_G0274915-like [Anarrhichthys ocellatus]/ref|XP_031711891.1|nuclear pore complex protein DDB_G0274915-like [Anarrhichthys ocellatus];gb|AWP14912.1|Hypothetical protein SMAX5B_003007 [Scophthalmus maximus];gb|KAF0031244.1|hypothetical protein F2P81_015799 [Scophthalmus maximus];ref|XP_023281366.1|ubiquitin carboxyl-terminal hydrolase 36-like [Seri…	Anarrhichthys ocellatus/Anarrhichthys ocellatus;Scophthalmus maximus;Scophthalmus maximus;Seriola lalandi dorsalis;Seriola dumerili;Sander lucioperca/Sander lucioperca;Mastacembelus armatus/Mastacembelus armatus;Cottoperca gobio
gb|GEEV01001626.1|	---NA---
gb|GEEV01001627.1|	signal transducer and activator of transcription 1-alpha/beta isoform X4	20	ref|XP_018516779.1|PREDICTED: LOW QUALITY PROTEIN: signal transducer and activator of transcription 1-alpha/beta-like [Lates calcarifer];ref|XP_023285625.1|signal transducer and activator of transcription 1-alpha/beta-like isoform X4 [Seriola lalandi dorsalis];ref|XP_023285624.1|signal transducer and activator of transcription 1-alpha/beta-like isoform X3 [Seriola lalandi dorsalis];ref|XP_0204477…	Lates calcarifer;Seriola lalandi dorsalis;Seriola lalandi dorsalis;Monopterus albus;Seriola dumerili;Seriola dumerili;Larimichthys crocea/Larimichthys crocea;Larimichthys crocea;Scophthalmus maximus/Scophthalmus maximus/Scophthalmus maximus/Scophthalmus maximus;Archocentrus centrarchus;Archocentrus centrarchus;Seriola lalandi dorsalis/Seriola lalandi dorsalis/Seriola lalandi dorsalis/Seriola lala…
gb|GEEV01001631.1|	cytoplasmic FMR1-interacting protein 2-like	20	ref|XP_014880448.1|PREDICTED: cytoplasmic FMR1-interacting protein 2-like, partial [Poecilia latipinna]/ref|XP_016519386.1|PREDICTED: cytoplasmic FMR1-interacting protein 2-like, partial [Poecilia formosa];ref|XP_023847856.1|cytoplasmic FMR1-interacting protein 2-like [Salvelinus alpinus];emb|CAB1337768.1|unnamed protein product [Coregonus sp. 'balchen'];gb|RXM94890.1|Cytoplasmic FMR1-interacting…	Poecilia latipinna/Poecilia formosa;Salvelinus alpinus;Coregonus sp. 'balchen';Acipenser ruthenus;Austrofundulus limnaeus;Notothenia coriiceps;Callipepla squamata/Colinus virginianus;Alligator sinensis/Phalacrocorax carbo/Phaethon lepturus;Oncorhynchus nerka;Rhincodon typus;Oncorhynchus nerka;Oncorhynchus tshawytscha;Cyprinus carpio;Tinamus guttatus;Rattus norvegicus/Rattus norvegicus;Labeo rohit…
gb|GEEV01001638.1|	5-aminolevulinate synthase, nonspecific, mitochondrial	20	ref|XP_018543693.1|PREDICTED: 5-aminolevulinate synthase, nonspecific, mitochondrial [Lates calcarifer]/ref|XP_018543694.1|PREDICTED: 5-aminolevulinate synthase, nonspecific, mitochondrial [Lates calcarifer];gb|KAF0034484.1|hypothetical protein F2P81_012242 [Scophthalmus maximus];gb|AWP02589.1|alas1 ALAS-N wu:fb58d01 wu:fi12g09 isoform 2 [Scophthalmus maximus];ref|XP_029288439.1|5-aminolevulinate…	Lates calcarifer/Lates calcarifer;Scophthalmus maximus;Scophthalmus maximus;Cottoperca gobio;Scophthalmus maximus;Seriola dumerili;Seriola lalandi dorsalis;Paralichthys olivaceus;Parambassis ranga;Echeneis naucrates;Echeneis naucrates;Notothenia coriiceps;Sphaeramia orbicularis;Notothenia coriiceps;Amphiprion ocellaris/Amphiprion ocellaris;Stegastes partitus;Labrus bergylta;Sander lucioperca;Sand…
gb|GEEV01001650.1|	calcium uniporter regulatory subunit MCUb, mitochondrial	20	ref|XP_018539673.1|PREDICTED: calcium uniporter regulatory subunit MCUb, mitochondrial [Lates calcarifer];ref|XP_023283993.1|calcium uniporter regulatory subunit MCUb, mitochondrial [Seriola lalandi dorsalis];ref|XP_022621131.1|calcium uniporter regulatory subunit MCUb, mitochondrial [Seriola dumerili];ref|XP_022058608.1|calcium uniporter protein, mitochondrial-like [Acanthochromis polyacanthus];…	Lates calcarifer;Seriola lalandi dorsalis;Seriola dumerili;Acanthochromis polyacanthus;Stegastes partitus;Myripristis murdjan;Amphiprion ocellaris;Amphiprion ocellaris;Sphaeramia orbicularis;Collichthys lucidus;Collichthys lucidus;Larimichthys crocea;Paralichthys olivaceus;Larimichthys crocea;Larimichthys crocea;Sparus aurata;Maylandia zebra;Sparus aurata;Oreochromis niloticus/Oreochromis aureus;…
gb|GEEV01001658.1|	protein sprouty homolog 2-like	20	ref|XP_018544730.1|PREDICTED: protein sprouty homolog 2-like [Lates calcarifer];ref|XP_022602261.1|protein sprouty homolog 2-like [Seriola dumerili];ref|XP_023251366.1|protein sprouty homolog 2-like [Seriola lalandi dorsalis];ref|XP_023117371.1|protein sprouty homolog 2-like [Amphiprion ocellaris];ref|XP_008302748.1|PREDICTED: protein sprouty homolog 2 [Stegastes partitus];ref|XP_029375184.1|prot…	Lates calcarifer;Seriola dumerili;Seriola lalandi dorsalis;Amphiprion ocellaris;Stegastes partitus;Echeneis naucrates;Acanthochromis polyacanthus;Parambassis ranga;Anabas testudineus;Sphaeramia orbicularis;Perca fluviatilis;Myripristis murdjan;Cottoperca gobio/Cottoperca gobio/Cottoperca gobio/Cottoperca gobio;Myripristis murdjan;Monopterus albus;Scophthalmus maximus;Scophthalmus maximus;Oreochro…
gb|GEEV01001664.1|	ras-related protein Rab-8A	20	ref|XP_015249926.1|PREDICTED: ras-related protein Rab-8A [Cyprinodon variegatus];ref|XP_017262892.1|ras-related protein Rab-8A [Kryptolebias marmoratus];ref|XP_013869665.1|PREDICTED: ras-related protein Rab-8A [Austrofundulus limnaeus];ref|XP_026201907.1|ras-related protein Rab-8A [Anabas testudineus];ref|XP_015826853.1|PREDICTED: ras-related protein Rab-8A [Nothobranchius furzeri];ref|XP_0197522…	Cyprinodon variegatus;Kryptolebias marmoratus;Austrofundulus limnaeus;Anabas testudineus;Nothobranchius furzeri;Hippocampus comes;Sander lucioperca;Lates calcarifer/Seriola dumerili/Seriola lalandi dorsalis/Perca flavescens/Myripristis murdjan/Archocentrus centrarchus/Etheostoma spectabile/Perca fluviatilis/Perca flavescens;Monopterus albus;Xiphophorus maculatus/Poecilia reticulata/Xiphophorus co…
gb|GEEV01001665.1|	polyadenylate-binding protein 1	20	ref|XP_018521182.1|PREDICTED: polyadenylate-binding protein 1 [Lates calcarifer];ref|XP_019711789.1|PREDICTED: polyadenylate-binding protein 1 [Hippocampus comes];ref|XP_022071169.1|polyadenylate-binding protein 1-like [Acanthochromis polyacanthus];ref|XP_029957834.1|polyadenylate-binding protein 1 [Salarias fasciatus];ref|XP_023127214.1|polyadenylate-binding protein 1 [Amphiprion ocellaris];ref|…	Lates calcarifer;Hippocampus comes;Acanthochromis polyacanthus;Salarias fasciatus;Amphiprion ocellaris;Echeneis naucrates;Sphaeramia orbicularis;Parambassis ranga;Betta splendens;Austrofundulus limnaeus;Paralichthys olivaceus;Kryptolebias marmoratus/Kryptolebias marmoratus;Sparus aurata;Larimichthys crocea/Larimichthys crocea/Collichthys lucidus;Monopterus albus;Anabas testudineus;Mastacembelus a…
gb|GEEV01001667.1|	eukaryotic translation initiation factor 5A-1-like	20	ref|XP_018534693.1|PREDICTED: eukaryotic translation initiation factor 5A-1-like [Lates calcarifer]/ref|XP_018534694.1|PREDICTED: eukaryotic translation initiation factor 5A-1-like [Lates calcarifer];ref|XP_030612272.1|eukaryotic translation initiation factor 5A-1-like [Archocentrus centrarchus];ref|XP_023805780.1|eukaryotic translation initiation factor 5A-1 isoform X2 [Oryzias latipes];ref|WP_1…	Lates calcarifer/Lates calcarifer;Archocentrus centrarchus;Oryzias latipes;Pantoea vagans;Pantoea vagans;Betta splendens/Betta splendens;Echeneis naucrates/Echeneis naucrates;Monopterus albus/Monopterus albus;Oreochromis niloticus/Maylandia zebra/Oreochromis niloticus/Pundamilia nyererei/Haplochromis burtoni/Neolamprologus brichardi/Neolamprologus brichardi/Neolamprologus brichardi/Astatotilapia …
gb|GEEV01001670.1|	polyadenylate-binding protein 1	20	pdb|1CVJ|AChain A, X-Ray Crystal Structure Of The Poly(A)-Binding Protein In Complex With Polyadenylate Rna [Homo sapiens]/pdb|1CVJ|BChain B, X-Ray Crystal Structure Of The Poly(A)-Binding Protein In Complex With Polyadenylate Rna [Homo sapiens]/pdb|1CVJ|CChain C, X-Ray Crystal Structure Of The Poly(A)-Binding Protein In Complex With Polyadenylate Rna [Homo sapiens]/pdb|1CVJ|DChain D, X-Ray Cryst…	Homo sapiens/Homo sapiens/Homo sapiens/Homo sapiens/Homo sapiens/Homo sapiens/Homo sapiens/Homo sapiens;Larimichthys crocea;Mus musculus;Theropithecus gelada;Danio rerio;Homo sapiens/Homo sapiens;Tachysurus fulvidraco;Coregonus sp. 'balchen';Notothenia coriiceps;Micropterus salmoides;Pangasianodon hypophthalmus;Homo sapiens/Homo sapiens;Callipepla squamata;Amphiprion ocellaris;Poecilia formosa/Po…
gb|GEEV01001678.1|	protein FAM49B	20	ref|XP_030254353.1|protein FAM49B isoform X1 [Sparus aurata];gb|KAF1373151.1|hypothetical protein PFLUV_G00257340 [Perca fluviatilis];ref|XP_018549195.1|PREDICTED: protein FAM49B [Lates calcarifer]/ref|XP_018549196.1|PREDICTED: protein FAM49B [Lates calcarifer];gb|TDG97445.1|hypothetical protein EPR50_G00225820 [Perca flavescens];ref|XP_029313329.1|protein FAM49B isoform X1 [Cottoperca gobio];gb|…	Sparus aurata;Perca fluviatilis;Lates calcarifer/Lates calcarifer;Perca flavescens;Cottoperca gobio;Scophthalmus maximus;Scophthalmus maximus;Echeneis naucrates;Dicentrarchus labrax;Collichthys lucidus/Collichthys lucidus;Larimichthys crocea/Larimichthys crocea;Mastacembelus armatus/Mastacembelus armatus/Mastacembelus armatus/Mastacembelus armatus/Mastacembelus armatus/Mastacembelus armatus/Masta…
gb|GEEV01001679.1|	cystatin-F	20	ref|XP_018517702.1|PREDICTED: cystatin-F-like [Lates calcarifer];ref|XP_023251444.1|cystatin-F [Seriola lalandi dorsalis];ref|XP_029377416.1|cystatin-F [Echeneis naucrates];ref|XP_022604341.1|cystatin-F [Seriola dumerili];ref|XP_026165648.1|cystatin-F [Mastacembelus armatus];ref|XP_024859352.1|cystatin-F-like [Kryptolebias marmoratus];gb|AWP14726.1|putative cystatin-F [Scophthalmus maximus]/gb|AW…	Lates calcarifer;Seriola lalandi dorsalis;Echeneis naucrates;Seriola dumerili;Mastacembelus armatus;Kryptolebias marmoratus;Scophthalmus maximus/Scophthalmus maximus;Parambassis ranga;Anarrhichthys ocellatus;Anabas testudineus;Tetraodon nigroviridis;Labrus bergylta;Sander lucioperca;Sparus aurata;Perca flavescens;Archocentrus centrarchus;Austrofundulus limnaeus;Sphaeramia orbicularis;Haplochromis…
gb|GEEV01001682.1|	proline-rich nuclear receptor coactivator 1-like	20	ref|XP_018538413.1|PREDICTED: proline-rich nuclear receptor coactivator 1-like [Lates calcarifer];ref|XP_022614620.1|proline-rich nuclear receptor coactivator 1-like [Seriola dumerili]/ref|XP_022614621.1|proline-rich nuclear receptor coactivator 1-like [Seriola dumerili];ref|XP_023251389.1|proline-rich nuclear receptor coactivator 1-like isoform X2 [Seriola lalandi dorsalis];ref|XP_023251388.1|pr…	Lates calcarifer;Seriola dumerili/Seriola dumerili;Seriola lalandi dorsalis;Seriola lalandi dorsalis;Sparus aurata;Sphaeramia orbicularis;Sander lucioperca;Mastacembelus armatus;Parambassis ranga;Cottoperca gobio;Cottoperca gobio;Perca fluviatilis;Perca flavescens/Perca flavescens;Acanthochromis polyacanthus;Stegastes partitus;Amphiprion ocellaris;Etheostoma spectabile;Etheostoma spectabile;Anaba…
gb|GEEV01001683.1|	leukotriene A-4 hydrolase	20	ref|XP_018545440.1|PREDICTED: leukotriene A-4 hydrolase [Lates calcarifer];ref|XP_026218140.1|leukotriene A-4 hydrolase [Anabas testudineus];ref|XP_030295483.1|leukotriene A-4 hydrolase isoform X1 [Sparus aurata];ref|XP_031177386.1|leukotriene A-4 hydrolase isoform X2 [Sander lucioperca];gb|TKS90357.1|Leukotriene A-4 hydrolase [Collichthys lucidus];ref|XP_031177385.1|leukotriene A-4 hydrolase iso…	Lates calcarifer;Anabas testudineus;Sparus aurata;Sander lucioperca;Collichthys lucidus;Sander lucioperca;Perca fluviatilis;Larimichthys crocea;Perca flavescens/Perca flavescens;Neolamprologus brichardi;Larimichthys crocea;Salvelinus alpinus;Echeneis naucrates;Oreochromis niloticus;Betta splendens;Oreochromis aureus;Monopterus albus;Maylandia zebra/Astatotilapia calliptera;Astatotilapia callipter…
gb|GEEV01001690.1|	aftiphilin-like isoform X4	20	gb|TMS23968.1|hypothetical protein E3U43_009274 [Larimichthys crocea];ref|XP_018530227.1|PREDICTED: LOW QUALITY PROTEIN: aftiphilin-like [Lates calcarifer];ref|XP_022622473.1|aftiphilin-like isoform X3 [Seriola dumerili];ref|XP_022622470.1|aftiphilin-like isoform X1 [Seriola dumerili]/ref|XP_022622471.1|aftiphilin-like isoform X1 [Seriola dumerili];ref|XP_028454245.1|aftiphilin-like isoform X4 [P…	Larimichthys crocea;Lates calcarifer;Seriola dumerili;Seriola dumerili/Seriola dumerili;Perca flavescens;Larimichthys crocea;Perca fluviatilis;Sander lucioperca;Larimichthys crocea;Perca flavescens;Sander lucioperca;Seriola lalandi dorsalis;Larimichthys crocea;Sphaeramia orbicularis;Archocentrus centrarchus;Archocentrus centrarchus;Sphaeramia orbicularis;Etheostoma spectabile;Etheostoma spectabil…
gb|GEEV01001708.1|	interleukin-15-like isoform X1	20	ref|XP_018546445.1|PREDICTED: interleukin-15-like isoform X1 [Lates calcarifer];ref|XP_018546447.1|PREDICTED: interleukin-15-like isoform X3 [Lates calcarifer];ref|XP_018546446.1|PREDICTED: uncharacterized protein LOC108893105 isoform X2 [Lates calcarifer];ref|XP_023259968.1|interleukin-15 [Seriola lalandi dorsalis];dbj|BAN84544.1|interleukin-15 [Oplegnathus fasciatus];ref|XP_026160243.1|interleu…	Lates calcarifer;Lates calcarifer;Lates calcarifer;Seriola lalandi dorsalis;Oplegnathus fasciatus;Mastacembelus armatus;Stegastes partitus;Amphiprion ocellaris;Anarrhichthys ocellatus;Cottoperca gobio;Sparus aurata;Larimichthys crocea/Larimichthys crocea/Larimichthys crocea;Sander lucioperca;Labrus bergylta;Liparis tanakae;Sander lucioperca;Paralichthys olivaceus;Trachidermus fasciatus;Oreochromi…
gb|GEEV01001711.1|	peroxiredoxin-4	20	ref|XP_018548075.1|PREDICTED: peroxiredoxin-4 [Lates calcarifer];ref|XP_023133901.1|peroxiredoxin-4-like [Amphiprion ocellaris];ref|XP_028450634.1|peroxiredoxin-4 [Perca flavescens]/gb|TDH04854.1|hypothetical protein EPR50_G00137350 [Perca flavescens];ref|XP_026183875.1|peroxiredoxin-4-like [Mastacembelus armatus];ref|XP_008274477.1|PREDICTED: peroxiredoxin-4 [Stegastes partitus];ref|XP_031175853…	Lates calcarifer;Amphiprion ocellaris;Perca flavescens/Perca flavescens;Mastacembelus armatus;Stegastes partitus;Sander lucioperca;Perca fluviatilis;Etheostoma spectabile/Etheostoma spectabile;Paralichthys olivaceus;Salarias fasciatus;Sparus aurata;Sebastes schlegelii;Monopterus albus;Echeneis naucrates;Anabas testudineus;Oryzias melastigma;Nothobranchius furzeri;Oryzias javanicus;Boleophthalmus …
gb|GEEV01001712.1|	acetyl-coenzyme A synthetase, cytoplasmic-like	20	ref|XP_026010815.1|acetyl-coenzyme A synthetase, cytoplasmic-like [Astatotilapia calliptera];ref|XP_023149345.1|acetyl-coenzyme A synthetase, cytoplasmic-like isoform X1 [Amphiprion ocellaris];ref|XP_023149346.1|acetyl-coenzyme A synthetase, cytoplasmic-like isoform X2 [Amphiprion ocellaris];ref|XP_023149347.1|acetyl-coenzyme A synthetase, cytoplasmic-like isoform X3 [Amphiprion ocellaris];ref|XP…	Astatotilapia calliptera;Amphiprion ocellaris;Amphiprion ocellaris;Amphiprion ocellaris;Lates calcarifer;Lates calcarifer;Lates calcarifer;Scophthalmus maximus;Sander lucioperca;Larimichthys crocea;Larimichthys crocea/Larimichthys crocea/Larimichthys crocea;Larimichthys crocea;Collichthys lucidus;Collichthys lucidus;Sander lucioperca;Labrus bergylta;Oreochromis niloticus/Oreochromis aureus;Oreoch…
gb|GEEV01001714.1|	ubiquitin carboxyl-terminal hydrolase CYLD-like	20	ref|XP_018526442.1|PREDICTED: LOW QUALITY PROTEIN: ubiquitin carboxyl-terminal hydrolase CYLD-like [Lates calcarifer];ref|XP_022608736.1|ubiquitin carboxyl-terminal hydrolase CYLD-like [Seriola dumerili];ref|XP_023284451.1|ubiquitin carboxyl-terminal hydrolase CYLD-like [Seriola lalandi dorsalis];ref|XP_031138245.1|LOW QUALITY PROTEIN: ubiquitin carboxyl-terminal hydrolase CYLD-like [Sander lucio…	Lates calcarifer;Seriola dumerili;Seriola lalandi dorsalis;Sander lucioperca;Seriola dumerili;Etheostoma spectabile/Etheostoma spectabile;Mastacembelus armatus;Larimichthys crocea;Etheostoma spectabile;Perca fluviatilis;Perca flavescens/Perca flavescens/Perca flavescens;Paralichthys olivaceus;Stegastes partitus;Austrofundulus limnaeus;Monopterus albus;Monopterus albus;Monopterus albus;Archocentru…
gb|GEEV01001719.1|	E3 ubiquitin-protein ligase TRIM21-like	20	ref|XP_018543812.1|PREDICTED: E3 ubiquitin-protein ligase TRIM21-like [Lates calcarifer];ref|XP_018518076.1|PREDICTED: E3 ubiquitin-protein ligase TRIM21-like [Lates calcarifer];ref|XP_018518078.1|PREDICTED: E3 ubiquitin-protein ligase TRIM21-like [Lates calcarifer];ref|XP_023271143.1|E3 ubiquitin-protein ligase TRIM21-like [Seriola lalandi dorsalis];ref|XP_022623904.1|E3 ubiquitin-protein ligase…	Lates calcarifer;Lates calcarifer;Lates calcarifer;Seriola lalandi dorsalis;Seriola dumerili;Monopterus albus;Monopterus albus;Monopterus albus;Sander lucioperca/Sander lucioperca;Anarrhichthys ocellatus;Cottoperca gobio;Mastacembelus armatus;Mastacembelus armatus;Perca flavescens;Perca flavescens;Perca flavescens;Stegastes partitus;Etheostoma spectabile;Scophthalmus maximus;Larimichthys crocea
gb|GEEV01001720.1|	PR domain zinc finger protein 1-like isoform X2	20	ref|XP_018515546.1|PREDICTED: PR domain zinc finger protein 1-like isoform X2 [Lates calcarifer];ref|XP_018515545.1|PREDICTED: PR domain zinc finger protein 1-like isoform X1 [Lates calcarifer];ref|XP_010741036.1|PR domain zinc finger protein 1 isoform X2 [Larimichthys crocea]/gb|TMS18495.1|hypothetical protein E3U43_010821 [Larimichthys crocea];ref|XP_023284784.1|PR domain zinc finger protein 1-…	Lates calcarifer;Lates calcarifer;Larimichthys crocea/Larimichthys crocea;Seriola lalandi dorsalis;Seriola dumerili;Larimichthys crocea;Seriola lalandi dorsalis;Seriola dumerili;Sphaeramia orbicularis;Sphaeramia orbicularis;Collichthys lucidus;Anabas testudineus;Paralichthys olivaceus;Anabas testudineus;Labrus bergylta;Sparus aurata;Sparus aurata;Labrus bergylta;Etheostoma spectabile;Etheostoma s…
gb|GEEV01001735.1|	heat shock cognate 71 kDa protein	20	gb|QAX32940.1|heat shock protein 70, partial [Epinephelus akaara x Epinephelus lanceolatus];gb|AGH24757.1|heat shock cognate 70 kDa, partial [Thunnus maccoyii];gb|QBQ52893.1|HSP70, partial [Etroplus suratensis];gb|AWD76391.1|heat shock protein 70, partial [Epinephelus akaara];ref|XP_018546814.1|PREDICTED: LOW QUALITY PROTEIN: heat shock cognate 70 kDa protein-like [Lates calcarifer];gb|ADK88904.1…	Epinephelus akaara x Epinephelus lanceolatus;Thunnus maccoyii;Etroplus suratensis;Epinephelus akaara;Lates calcarifer;Lutjanus sanguineus;Takifugu obscurus;Collichthys lucidus;Oncorhynchus mykiss;Oryzias melastigma;Archocentrus centrarchus;Monopterus albus/Monopterus albus;Xiphophorus maculatus/Xiphophorus couchianus;Fundulus heteroclitus;Monopterus albus;Channa argus/Channa argus;Xiphophorus hel…
gb|GEEV01001740.1|	serine/threonine-protein kinase D3-like	20	ref|XP_010784465.1|PREDICTED: serine/threonine-protein kinase D1-like [Notothenia coriiceps];ref|XP_018532645.1|PREDICTED: serine/threonine-protein kinase D3-like [Lates calcarifer];ref|XP_029311239.1|serine/threonine-protein kinase D3-like [Cottoperca gobio];ref|XP_019967855.1|PREDICTED: serine/threonine-protein kinase D3-like, partial [Paralichthys olivaceus];ref|XP_030286007.1|serine/threonine…	Notothenia coriiceps;Lates calcarifer;Cottoperca gobio;Paralichthys olivaceus;Sparus aurata;Sparus aurata;Sander lucioperca/Sander lucioperca;Betta splendens;Scophthalmus maximus;Scophthalmus maximus;Perca flavescens/Perca flavescens;Echeneis naucrates;Perca fluviatilis;Anabas testudineus/Anabas testudineus;Stegastes partitus;Collichthys lucidus;Larimichthys crocea/Larimichthys crocea;Larimichthy…
gb|GEEV01001746.1|	protein-L-isoaspartate(D-aspartate) O-methyltransferase isoform X2	20	ref|XP_013887006.1|PREDICTED: protein-L-isoaspartate(D-aspartate) O-methyltransferase isoform X1 [Austrofundulus limnaeus];ref|XP_024912621.1|protein-L-isoaspartate(D-aspartate) O-methyltransferase isoform X3 [Cynoglossus semilaevis];ref|XP_023155440.1|protein-L-isoaspartate(D-aspartate) O-methyltransferase isoform X3 [Amphiprion ocellaris];ref|XP_027140293.1|protein-L-isoaspartate(D-aspartate) O…	Austrofundulus limnaeus;Cynoglossus semilaevis;Amphiprion ocellaris;Larimichthys crocea;Takifugu flavidus;Lates calcarifer;Chanos chanos;Chanos chanos;Takifugu rubripes;Pundamilia nyererei;Astatotilapia calliptera;Oreochromis aureus;Monopterus albus;Oreochromis niloticus;Maylandia zebra/Astatotilapia calliptera;Myripristis murdjan;Seriola dumerili/Seriola lalandi dorsalis;Oreochromis aureus;Sparu…
gb|GEEV01001765.1|	immediate early response gene 2 protein	20	ref|XP_018528029.1|PREDICTED: immediate early response gene 2 protein [Lates calcarifer];ref|XP_022620184.1|immediate early response gene 2 protein [Seriola dumerili]/ref|XP_023266056.1|immediate early response gene 2 protein [Seriola lalandi dorsalis];ref|XP_026158125.1|immediate early response gene 2 protein [Mastacembelus armatus];ref|XP_031603138.1|immediate early response gene 2 protein [Ore…	Lates calcarifer;Seriola dumerili/Seriola lalandi dorsalis;Mastacembelus armatus;Oreochromis aureus;Oreochromis niloticus;Stegastes partitus;Anabas testudineus;Neolamprologus brichardi;Larimichthys crocea;Larimichthys crocea;Maylandia zebra/Haplochromis burtoni;Collichthys lucidus;Larimichthys crocea;Archocentrus centrarchus;Astatotilapia calliptera;Pundamilia nyererei;Echeneis naucrates;Anarrhic…
gb|GEEV01001768.1|	interleukin-6 receptor subunit alpha-like	20	ref|XP_018536043.1|PREDICTED: interleukin-6 receptor subunit alpha-like isoform X1 [Lates calcarifer];ref|XP_018536044.1|PREDICTED: interleukin-6 receptor subunit alpha-like isoform X2 [Lates calcarifer];ref|XP_018536045.1|PREDICTED: interleukin-6 receptor subunit alpha-like isoform X3 [Lates calcarifer];ref|XP_022621927.1|interleukin-6 receptor subunit alpha-like, partial [Seriola dumerili];ref|…	Lates calcarifer;Lates calcarifer;Lates calcarifer;Seriola dumerili;Paralichthys olivaceus;Seriola lalandi dorsalis;Cottoperca gobio;Anarrhichthys ocellatus;Scophthalmus maximus;Cynoglossus semilaevis/Cynoglossus semilaevis/Cynoglossus semilaevis;Sparus aurata;Sparus aurata;Sander lucioperca;Notothenia coriiceps;Labrus bergylta;Perca flavescens/Perca flavescens;Anabas testudineus;Mastacembelus ar…
gb|GEEV01001773.1|	carcinoembryonic antigen-related cell adhesion molecule 5-like	20	ref|XP_018545086.1|PREDICTED: carcinoembryonic antigen-related cell adhesion molecule 5-like [Lates calcarifer];ref|XP_003969180.3|carcinoembryonic antigen-related cell adhesion molecule 5-like [Takifugu rubripes];ref|XP_024920766.1|carcinoembryonic antigen-related cell adhesion molecule 1-like [Cynoglossus semilaevis];ref|XP_029370009.1|carcinoembryonic antigen-related cell adhesion molecule 1-l…	Lates calcarifer;Takifugu rubripes;Cynoglossus semilaevis;Echeneis naucrates;Labrus bergylta;Gouania willdenowi;Larimichthys crocea;Paralichthys olivaceus;Seriola dumerili;Salarias fasciatus;Nothobranchius furzeri;Hippocampus comes;Labrus bergylta;Stegastes partitus;Stegastes partitus;Stegastes partitus;Stegastes partitus;Anarrhichthys ocellatus;Takifugu bimaculatus;Amphiprion ocellaris
gb|GEEV01001774.1|	NADH dehydrogenase subunit 5	20	ref|YP_009421119.1|NADH dehydrogenase subunit 5 [Lates niloticus]/gb|ASR74947.1|NADH dehydrogenase subunit 5 [Lates niloticus];ref|YP_337808.1|NADH dehydrogenase subunit 5 [Lates calcarifer]/gb|AAY18962.1|NADH dehydrogenase subunit 5 [Lates calcarifer];gb|AKI32597.1|NADH dehydrogenase subunit 5 [Lates calcarifer]/gb|ASR74934.1|NADH dehydrogenase subunit 5 [Lates calcarifer];ref|YP_001293470.1|NAD…	Lates niloticus/Lates niloticus;Lates calcarifer/Lates calcarifer;Lates calcarifer/Lates calcarifer;Siganus fuscescens/Siganus fuscescens;Siganus canaliculatus/Siganus canaliculatus;Epigonus denticulatus/Epigonus denticulatus/Epigonus denticulatus;Lates japonicus/Lates japonicus/Lates japonicus/Lates japonicus;Siganus unimaculatus/Siganus vulpinus/Siganus vulpinus/Siganus unimaculatus;Siganus sut…
gb|GEEV01001782.1|	retinoblastoma-like protein 2	20	ref|XP_018522521.1|PREDICTED: retinoblastoma-like protein 2 isoform X2 [Lates calcarifer];ref|XP_023285446.1|retinoblastoma-like protein 2 isoform X2 [Seriola lalandi dorsalis];ref|XP_023285445.1|retinoblastoma-like protein 2 isoform X1 [Seriola lalandi dorsalis];ref|XP_022598977.1|retinoblastoma-like protein 2 [Seriola dumerili]/ref|XP_022598986.1|retinoblastoma-like protein 2 [Seriola dumerili]…	Lates calcarifer;Seriola lalandi dorsalis;Seriola lalandi dorsalis;Seriola dumerili/Seriola dumerili;Perca fluviatilis;Perca flavescens/Perca flavescens;Acanthochromis polyacanthus;Acanthochromis polyacanthus;Anabas testudineus;Anabas testudineus;Anabas testudineus;Anabas testudineus;Anabas testudineus;Anabas testudineus;Etheostoma spectabile;Etheostoma spectabile/Etheostoma spectabile;Collichthy…
gb|GEEV01001785.1|	dedicator of cytokinesis protein 2	20	ref|XP_018535407.1|PREDICTED: LOW QUALITY PROTEIN: dedicator of cytokinesis protein 2 [Lates calcarifer];ref|XP_020451202.1|dedicator of cytokinesis protein 2 isoform X2 [Monopterus albus];ref|XP_031159005.1|dedicator of cytokinesis protein 2 [Sander lucioperca];ref|XP_032383887.1|LOW QUALITY PROTEIN: dedicator of cytokinesis protein 2 [Etheostoma spectabile];ref|XP_031718748.1|dedicator of cytok…	Lates calcarifer;Monopterus albus;Sander lucioperca;Etheostoma spectabile;Anarrhichthys ocellatus;Perca fluviatilis;Seriola dumerili;Perca flavescens/Perca flavescens;Seriola lalandi dorsalis;Monopterus albus/Monopterus albus/Monopterus albus;Acanthochromis polyacanthus;Amphiprion ocellaris;Stegastes partitus;Parambassis ranga;Kryptolebias marmoratus;Echeneis naucrates;Salarias fasciatus;Larimich…
gb|GEEV01001799.1|	---NA---
gb|GEEV01001805.1|	cAMP-dependent protein kinase type I-beta regulatory subunit isoform X1	20	ref|XP_010764939.1|PREDICTED: cAMP-dependent protein kinase type I-beta regulatory subunit-like [Notothenia coriiceps];gb|QDX46944.1|protein kinase cAMP-dependent type I regulatory subunit beta, partial [Ctenopharyngodon idella];ref|XP_016106355.1|PREDICTED: cAMP-dependent protein kinase type I-beta regulatory subunit-like [Sinocyclocheilus grahami];ref|XP_028455184.1|cAMP-dependent protein kinas…	Notothenia coriiceps;Ctenopharyngodon idella;Sinocyclocheilus grahami;Perca flavescens;Liparis tanakae;Cynoglossus semilaevis;Sinocyclocheilus grahami;Anabas testudineus/Anabas testudineus;Oreochromis niloticus/Maylandia zebra/Pundamilia nyererei/Haplochromis burtoni/Neolamprologus brichardi/Astatotilapia calliptera/Astatotilapia calliptera/Archocentrus centrarchus/Oreochromis aureus;Stegastes pa…
gb|GEEV01001806.1|	mitochondrial fission 1 protein	20	ref|XP_018559770.1|PREDICTED: mitochondrial fission 1 protein [Lates calcarifer];ref|XP_008285626.1|PREDICTED: mitochondrial fission 1 protein [Stegastes partitus];ref|XP_028998150.1|mitochondrial fission 1 protein [Betta splendens];ref|XP_022619869.1|mitochondrial fission 1 protein [Seriola dumerili]/ref|XP_023252508.1|mitochondrial fission 1 protein [Seriola lalandi dorsalis];ref|XP_028285097.1…	Lates calcarifer;Stegastes partitus;Betta splendens;Seriola dumerili/Seriola lalandi dorsalis;Parambassis ranga;Sparus aurata/Sparus aurata;Acanthochromis polyacanthus;Maylandia zebra/Haplochromis burtoni/Astatotilapia calliptera;Paralichthys olivaceus;Archocentrus centrarchus;Anabas testudineus;Perca flavescens/Sander lucioperca/Perca fluviatilis/Perca flavescens;Boleophthalmus pectinirostris;Ec…
gb|GEEV01001811.1|	granulins-like	20	ref|XP_018523335.1|PREDICTED: granulins-like [Lates calcarifer];ref|XP_023264588.1|granulins-like [Seriola lalandi dorsalis];ref|XP_022602730.1|granulins-like [Seriola dumerili];gb|KAF1381504.1|hypothetical protein PFLUV_G00154680 [Perca fluviatilis];ref|XP_031178908.1|progranulin-like [Sander lucioperca];ref|XP_026155924.1|granulins-like isoform X2 [Mastacembelus armatus];ref|XP_026155922.1|gran…	Lates calcarifer;Seriola lalandi dorsalis;Seriola dumerili;Perca fluviatilis;Sander lucioperca;Mastacembelus armatus;Mastacembelus armatus;Anabas testudineus;Acanthochromis polyacanthus;Perca flavescens;Salarias fasciatus;Perca flavescens;Stegastes partitus;Larimichthys crocea;Amphiprion ocellaris;Collichthys lucidus;Paralichthys olivaceus/Paralichthys olivaceus/Paralichthys olivaceus/Paralichthy…
gb|GEEV01001814.1|	pre-mRNA-splicing factor CWC22 homolog	20	ref|XP_018558197.1|PREDICTED: LOW QUALITY PROTEIN: pre-mRNA-splicing factor CWC22 homolog [Lates calcarifer];ref|XP_020464978.1|pre-mRNA-splicing factor CWC22 homolog isoform X3 [Monopterus albus];ref|XP_020464977.1|pre-mRNA-splicing factor CWC22 homolog isoform X2 [Monopterus albus];ref|XP_020464975.1|pre-mRNA-splicing factor CWC22 homolog isoform X1 [Monopterus albus]/ref|XP_020464976.1|pre-mRN…	Lates calcarifer;Monopterus albus;Monopterus albus;Monopterus albus/Monopterus albus;Nothobranchius furzeri;Neolamprologus brichardi;Echeneis naucrates;Archocentrus centrarchus;Echeneis naucrates;Sphaeramia orbicularis;Sphaeramia orbicularis;Sphaeramia orbicularis;Poecilia formosa;Sphaeramia orbicularis/Sphaeramia orbicularis;Poecilia formosa;Kryptolebias marmoratus;Acanthochromis polyacanthus;Sp…
gb|GEEV01001838.1|	---NA---
gb|GEEV01001845.1|	glucosidase 2 subunit beta	20	ref|XP_018560543.1|PREDICTED: LOW QUALITY PROTEIN: glucosidase 2 subunit beta-like [Lates calcarifer];ref|XP_023274824.1|glucosidase 2 subunit beta-like [Seriola lalandi dorsalis];ref|XP_008281328.1|PREDICTED: glucosidase 2 subunit beta [Stegastes partitus]/ref|XP_008281329.1|PREDICTED: glucosidase 2 subunit beta [Stegastes partitus];ref|XP_023135390.1|glucosidase 2 subunit beta [Amphiprion ocell…	Lates calcarifer;Seriola lalandi dorsalis;Stegastes partitus/Stegastes partitus;Amphiprion ocellaris/Amphiprion ocellaris/Amphiprion ocellaris;Acanthochromis polyacanthus;Seriola dumerili;Seriola lalandi dorsalis;Parambassis ranga/Parambassis ranga/Parambassis ranga;Scophthalmus maximus;Sphaeramia orbicularis/Sphaeramia orbicularis;Salarias fasciatus/Salarias fasciatus;Echeneis naucrates/Echeneis…
gb|GEEV01001846.1|	FK506-binding protein 15 isoform X2	20	ref|XP_018524831.1|PREDICTED: FK506-binding protein 15 isoform X5 [Lates calcarifer];ref|XP_018524828.1|PREDICTED: FK506-binding protein 15 isoform X2 [Lates calcarifer];ref|XP_018524829.1|PREDICTED: FK506-binding protein 15 isoform X3 [Lates calcarifer];ref|XP_018524827.1|PREDICTED: FK506-binding protein 15 isoform X1 [Lates calcarifer];ref|XP_018524830.1|PREDICTED: FK506-binding protein 15 isof…	Lates calcarifer;Lates calcarifer;Lates calcarifer;Lates calcarifer;Lates calcarifer;Mastacembelus armatus;Mastacembelus armatus;Sparus aurata;Sparus aurata;Monopterus albus;Monopterus albus;Oreochromis aureus;Oreochromis aureus;Collichthys lucidus/Collichthys lucidus;Oreochromis niloticus;Oreochromis niloticus;Paralichthys olivaceus;Oreochromis niloticus;Oreochromis niloticus;Oreochromis nilotic…
gb|GEEV01001850.1|	TM2 domain-containing protein 1	20	ref|XP_018531685.1|PREDICTED: TM2 domain-containing protein 1 [Lates calcarifer];ref|XP_022614822.1|TM2 domain-containing protein 1 [Seriola dumerili]/ref|XP_023284481.1|TM2 domain-containing protein 1 [Seriola lalandi dorsalis];ref|XP_029138289.1|TM2 domain-containing protein 1 [Labrus bergylta];gb|TNN65748.1|TM2 domain-containing protein 1 [Liparis tanakae];ref|XP_029989000.1|TM2 domain-contain…	Lates calcarifer;Seriola dumerili/Seriola lalandi dorsalis;Labrus bergylta;Liparis tanakae;Sphaeramia orbicularis;Sander lucioperca/Sander lucioperca/Sander lucioperca;Perca flavescens;Monopterus albus;Cynoglossus semilaevis;Sparus aurata;Echeneis naucrates;Acanthochromis polyacanthus;Amphiprion ocellaris;Oreochromis niloticus;Haplochromis burtoni;Echeneis naucrates;Maylandia zebra/Astatotilapia …
gb|GEEV01001855.1|	cytidine deaminase-like	20	ref|XP_018533226.1|PREDICTED: cytidine deaminase-like [Lates calcarifer];gb|AWP03105.1|putative cytidine deaminase [Scophthalmus maximus];ref|XP_032369285.1|cytidine deaminase [Etheostoma spectabile];ref|XP_010754014.3|cytidine deaminase [Larimichthys crocea];ref|XP_031179860.1|cytidine deaminase [Sander lucioperca];gb|TMS19012.1|hypothetical protein E3U43_003333 [Larimichthys crocea];ref|XP_0302…	Lates calcarifer;Scophthalmus maximus;Etheostoma spectabile;Larimichthys crocea;Sander lucioperca;Larimichthys crocea;Sparus aurata;Epinephelus coioides;Labrus bergylta;Stegastes partitus/Stegastes partitus;Amphiprion ocellaris;Perca flavescens/Perca flavescens;Betta splendens;Dicentrarchus labrax;Perca fluviatilis;Sphaeramia orbicularis;Salarias fasciatus;Hippocampus comes;Myripristis murdjan;Ac…
gb|GEEV01001857.1|	WW domain-binding protein 2	20	ref|XP_018515912.1|PREDICTED: WW domain-binding protein 2 [Lates calcarifer];ref|XP_022057177.1|WW domain-binding protein 2 isoform X1 [Acanthochromis polyacanthus];ref|XP_022057178.1|WW domain-binding protein 2 isoform X2 [Acanthochromis polyacanthus];ref|XP_023129171.1|WW domain-binding protein 2 [Amphiprion ocellaris];ref|XP_008282551.1|PREDICTED: WW domain-binding protein 2 [Stegastes partitu…	Lates calcarifer;Acanthochromis polyacanthus;Acanthochromis polyacanthus;Amphiprion ocellaris;Stegastes partitus/Stegastes partitus;Salarias fasciatus;Larimichthys crocea;Larimichthys crocea/Larimichthys crocea/Larimichthys crocea;Sander lucioperca;Perca flavescens/Perca fluviatilis/Perca flavescens;Anabas testudineus;Sphaeramia orbicularis;Etheostoma spectabile;Myripristis murdjan;Archocentrus c…
gb|GEEV01001859.1|	protein NLRC3-like	20	ref|XP_018545125.1|PREDICTED: NACHT, LRR and PYD domains-containing protein 12-like, partial [Lates calcarifer];ref|XP_018531627.1|PREDICTED: protein NLRC3-like [Lates calcarifer];ref|XP_018534667.1|PREDICTED: protein NLRC3-like [Lates calcarifer];ref|XP_018545170.1|PREDICTED: NACHT, LRR and PYD domains-containing protein 12-like [Lates calcarifer];ref|XP_018539657.1|PREDICTED: NACHT, LRR and PYD…	Lates calcarifer;Lates calcarifer;Lates calcarifer;Lates calcarifer;Lates calcarifer;Lates calcarifer;Lates calcarifer;Lates calcarifer;Lates calcarifer;Lates calcarifer;Seriola dumerili;Lates calcarifer;Lates calcarifer;Larimichthys crocea;Lates calcarifer;Larimichthys crocea;Larimichthys crocea;Lates calcarifer;Lates calcarifer;Larimichthys crocea
gb|GEEV01001863.1|	serine/threonine-protein kinase RIO3	20	ref|XP_018534652.1|PREDICTED: LOW QUALITY PROTEIN: serine/threonine-protein kinase RIO3 [Lates calcarifer];ref|XP_022622243.1|serine/threonine-protein kinase RIO3 [Seriola dumerili];ref|XP_022070251.1|serine/threonine-protein kinase RIO3 [Acanthochromis polyacanthus];ref|XP_026218066.1|serine/threonine-protein kinase RIO3 [Anabas testudineus];ref|XP_029385030.1|serine/threonine-protein kinase RIO…	Lates calcarifer;Seriola dumerili;Acanthochromis polyacanthus;Anabas testudineus;Echeneis naucrates;Mastacembelus armatus;Myripristis murdjan;Amphiprion ocellaris;Betta splendens;Archocentrus centrarchus;Sphaeramia orbicularis;Scophthalmus maximus;Monopterus albus;Perca flavescens;Perca flavescens;Cyprinodon variegatus;Stegastes partitus;Perca fluviatilis;Sander lucioperca;Labrus bergylta
gb|GEEV01001870.1|	nucleotide exchange factor SIL1 isoform X1	20	ref|XP_018549912.1|PREDICTED: LOW QUALITY PROTEIN: nucleotide exchange factor SIL1 [Lates calcarifer];ref|XP_019934026.1|PREDICTED: nucleotide exchange factor SIL1 isoform X1 [Paralichthys olivaceus]/ref|XP_019934034.1|PREDICTED: nucleotide exchange factor SIL1 isoform X1 [Paralichthys olivaceus];ref|XP_019934043.1|PREDICTED: nucleotide exchange factor SIL1 isoform X2 [Paralichthys olivaceus];ref…	Lates calcarifer;Paralichthys olivaceus/Paralichthys olivaceus;Paralichthys olivaceus;Monopterus albus;Larimichthys crocea;Monopterus albus;Monopterus albus;Seriola lalandi dorsalis;Sparus aurata/Sparus aurata;Anabas testudineus;Seriola dumerili;Mastacembelus armatus;Seriola dumerili;Anabas testudineus;Mastacembelus armatus;Collichthys lucidus;Anarrhichthys ocellatus/Anarrhichthys ocellatus/Anarr…
gb|GEEV01001873.1|	ATP-dependent Clp protease ATP-binding subunit clpX-like, mitochondrial isoform X1	20	ref|XP_015249258.1|PREDICTED: ATP-dependent Clp protease ATP-binding subunit clpX-like, mitochondrial isoform X1 [Cyprinodon variegatus];ref|XP_018521870.1|PREDICTED: ATP-dependent Clp protease ATP-binding subunit clpX-like, mitochondrial isoform X2 [Lates calcarifer];ref|XP_023278263.1|ATP-dependent Clp protease ATP-binding subunit clpX-like, mitochondrial isoform X1 [Seriola lalandi dorsalis];r…	Cyprinodon variegatus;Lates calcarifer;Seriola lalandi dorsalis;Lates calcarifer/Lates calcarifer;Hippocampus comes;Echeneis naucrates;Stegastes partitus;Acanthochromis polyacanthus;Anabas testudineus/Anabas testudineus;Amphiprion ocellaris;Salarias fasciatus/Salarias fasciatus;Oryzias latipes/Oryzias latipes;Seriola dumerili;Sparus aurata/Sparus aurata/Sparus aurata;Perca flavescens/Perca flaves…
gb|GEEV01001876.1|	transcription initiation factor TFIID subunit 3	20	ref|XP_018540039.1|PREDICTED: LOW QUALITY PROTEIN: transcription initiation factor TFIID subunit 3 [Lates calcarifer];ref|XP_029379607.1|transcription initiation factor TFIID subunit 3 [Echeneis naucrates];ref|XP_031138790.1|transcription initiation factor TFIID subunit 3 [Sander lucioperca];ref|XP_031725511.1|transcription initiation factor TFIID subunit 3 [Anarrhichthys ocellatus];ref|XP_029290…	Lates calcarifer;Echeneis naucrates;Sander lucioperca;Anarrhichthys ocellatus;Cottoperca gobio;Stegastes partitus;Larimichthys crocea;Cottoperca gobio;Sparus aurata;Stegastes partitus;Larimichthys crocea/Larimichthys crocea/Larimichthys crocea;Collichthys lucidus;Amphiprion ocellaris;Seriola dumerili;Seriola lalandi dorsalis;Labrus bergylta;Labrus bergylta;Perca flavescens/Perca flavescens;Perca …
gb|GEEV01001879.1|	SH3 domain-binding protein 1-like	20	ref|XP_018540979.1|PREDICTED: SH3 domain-binding protein 1-like [Lates calcarifer];ref|XP_022598371.1|SH3 domain-binding protein 1-like [Seriola dumerili];ref|XP_023251327.1|SH3 domain-binding protein 1-like isoform X1 [Seriola lalandi dorsalis];ref|XP_023251328.1|SH3 domain-binding protein 1-like isoform X2 [Seriola lalandi dorsalis];gb|AWP17371.1|putative SH3 domain-binding protein 1-like [Scop…	Lates calcarifer;Seriola dumerili;Seriola lalandi dorsalis;Seriola lalandi dorsalis;Scophthalmus maximus;Scophthalmus maximus;Etheostoma spectabile;Perca fluviatilis;Larimichthys crocea;Parambassis ranga;Perca flavescens/Perca flavescens;Sparus aurata;Archocentrus centrarchus;Sander lucioperca;Oreochromis aureus;Oreochromis niloticus;Labrus bergylta;Labrus bergylta;Haplochromis burtoni/Haplochrom…
gb|GEEV01001884.1|	tumor protein p63-regulated gene 1-like protein	20	ref|XP_018525569.1|PREDICTED: tumor protein p63-regulated gene 1-like protein isoform X1 [Lates calcarifer]/ref|XP_018525570.1|PREDICTED: tumor protein p63-regulated gene 1-like protein isoform X1 [Lates calcarifer]/ref|XP_018525571.1|PREDICTED: tumor protein p63-regulated gene 1-like protein isoform X1 [Lates calcarifer]/ref|XP_018525572.1|PREDICTED: tumor protein p63-regulated gene 1-like prote…	Lates calcarifer/Lates calcarifer/Lates calcarifer/Lates calcarifer;Lates calcarifer;Sander lucioperca;Perca fluviatilis;Etheostoma spectabile;Paralichthys olivaceus/Paralichthys olivaceus;Etheostoma spectabile;Etheostoma spectabile;Perca flavescens/Perca flavescens;Seriola lalandi dorsalis/Seriola lalandi dorsalis;Perca flavescens;Cottoperca gobio;Mastacembelus armatus;Seriola dumerili/Seriola d…
gb|GEEV01001898.1|	X-box-binding protein 1	20	ref|XP_018558565.1|PREDICTED: LOW QUALITY PROTEIN: X-box-binding protein 1 [Lates calcarifer];ref|XP_022608516.1|LOW QUALITY PROTEIN: X-box-binding protein 1 [Seriola dumerili];ref|XP_023272927.1|LOW QUALITY PROTEIN: X-box-binding protein 1 [Seriola lalandi dorsalis];gb|AEG78381.1|X-box binding protein 1B-like protein, partial [Epinephelus coioides];ref|XP_010787336.1|PREDICTED: LOW QUALITY PROTE…	Lates calcarifer;Seriola dumerili;Seriola lalandi dorsalis;Epinephelus coioides;Notothenia coriiceps;Sparus aurata;Scophthalmus maximus;Scophthalmus maximus;Anabas testudineus;Mastacembelus armatus;Cottoperca gobio;Echeneis naucrates;Archocentrus centrarchus;Pundamilia nyererei;Haplochromis burtoni;Oreochromis niloticus;Oreochromis aureus;Monopterus albus;Tetraodon nigroviridis;Labrus bergylta
gb|GEEV01001906.1|	rho-related GTP-binding protein RhoF-like	20	ref|XP_018526742.1|PREDICTED: rho-related GTP-binding protein RhoF [Lates calcarifer];ref|XP_029371080.1|rho-related GTP-binding protein RhoF-like [Echeneis naucrates];ref|XP_026153171.1|rho-related GTP-binding protein RhoF-like [Mastacembelus armatus];ref|XP_023262235.1|rho-related GTP-binding protein RhoF-like [Seriola lalandi dorsalis]/ref|XP_023262236.1|rho-related GTP-binding protein RhoF-li…	Lates calcarifer;Echeneis naucrates;Mastacembelus armatus;Seriola lalandi dorsalis/Seriola lalandi dorsalis/Seriola lalandi dorsalis/Seriola lalandi dorsalis;Seriola dumerili;Monopterus albus;Larimichthys crocea/Larimichthys crocea;Stegastes partitus;Anabas testudineus;Collichthys lucidus;Amphiprion ocellaris;Poecilia formosa/Poecilia mexicana/Poecilia latipinna;Perca flavescens/Perca flavescens/…
gb|GEEV01001912.1|	methyl-CpG-binding domain protein 3-like	20	ref|XP_018532455.1|PREDICTED: methyl-CpG-binding domain protein 3-like [Lates calcarifer];gb|KAF1383973.1|hypothetical protein PFLUV_G00137400 [Perca fluviatilis];ref|XP_031137130.1|methyl-CpG-binding domain protein 3-like [Sander lucioperca]/ref|XP_031137131.1|methyl-CpG-binding domain protein 3-like [Sander lucioperca];ref|XP_028448868.1|methyl-CpG-binding domain protein 3-like [Perca flavescen…	Lates calcarifer;Perca fluviatilis;Sander lucioperca/Sander lucioperca;Perca flavescens/Perca flavescens;Etheostoma spectabile/Etheostoma spectabile/Etheostoma spectabile/Etheostoma spectabile;Seriola dumerili;Seriola lalandi dorsalis;Liparis tanakae;Paralichthys olivaceus;Etheostoma spectabile/Etheostoma spectabile/Etheostoma spectabile/Etheostoma spectabile;Collichthys lucidus;Scophthalmus maxi…
gb|GEEV01001916.1|	alpha-1,6-mannosylglycoprotein 6-beta-N-acetylglucosaminyltransferase A	20	ref|XP_018544728.1|PREDICTED: alpha-1,6-mannosylglycoprotein 6-beta-N-acetylglucosaminyltransferase A-like [Lates calcarifer];ref|XP_019958935.1|PREDICTED: alpha-1,6-mannosylglycoprotein 6-beta-N-acetylglucosaminyltransferase A [Paralichthys olivaceus];ref|XP_029030734.1|alpha-1,6-mannosylglycoprotein 6-beta-N-acetylglucosaminyltransferase A-like [Betta splendens]/ref|XP_029030741.1|alpha-1,6-man…	Lates calcarifer;Paralichthys olivaceus;Betta splendens/Betta splendens;Echeneis naucrates/Echeneis naucrates/Echeneis naucrates;Seriola dumerili/Seriola dumerili;Sphaeramia orbicularis/Sphaeramia orbicularis;Anabas testudineus;Larimichthys crocea;Seriola lalandi dorsalis/Seriola lalandi dorsalis/Seriola lalandi dorsalis;Cottoperca gobio;Parambassis ranga/Parambassis ranga/Parambassis ranga;Scoph…
gb|GEEV01001917.1|	1,4-alpha-glucan-branching enzyme	20	ref|XP_018521040.1|PREDICTED: LOW QUALITY PROTEIN: 1,4-alpha-glucan-branching enzyme [Lates calcarifer];ref|XP_026223430.1|1,4-alpha-glucan-branching enzyme [Anabas testudineus];ref|XP_029923054.1|1,4-alpha-glucan-branching enzyme-like [Myripristis murdjan];ref|XP_012730684.2|1,4-alpha-glucan-branching enzyme [Fundulus heteroclitus];ref|XP_006796664.1|PREDICTED: 1,4-alpha-glucan-branching enzyme-…	Lates calcarifer;Anabas testudineus;Myripristis murdjan;Fundulus heteroclitus;Neolamprologus brichardi;Pundamilia nyererei;Haplochromis burtoni;Oryzias melastigma;Austrofundulus limnaeus;Sphaeramia orbicularis;Astatotilapia calliptera;Maylandia zebra;Cyprinodon variegatus;Seriola dumerili;Seriola lalandi dorsalis;Poecilia reticulata;Poecilia latipinna;Xiphophorus maculatus/Xiphophorus couchianus;…
gb|GEEV01001918.1|	---NA---
gb|GEEV01001920.1|	eukaryotic initiation factor 4A-I	20	ref|XP_018549447.1|PREDICTED: eukaryotic initiation factor 4A-I [Lates calcarifer];ref|XP_022603481.1|eukaryotic initiation factor 4A-I [Seriola dumerili]/ref|XP_023279604.1|eukaryotic initiation factor 4A-I [Seriola lalandi dorsalis];ref|XP_029381701.1|eukaryotic initiation factor 4A-I isoform X1 [Echeneis naucrates];ref|XP_008291140.1|PREDICTED: eukaryotic initiation factor 4A-I [Stegastes part…	Lates calcarifer;Seriola dumerili/Seriola lalandi dorsalis;Echeneis naucrates;Stegastes partitus;Echeneis naucrates;Monopterus albus;Etheostoma spectabile;Amphiprion ocellaris;Perca flavescens/Sander lucioperca/Etheostoma spectabile/Perca fluviatilis/Perca flavescens;Mastacembelus armatus;Maylandia zebra/Haplochromis burtoni/Pundamilia nyererei;Anabas testudineus;Maylandia zebra/Pundamilia nyerer…
gb|GEEV01001921.1|	---NA---
gb|GEEV01001922.1|	isocitrate dehydrogenase [NADP], mitochondrial	20	gb|KAB1717315.1|NADP-dependent isocitrate dehydrogenase, partial [Klebsiella pneumoniae];gb|KAA8590123.1|hypothetical protein FQN60_014057 [Etheostoma spectabile];ref|XP_029378147.1|isocitrate dehydrogenase [NADP], mitochondrial-like isoform X2 [Echeneis naucrates];ref|XP_029378146.1|isocitrate dehydrogenase [NADP], mitochondrial-like isoform X1 [Echeneis naucrates];gb|PKK16525.1|hypothetical pro…	Klebsiella pneumoniae;Etheostoma spectabile;Echeneis naucrates;Echeneis naucrates;Columba livia;Betta splendens;Emberiza melanocephala;Etheostoma spectabile;Parambassis ranga;Sander lucioperca;Boleophthalmus pectinirostris;Perca flavescens/Perca fluviatilis/Perca flavescens;Ictalurus punctatus;Salmo salar;Seriola dumerili;Seriola lalandi dorsalis;Gouania willdenowi;Melopsittacus undulatus;Sphaera…
gb|GEEV01001926.1|	ubiquitin-conjugating enzyme E2 L3	20	ref|XP_029367344.1|ubiquitin-conjugating enzyme E2 L3 isoform X2 [Echeneis naucrates];ref|XP_020454988.1|ubiquitin-conjugating enzyme E2 L3 [Monopterus albus]/ref|XP_026199792.1|ubiquitin-conjugating enzyme E2 L3 [Anabas testudineus]/ref|XP_028270727.1|ubiquitin-conjugating enzyme E2 L3 [Parambassis ranga];gb|TNM90169.1|hypothetical protein fugu_004403 [Takifugu bimaculatus]/gb|TWW61070.1|Ubiquit…	Echeneis naucrates;Monopterus albus/Anabas testudineus/Parambassis ranga;Takifugu bimaculatus/Takifugu flavidus/Tetraodon nigroviridis;Notothenia coriiceps/Austrofundulus limnaeus/Lates calcarifer/Seriola dumerili/Seriola lalandi dorsalis/Perca flavescens/Cottoperca gobio/Echeneis naucrates/Sander lucioperca/Etheostoma spectabile/Perca fluviatilis/Perca flavescens;Paralichthys olivaceus/Salarias …
gb|GEEV01001927.1|	NADH dehydrogenase [ubiquinone] 1 alpha subcomplex subunit 10, mitochondrial	20	ref|XP_018516223.1|PREDICTED: NADH dehydrogenase [ubiquinone] 1 alpha subcomplex subunit 10, mitochondrial [Lates calcarifer];ref|XP_023286608.1|NADH dehydrogenase [ubiquinone] 1 alpha subcomplex subunit 10, mitochondrial [Seriola lalandi dorsalis];ref|XP_022596443.1|NADH dehydrogenase [ubiquinone] 1 alpha subcomplex subunit 10, mitochondrial [Seriola dumerili];ref|XP_031164275.1|NADH dehydrogena…	Lates calcarifer;Seriola lalandi dorsalis;Seriola dumerili;Sander lucioperca;Perca flavescens/Perca flavescens;Etheostoma spectabile;Perca fluviatilis;Neolamprologus brichardi;Echeneis naucrates;Oreochromis aureus;Haplochromis burtoni;Maylandia zebra;Astatotilapia calliptera;Oreochromis niloticus;Anarrhichthys ocellatus;Pundamilia nyererei;Betta splendens;Amphiprion ocellaris;Myripristis murdjan;…
gb|GEEV01001928.1|	acyl-CoA-binding protein-like	20	ref|XP_018518567.1|PREDICTED: acyl-CoA-binding protein-like [Lates calcarifer]/ref|XP_018552126.1|PREDICTED: acyl-CoA-binding protein-like [Lates calcarifer];ref|XP_028249594.1|acyl-CoA-binding protein-like [Parambassis ranga];gb|ACO91804.1|acyl coenzyme A binding protein [Lateolabrax japonicus];ref|XP_023154468.1|acyl-CoA-binding protein isoform X2 [Amphiprion ocellaris];ref|XP_030285315.1|acyl-…	Lates calcarifer/Lates calcarifer;Parambassis ranga;Lateolabrax japonicus;Amphiprion ocellaris;Sparus aurata;Sphaeramia orbicularis;Oreochromis niloticus/Oreochromis aureus;Archocentrus centrarchus/Archocentrus centrarchus;Seriola lalandi dorsalis;Acanthochromis polyacanthus;Maylandia zebra/Pundamilia nyererei/Haplochromis burtoni/Astatotilapia calliptera;Neolamprologus brichardi;Seriola dumerili…
gb|GEEV01001942.1|	solute carrier family 25 member 44-like	20	ref|XP_018531399.1|PREDICTED: solute carrier family 25 member 44-like [Lates calcarifer]/ref|XP_018531400.1|PREDICTED: solute carrier family 25 member 44-like [Lates calcarifer];ref|XP_022611612.1|solute carrier family 25 member 44-like [Seriola dumerili]/ref|XP_022611613.1|solute carrier family 25 member 44-like [Seriola dumerili];ref|XP_029379108.1|solute carrier family 25 member 44-like [Echen…	Lates calcarifer/Lates calcarifer;Seriola dumerili/Seriola dumerili;Echeneis naucrates;Cynoglossus semilaevis/Cynoglossus semilaevis/Cynoglossus semilaevis;Seriola lalandi dorsalis;Sphaeramia orbicularis;Acanthochromis polyacanthus;Stegastes partitus;Acanthochromis polyacanthus/Acanthochromis polyacanthus;Amphiprion ocellaris;Sparus aurata;Labrus bergylta/Labrus bergylta/Labrus bergylta;Salarias …
gb|GEEV01001957.1|	receptor-type tyrosine-protein phosphatase C	20	ref|XP_018550583.1|PREDICTED: LOW QUALITY PROTEIN: receptor-type tyrosine-protein phosphatase C [Lates calcarifer];gb|TMS20331.1|hypothetical protein E3U43_006824 [Larimichthys crocea];gb|TKS74308.1|Receptor-type tyrosine-protein phosphatase C [Collichthys lucidus];ref|XP_031164336.1|receptor-type tyrosine-protein phosphatase C [Sander lucioperca];gb|AEA39672.1|CD45, partial [Epinephelus coioides…	Lates calcarifer;Larimichthys crocea;Collichthys lucidus;Sander lucioperca;Epinephelus coioides;Etheostoma spectabile;Larimichthys crocea;Perca flavescens;Larimichthys crocea;Larimichthys crocea;Larimichthys crocea/Larimichthys crocea/Larimichthys crocea;Larimichthys crocea;Larimichthys crocea;Scophthalmus maximus;Etheostoma spectabile;Etheostoma spectabile;Etheostoma spectabile;Perca flavescens;…
gb|GEEV01001992.1|	protein NLRC3-like	20	ref|XP_018550569.1|PREDICTED: protein NLRC3-like isoform X2 [Lates calcarifer];ref|XP_018550568.1|PREDICTED: protein NLRC3-like isoform X1 [Lates calcarifer];ref|XP_018526092.1|PREDICTED: protein NLRC3-like [Lates calcarifer];ref|XP_018545353.1|PREDICTED: protein NLRC3-like [Lates calcarifer];ref|XP_018535642.1|PREDICTED: NACHT, LRR and PYD domains-containing protein 3-like [Lates calcarifer];ref…	Lates calcarifer;Lates calcarifer;Lates calcarifer;Lates calcarifer;Lates calcarifer;Lates calcarifer;Lates calcarifer;Lates calcarifer;Lates calcarifer;Lates calcarifer;Lates calcarifer;Lates calcarifer;Lates calcarifer;Lates calcarifer;Seriola dumerili;Lates calcarifer;Lates calcarifer;Seriola dumerili;Seriola dumerili/Seriola dumerili;Seriola dumerili
gb|GEEV01001993.1|	lysine-specific demethylase 2B-like isoform X2	20	ref|XP_018524657.1|PREDICTED: lysine-specific demethylase 2B-like isoform X4 [Lates calcarifer];ref|XP_018524656.1|PREDICTED: lysine-specific demethylase 2B-like isoform X3 [Lates calcarifer];ref|XP_018524654.1|PREDICTED: lysine-specific demethylase 2B-like isoform X1 [Lates calcarifer];ref|XP_018524655.1|PREDICTED: lysine-specific demethylase 2B-like isoform X2 [Lates calcarifer];ref|XP_02619911…	Lates calcarifer;Lates calcarifer;Lates calcarifer;Lates calcarifer;Anabas testudineus;Anabas testudineus;Anabas testudineus;Anabas testudineus;Seriola lalandi dorsalis;Seriola lalandi dorsalis;Seriola lalandi dorsalis;Seriola lalandi dorsalis;Amphiprion ocellaris;Amphiprion ocellaris;Larimichthys crocea/Larimichthys crocea;Larimichthys crocea;Larimichthys crocea;Larimichthys crocea;Larimichthys …
gb|GEEV01001995.1|	zinc finger protein 425-like	20	ref|XP_018530434.1|PREDICTED: uncharacterized protein LOC108882429 [Lates calcarifer];ref|XP_023252485.1|uncharacterized protein LOC111647101 [Seriola lalandi dorsalis];ref|XP_022617464.1|uncharacterized protein LOC111233838 [Seriola dumerili];ref|XP_029138123.1|replication initiator 1-like [Labrus bergylta];ref|XP_020473340.1|uncharacterized protein LOC109970255 [Monopterus albus];ref|XP_0291381…	Lates calcarifer;Seriola lalandi dorsalis;Seriola dumerili;Labrus bergylta;Monopterus albus;Labrus bergylta;Echeneis naucrates;Sparus aurata;Paralichthys olivaceus;Mastacembelus armatus;Larimichthys crocea;Stegastes partitus;Myripristis murdjan;Anarrhichthys ocellatus;Larimichthys crocea;Oreochromis aureus;Anabas testudineus;Neolamprologus brichardi;Maylandia zebra;Cottoperca gobio
gb|GEEV01002002.1|	cAMP-dependent protein kinase catalytic subunit PRKX	20	ref|XP_018560019.1|PREDICTED: cAMP-dependent protein kinase catalytic subunit PRKX [Lates calcarifer];ref|XP_022615970.1|cAMP-dependent protein kinase catalytic subunit PRKX [Seriola dumerili]/ref|XP_023282835.1|cAMP-dependent protein kinase catalytic subunit PRKX [Seriola lalandi dorsalis];ref|XP_029302986.1|cAMP-dependent protein kinase catalytic subunit PRKX isoform X2 [Cottoperca gobio];ref|X…	Lates calcarifer;Seriola dumerili/Seriola lalandi dorsalis;Cottoperca gobio;Oreochromis niloticus/Oreochromis aureus;Haplochromis burtoni;Cottoperca gobio;Betta splendens;Anabas testudineus;Sparus aurata;Maylandia zebra/Astatotilapia calliptera;Pundamilia nyererei;Collichthys lucidus;Stegastes partitus/Stegastes partitus;Acanthochromis polyacanthus;Anarrhichthys ocellatus;Paralichthys olivaceus/P…
gb|GEEV01002012.1|	solute carrier family 41 member 2	20	ref|XP_018552685.1|PREDICTED: solute carrier family 41 member 2-like isoform X2 [Lates calcarifer];ref|XP_018552682.1|PREDICTED: solute carrier family 41 member 2-like isoform X1 [Lates calcarifer]/ref|XP_018552683.1|PREDICTED: solute carrier family 41 member 2-like isoform X1 [Lates calcarifer]/ref|XP_018552684.1|PREDICTED: solute carrier family 41 member 2-like isoform X1 [Lates calcarifer];ref…	Lates calcarifer;Lates calcarifer/Lates calcarifer/Lates calcarifer;Paralichthys olivaceus;Poecilia formosa;Poecilia mexicana;Amphiprion ocellaris/Amphiprion ocellaris;Acanthochromis polyacanthus;Stegastes partitus;Echeneis naucrates;Scophthalmus maximus;Seriola dumerili/Seriola dumerili/Seriola lalandi dorsalis/Seriola lalandi dorsalis;Sphaeramia orbicularis;Echeneis naucrates;Boleophthalmus pec…
gb|GEEV01002033.1|	dipeptidyl peptidase 1	20	ref|XP_018537114.1|PREDICTED: dipeptidyl peptidase 1 [Lates calcarifer];ref|XP_023262410.1|dipeptidyl peptidase 1 [Seriola lalandi dorsalis];gb|KAF0030545.1|hypothetical protein F2P81_017276 [Scophthalmus maximus];ref|XP_020475632.1|dipeptidyl peptidase 1 [Monopterus albus];ref|XP_022604280.1|dipeptidyl peptidase 1 [Seriola dumerili];gb|AWO99129.1|Cathepsin C [Scophthalmus maximus];ref|XP_0323657…	Lates calcarifer;Seriola lalandi dorsalis;Scophthalmus maximus;Monopterus albus;Seriola dumerili;Scophthalmus maximus;Etheostoma spectabile;Etheostoma spectabile/Etheostoma spectabile;Archocentrus centrarchus;Scophthalmus maximus/Scophthalmus maximus;Perca fluviatilis;Labrus bergylta;Sparus aurata;Perca flavescens/Perca flavescens;Anabas testudineus;Stegastes partitus;Austrofundulus limnaeus;Para…
gb|GEEV01002038.1|	copine-3-like isoform X2	20	ref|XP_020501034.1|copine-3-like isoform X2 [Labrus bergylta];ref|XP_005918476.1|PREDICTED: copine-3-like isoform X2 [Haplochromis burtoni];ref|XP_005471737.1|copine-3 isoform X2 [Oreochromis niloticus]/ref|XP_005752433.1|PREDICTED: copine-3 isoform X2 [Pundamilia nyererei]/ref|XP_031584226.1|copine-3-like isoform X2 [Oreochromis aureus];ref|XP_004568541.1|copine-3 isoform X2 [Maylandia zebra]/re…	Labrus bergylta;Haplochromis burtoni;Oreochromis niloticus/Pundamilia nyererei/Oreochromis aureus;Maylandia zebra/Astatotilapia calliptera;Acanthochromis polyacanthus;Amphiprion ocellaris;Dicentrarchus labrax;Takifugu flavidus;Seriola lalandi dorsalis;Seriola dumerili;Myripristis murdjan;Takifugu rubripes;Anabas testudineus;Archocentrus centrarchus;Betta splendens;Sander lucioperca;Sparus aurata;…
gb|GEEV01002039.1|	sec1 family domain-containing protein 1	20	ref|XP_029983223.1|sec1 family domain-containing protein 1-like [Sphaeramia orbicularis];ref|XP_018517031.1|PREDICTED: sec1 family domain-containing protein 1 [Lates calcarifer];ref|XP_020442032.1|sec1 family domain-containing protein 1 isoform X3 [Monopterus albus];ref|XP_020483998.1|sec1 family domain-containing protein 1, partial [Labrus bergylta];ref|XP_028994918.1|sec1 family domain-containi…	Sphaeramia orbicularis;Lates calcarifer;Monopterus albus;Labrus bergylta;Betta splendens;Mastacembelus armatus;Anabas testudineus;Monopterus albus;Amphiprion ocellaris;Maylandia zebra/Astatotilapia calliptera;Oreochromis niloticus/Oreochromis aureus;Haplochromis burtoni;Archocentrus centrarchus;Salarias fasciatus;Sphaeramia orbicularis;Pundamilia nyererei;Echeneis naucrates;Sparus aurata;Paralich…
gb|GEEV01002045.1|	protein FAM49B	20	ref|XP_021476431.1|protein FAM49B isoform X2 [Oncorhynchus mykiss];gb|AWP17028.1|putative protein FAM49B isoform 4 [Scophthalmus maximus];ref|XP_028290372.1|protein FAM49B isoform X2 [Gouania willdenowi];gb|AWP17027.1|putative protein FAM49B isoform 3 [Scophthalmus maximus]/gb|AWP17029.1|putative protein FAM49B isoform 5 [Scophthalmus maximus];ref|XP_031148789.1|protein FAM49B [Sander lucioperca]…	Oncorhynchus mykiss;Scophthalmus maximus;Gouania willdenowi;Scophthalmus maximus/Scophthalmus maximus;Sander lucioperca/Etheostoma spectabile;Cynoglossus semilaevis;Lates calcarifer/Lates calcarifer;Dicentrarchus labrax;Echeneis naucrates;Sphaeramia orbicularis;Scophthalmus maximus;Seriola lalandi dorsalis/Seriola lalandi dorsalis;Oncorhynchus mykiss;Parambassis ranga;Seriola dumerili;Amphiprion …
gb|GEEV01002057.1|	---NA---
gb|GEEV01002064.1|	ER degradation-enhancing alpha-mannosidase-like protein 3	20	ref|XP_018522879.1|PREDICTED: LOW QUALITY PROTEIN: ER degradation-enhancing alpha-mannosidase-like protein 3 [Lates calcarifer];ref|XP_008275741.1|PREDICTED: ER degradation-enhancing alpha-mannosidase-like protein 3 [Stegastes partitus];ref|XP_023263791.1|ER degradation-enhancing alpha-mannosidase-like protein 3 isoform X3 [Seriola lalandi dorsalis];ref|XP_022615335.1|ER degradation-enhancing alp…	Lates calcarifer;Stegastes partitus;Seriola lalandi dorsalis;Seriola dumerili;Seriola lalandi dorsalis;Seriola lalandi dorsalis;Etheostoma spectabile;Echeneis naucrates;Echeneis naucrates;Sparus aurata;Sparus aurata;Sparus aurata;Perca flavescens/Perca flavescens;Larimichthys crocea;Perca fluviatilis;Anabas testudineus;Larimichthys crocea;Anarrhichthys ocellatus;Acanthochromis polyacanthus;Cottop…
gb|GEEV01002070.1|	BCL2/adenovirus E1B 19 kDa protein-interacting protein 2 isoform X2	20	ref|XP_018536109.1|PREDICTED: BCL2/adenovirus E1B 19 kDa protein-interacting protein 2 isoform X2 [Lates calcarifer];ref|XP_018536117.1|PREDICTED: BCL2/adenovirus E1B 19 kDa protein-interacting protein 2 isoform X3 [Lates calcarifer];ref|XP_018536101.1|PREDICTED: BCL2/adenovirus E1B 19 kDa protein-interacting protein 2 isoform X1 [Lates calcarifer];gb|KAA8590097.1|hypothetical protein FQN60_01403…	Lates calcarifer;Lates calcarifer;Lates calcarifer;Etheostoma spectabile;Sander lucioperca;Sander lucioperca;Sander lucioperca;Perca flavescens/Perca flavescens;Perca flavescens;Perca flavescens;Seriola lalandi dorsalis;Seriola lalandi dorsalis;Perca fluviatilis;Sparus aurata;Sparus aurata;Sparus aurata;Seriola dumerili;Sparus aurata;Seriola dumerili;Etheostoma spectabile
gb|GEEV01002072.1|	immunoglobulin lambda-1 light chain-like	20	ref|XP_018530438.1|PREDICTED: uncharacterized protein LOC108882435 [Lates calcarifer];ref|XP_018530497.1|PREDICTED: immunoglobulin lambda-like polypeptide 5 [Lates calcarifer];ref|XP_018530499.1|PREDICTED: uncharacterized protein LOC108882469 [Lates calcarifer];ref|XP_026169586.1|immunoglobulin lambda-1 light chain-like isoform X3 [Mastacembelus armatus]/ref|XP_026169587.1|immunoglobulin lambda-1…	Lates calcarifer;Lates calcarifer;Lates calcarifer;Mastacembelus armatus/Mastacembelus armatus;Mastacembelus armatus;Mastacembelus armatus;Oreochromis niloticus;Sparus aurata/Sparus aurata;Oreochromis niloticus;Sparus aurata;Archocentrus centrarchus;Archocentrus centrarchus;Mastacembelus armatus;Oreochromis aureus;Oreochromis niloticus;Mastacembelus armatus;Cottoperca gobio;Archocentrus centrarch…
gb|GEEV01002082.1|	T-cell receptor delta chain	20	dbj|BAC00868.1|T cell receptor delta chain V-D-J-C2 [Paralichthys olivaceus];gb|AKA09593.1|T cell receptor delta [Epinephelus coioides];ref|XP_018534521.1|PREDICTED: CMRF35-like molecule 2 [Lates calcarifer];dbj|BAC00867.1|T cell receptor delta chain V-D-J-C1 [Paralichthys olivaceus];ref|XP_030606938.1|immunoglobulin kappa light chain-like [Archocentrus centrarchus];dbj|BAE16887.1|T-cell receptor…	Paralichthys olivaceus;Epinephelus coioides;Lates calcarifer;Paralichthys olivaceus;Archocentrus centrarchus;Takifugu rubripes;Fundulus heteroclitus;Takifugu rubripes;Takifugu rubripes;Takifugu rubripes;Takifugu rubripes;Takifugu rubripes;Takifugu rubripes;Takifugu rubripes;Takifugu rubripes;Takifugu rubripes;Takifugu rubripes;Takifugu rubripes;Takifugu rubripes;Takifugu rubripes
gb|GEEV01002090.1|	CCAAT/enhancer-binding protein alpha	20	ref|XP_018548408.1|PREDICTED: CCAAT/enhancer-binding protein alpha [Lates calcarifer];ref|XP_031599552.1|CCAAT/enhancer-binding protein alpha [Oreochromis aureus];ref|XP_005447829.1|CCAAT/enhancer-binding protein alpha [Oreochromis niloticus];ref|XP_004539921.1|CCAAT/enhancer-binding protein alpha [Maylandia zebra]/ref|XP_005726402.1|PREDICTED: CCAAT/enhancer-binding protein alpha [Pundamilia nye…	Lates calcarifer;Oreochromis aureus;Oreochromis niloticus;Maylandia zebra/Pundamilia nyererei/Astatotilapia calliptera;Haplochromis burtoni;Seriola dumerili/Seriola lalandi dorsalis;Neolamprologus brichardi;Monopterus albus;Anabas testudineus;Archocentrus centrarchus;Fundulus heteroclitus;Amphiprion ocellaris;Acanthochromis polyacanthus;Cyprinodon variegatus;Betta splendens;Poecilia reticulata;St…
gb|GEEV01002097.1|	28S ribosomal protein S10, mitochondrial	20	ref|XP_018528135.1|PREDICTED: LOW QUALITY PROTEIN: 28S ribosomal protein S10, mitochondrial [Lates calcarifer];ref|XP_019953188.1|PREDICTED: 28S ribosomal protein S10, mitochondrial [Paralichthys olivaceus];ref|XP_020443667.1|28S ribosomal protein S10, mitochondrial isoform X1 [Monopterus albus];ref|XP_020443676.1|28S ribosomal protein S10, mitochondrial isoform X2 [Monopterus albus];ref|XP_02935…	Lates calcarifer;Paralichthys olivaceus;Monopterus albus;Monopterus albus;Echeneis naucrates;Etheostoma spectabile;Seriola lalandi dorsalis;Seriola dumerili;Seriola lalandi dorsalis;Anabas testudineus;Collichthys lucidus;Larimichthys crocea;Nothobranchius furzeri;Nothobranchius furzeri;Perca flavescens/Perca flavescens;Scophthalmus maximus;Larimichthys crocea;Betta splendens;Scophthalmus maximus;…
gb|GEEV01002100.1|	elongation factor 1-gamma	20	ref|XP_018524567.1|PREDICTED: elongation factor 1-gamma [Lates calcarifer];ref|XP_012721581.1|elongation factor 1-gamma isoform X2 [Fundulus heteroclitus];ref|XP_021173963.1|elongation factor 1-gamma isoform X1 [Fundulus heteroclitus];ref|XP_022615661.1|elongation factor 1-gamma [Seriola dumerili];ref|XP_003444636.1|elongation factor 1-gamma [Oreochromis niloticus];ref|XP_030581762.1|LOW QUALITY …	Lates calcarifer;Fundulus heteroclitus;Fundulus heteroclitus;Seriola dumerili;Oreochromis niloticus;Archocentrus centrarchus;Seriola lalandi dorsalis;Kryptolebias marmoratus;Oreochromis aureus;Anabas testudineus;Cyprinodon variegatus;Maylandia zebra/Astatotilapia calliptera;Pundamilia nyererei;Mastacembelus armatus;Parambassis ranga;Haplochromis burtoni;Echeneis naucrates;Oryzias latipes;Parambas…
gb|GEEV01002104.1|	low choriolytic enzyme-like	20	ref|XP_018527568.1|PREDICTED: low choriolytic enzyme-like [Lates calcarifer];ref|XP_020469375.1|low choriolytic enzyme-like [Monopterus albus];ref|XP_023281314.1|low choriolytic enzyme-like [Seriola lalandi dorsalis];ref|XP_019935767.1|PREDICTED: high choriolytic enzyme 1-like [Paralichthys olivaceus];ref|XP_030269939.1|low choriolytic enzyme-like [Sparus aurata];ref|XP_028257404.1|low choriolyti…	Lates calcarifer;Monopterus albus;Seriola lalandi dorsalis;Paralichthys olivaceus;Sparus aurata;Parambassis ranga;Seriola dumerili;Sphaeramia orbicularis;Stegastes partitus;Mastacembelus armatus;Mastacembelus armatus;Mastacembelus armatus;Anabas testudineus;Echeneis naucrates;Scophthalmus maximus;Scophthalmus maximus;Scophthalmus maximus;Collichthys lucidus;Scophthalmus maximus;Perca flavescens
gb|GEEV01002107.1|	39S ribosomal protein L46, mitochondrial isoform X2	20	ref|XP_018552947.1|PREDICTED: 39S ribosomal protein L46, mitochondrial isoform X2 [Lates calcarifer];ref|XP_018552946.1|PREDICTED: 39S ribosomal protein L46, mitochondrial isoform X1 [Lates calcarifer];ref|XP_022599992.1|39S ribosomal protein L46, mitochondrial isoform X2 [Seriola dumerili];ref|XP_023285412.1|39S ribosomal protein L46, mitochondrial isoform X2 [Seriola lalandi dorsalis];ref|XP_02…	Lates calcarifer;Lates calcarifer;Seriola dumerili;Seriola lalandi dorsalis;Seriola dumerili;Echeneis naucrates;Seriola lalandi dorsalis;Sander lucioperca;Sphaeramia orbicularis;Stegastes partitus;Neolamprologus brichardi;Haplochromis burtoni;Oreochromis niloticus;Maylandia zebra;Oreochromis aureus;Mastacembelus armatus;Sander lucioperca;Sphaeramia orbicularis;Paralichthys olivaceus;Anabas testud…
gb|GEEV01002119.1|	SET and MYND domain-containing protein 5	20	ref|XP_023253913.1|SET and MYND domain-containing protein 5-like [Seriola lalandi dorsalis];ref|XP_018549646.1|PREDICTED: SET and MYND domain-containing protein 5 [Lates calcarifer];ref|XP_026186903.1|SET and MYND domain-containing protein 5 isoform X2 [Mastacembelus armatus];ref|XP_022615787.1|SET and MYND domain-containing protein 5 [Seriola dumerili];ref|XP_026214287.1|SET and MYND domain-cont…	Seriola lalandi dorsalis;Lates calcarifer;Mastacembelus armatus;Seriola dumerili;Anabas testudineus;Sphaeramia orbicularis;Collichthys lucidus;Parambassis ranga;Acanthochromis polyacanthus;Paralichthys olivaceus;Amphiprion ocellaris;Sinocyclocheilus anshuiensis;Echeneis naucrates;Larimichthys crocea/Larimichthys crocea;Betta splendens;Carassius auratus;Danio rerio;Etheostoma spectabile/Etheostoma…
gb|GEEV01002121.1|	probable G-protein coupled receptor 34	20	ref|XP_018516484.1|PREDICTED: probable G-protein coupled receptor 34 [Lates calcarifer]/ref|XP_018516485.1|PREDICTED: probable G-protein coupled receptor 34 [Lates calcarifer]/ref|XP_018516486.1|PREDICTED: probable G-protein coupled receptor 34 [Lates calcarifer];ref|XP_020478318.1|probable G-protein coupled receptor 34 [Monopterus albus];ref|XP_031707719.1|probable G-protein coupled receptor 34 …	Lates calcarifer/Lates calcarifer/Lates calcarifer;Monopterus albus;Anarrhichthys ocellatus;Anabas testudineus;Labrus bergylta;Sander lucioperca;Etheostoma spectabile;Sparus aurata;Seriola dumerili;Perca flavescens;Mastacembelus armatus;Stegastes partitus;Notothenia coriiceps;Cottoperca gobio;Seriola lalandi dorsalis/Seriola lalandi dorsalis;Larimichthys crocea;Sphaeramia orbicularis/Sphaeramia o…
gb|GEEV01002124.1|	lysosome membrane protein 2-like isoform X2	20	ref|XP_018522917.1|PREDICTED: lysosome membrane protein 2-like isoform X2 [Lates calcarifer];ref|XP_018522842.1|PREDICTED: lysosome membrane protein 2-like isoform X1 [Lates calcarifer];gb|AXR99088.1|lysosome membrane protein 2 [Scophthalmus maximus];gb|KAA8592582.1|hypothetical protein FQN60_018037 [Etheostoma spectabile];ref|XP_032371414.1|lysosome membrane protein 2-like isoform X3 [Etheostoma…	Lates calcarifer;Lates calcarifer;Scophthalmus maximus;Etheostoma spectabile;Etheostoma spectabile;Etheostoma spectabile;Etheostoma spectabile;Sander lucioperca;Larimichthys crocea/Larimichthys crocea;Sander lucioperca;Boleophthalmus pectinirostris;Sander lucioperca;Larimichthys crocea/Larimichthys crocea;Boleophthalmus pectinirostris/Boleophthalmus pectinirostris;Amphiprion ocellaris;Acanthochro…
gb|GEEV01002127.1|	SUMO-conjugating enzyme UBC9 isoform X1	20	gb|TDG98110.1|hypothetical protein EPR50_G00215430 [Perca flavescens];gb|KAF1374020.1|hypothetical protein PFLUV_G00244940 [Perca fluviatilis];ref|XP_029619909.1|SUMO-conjugating enzyme UBC9-B-like isoform X3 [Salmo trutta];gb|RVE59648.1|hypothetical protein OJAV_G00190610 [Oryzias javanicus];ref|XP_019355948.1|PREDICTED: SUMO-conjugating enzyme UBC9 isoform X1 [Alligator mississippiensis]/ref|XP…	Perca flavescens;Perca fluviatilis;Salmo trutta;Oryzias javanicus;Alligator mississippiensis/Crocodylus porosus;Gavialis gangeticus;Salvelinus alpinus;Salvelinus alpinus;Xenopus laevis;Struthio camelus australis;Paramormyrops kingsleyae;Salmo trutta;Salmo salar/Salmo salar;Oncorhynchus mykiss;Oncorhynchus mykiss;Larimichthys crocea;Salmo trutta;Oncorhynchus tshawytscha;Pangasianodon hypophthalmus…
gb|GEEV01002133.1|	---NA---
gb|GEEV01002137.1|	calcium-binding mitochondrial carrier protein SCaMC-1	20	ref|XP_018527061.1|PREDICTED: calcium-binding mitochondrial carrier protein SCaMC-1 isoform X1 [Lates calcarifer];ref|XP_023284692.1|calcium-binding mitochondrial carrier protein SCaMC-1 [Seriola lalandi dorsalis];ref|XP_022602064.1|calcium-binding mitochondrial carrier protein SCaMC-1 isoform X1 [Seriola dumerili];ref|XP_031715535.1|calcium-binding mitochondrial carrier protein SCaMC-1 [Anarrhic…	Lates calcarifer;Seriola lalandi dorsalis;Seriola dumerili;Anarrhichthys ocellatus;Boleophthalmus pectinirostris;Sparus aurata;Sphaeramia orbicularis/Sphaeramia orbicularis/Sphaeramia orbicularis;Larimichthys crocea;Larimichthys crocea;Echeneis naucrates;Lates calcarifer;Larimichthys crocea;Notothenia coriiceps;Myripristis murdjan;Paralichthys olivaceus;Acanthochromis polyacanthus;Scophthalmus ma…
gb|GEEV01002142.1|	RING finger protein 11-like	20	ref|XP_018520495.1|PREDICTED: RING finger protein 11-like [Lates calcarifer]/ref|XP_018520496.1|PREDICTED: RING finger protein 11-like [Lates calcarifer]/ref|XP_018520497.1|PREDICTED: RING finger protein 11-like [Lates calcarifer];ref|XP_022622590.1|RING finger protein 11-like [Seriola dumerili]/ref|XP_023274993.1|RING finger protein 11-like [Seriola lalandi dorsalis];ref|XP_029993752.1|RING fing…	Lates calcarifer/Lates calcarifer/Lates calcarifer;Seriola dumerili/Seriola lalandi dorsalis;Sphaeramia orbicularis;Stegastes partitus;Mastacembelus armatus;Anabas testudineus;Larimichthys crocea/Larimichthys crocea;Etheostoma spectabile/Etheostoma spectabile;Perca flavescens/Perca flavescens/Perca flavescens;Amphiprion ocellaris;Myripristis murdjan;Acanthochromis polyacanthus;Monopterus albus;No…
gb|GEEV01002152.1|	apoptosis regulator BAX	20	ref|XP_018557550.1|PREDICTED: apoptosis regulator BAX [Lates calcarifer];gb|TKS92174.1|Apoptosis regulator BAX [Collichthys lucidus];ref|XP_029944756.1|apoptosis regulator BAX [Salarias fasciatus];ref|XP_020463082.1|apoptosis regulator BAX [Monopterus albus];ref|XP_008302498.1|PREDICTED: apoptosis regulator BAX [Stegastes partitus];ref|XP_022060335.1|apoptosis regulator BAX [Acanthochromis polyac…	Lates calcarifer;Collichthys lucidus;Salarias fasciatus;Monopterus albus;Stegastes partitus;Acanthochromis polyacanthus;Perca flavescens/Perca flavescens;Anabas testudineus/Anabas testudineus;Sparus aurata/Sparus aurata;Scophthalmus maximus;Larimichthys crocea;Micropogonias undulatus;Parambassis ranga;Mugil incilis;Amphiprion ocellaris;Takifugu bimaculatus;Scophthalmus maximus;Perca fluviatilis;T…
gb|GEEV01002154.1|	urokinase-type plasminogen activator	20	ref|XP_018543736.1|PREDICTED: tissue-type plasminogen activator-like [Lates calcarifer];ref|XP_028459634.1|urokinase-type plasminogen activator [Perca flavescens]/gb|TDH01208.1|hypothetical protein EPR50_G00177830 [Perca flavescens];ref|XP_022618511.1|urokinase-type plasminogen activator [Seriola dumerili];gb|KAF1375793.1|hypothetical protein PFLUV_G00223870 [Perca fluviatilis];ref|XP_031159904.1…	Lates calcarifer;Perca flavescens/Perca flavescens;Seriola dumerili;Perca fluviatilis;Sander lucioperca;Cottoperca gobio;Labrus bergylta;Etheostoma spectabile/Etheostoma spectabile;Seriola lalandi dorsalis;Scophthalmus maximus/Scophthalmus maximus;Sparus aurata;Notothenia coriiceps;Paralichthys olivaceus;Acanthochromis polyacanthus;Larimichthys crocea;Anarrhichthys ocellatus;Sphaeramia orbiculari…
gb|GEEV01002155.1|	dynein light chain 2, cytoplasmic	20	gb|KAF1389384.1|hypothetical protein PFLUV_G00072880 [Perca fluviatilis];gb|TDH13056.1|hypothetical protein EPR50_G00052860 [Perca flavescens];gb|AWP07414.1|Dynein light chain 2 cytoplasmic isoform 2 [Scophthalmus maximus];ref|XP_029686003.1|dynein light chain LC6, flagellar outer arm isoform X1 [Takifugu rubripes];ref|XP_029686004.1|dynein light chain LC6, flagellar outer arm isoform X2 [Takifug…	Perca fluviatilis;Perca flavescens;Scophthalmus maximus;Takifugu rubripes;Takifugu rubripes;Oncorhynchus mykiss/Oncorhynchus nerka;Odobenus rosmarus divergens;Chinchilla lanigera;Cynoglossus semilaevis;Lynx canadensis/Rhinopithecus roxellana;Ursus maritimus;Odobenus rosmarus divergens;Homo sapiens;Scophthalmus maximus;Ophiophagus hannah;Eschrichtius robustus;Pangasianodon hypophthalmus;Equus prze…
gb|GEEV01002156.1|	titin isoform X1	20	ref|XP_018538461.1|PREDICTED: uncharacterized protein LOC108887487 isoform X1 [Lates calcarifer];ref|XP_018538462.1|PREDICTED: uncharacterized protein LOC108887487 isoform X2 [Lates calcarifer];ref|XP_028461406.1|uncharacterized protein LOC114573413 isoform X1 [Perca flavescens]/gb|TDH00784.1|hypothetical protein EPR50_G00191950 [Perca flavescens];ref|XP_028461521.1|uncharacterized protein LOC114…	Lates calcarifer;Lates calcarifer;Perca flavescens/Perca flavescens;Perca flavescens;Etheostoma spectabile/Etheostoma spectabile/Etheostoma spectabile/Etheostoma spectabile;Larimichthys crocea;Perca flavescens;Etheostoma spectabile;Perca fluviatilis;Larimichthys crocea;Sparus aurata;Sparus aurata;Larimichthys crocea/Larimichthys crocea;Larimichthys crocea;Larimichthys crocea;Larimichthys crocea;S…
gb|GEEV01002158.1|	exocyst complex component 3	20	ref|XP_018551513.1|PREDICTED: exocyst complex component 3 [Lates calcarifer];ref|XP_030015396.1|exocyst complex component 3 [Sphaeramia orbicularis]/ref|XP_030015397.1|exocyst complex component 3 [Sphaeramia orbicularis]/ref|XP_030015398.1|exocyst complex component 3 [Sphaeramia orbicularis]/ref|XP_030015399.1|exocyst complex component 3 [Sphaeramia orbicularis];ref|XP_023254029.1|exocyst complex…	Lates calcarifer;Sphaeramia orbicularis/Sphaeramia orbicularis/Sphaeramia orbicularis/Sphaeramia orbicularis;Seriola lalandi dorsalis;Scophthalmus maximus/Scophthalmus maximus;Betta splendens/Betta splendens/Betta splendens;Paralichthys olivaceus;Seriola dumerili/Seriola dumerili;Kryptolebias marmoratus;Hippocampus comes/Hippocampus comes;Stegastes partitus;Archocentrus centrarchus;Parambassis ra…
gb|GEEV01002174.1|	interleukin-1 receptor type 1-like	20	ref|XP_018551900.1|PREDICTED: interleukin-1 receptor type 1-like [Lates calcarifer];ref|XP_022596037.1|interleukin-1 receptor type 1-like [Seriola dumerili];ref|XP_023256190.1|interleukin-1 receptor type 1-like [Seriola lalandi dorsalis];gb|AGL76512.1|type I interleukin-1 receptor [Epinephelus coioides];ref|XP_026233193.1|interleukin-1 receptor type 1-like [Anabas testudineus];ref|XP_026152178.1|…	Lates calcarifer;Seriola dumerili;Seriola lalandi dorsalis;Epinephelus coioides;Anabas testudineus;Mastacembelus armatus/Mastacembelus armatus;Perca flavescens/Perca flavescens/Perca flavescens;Perca flavescens;Perca fluviatilis;Monopterus albus;Etheostoma spectabile;Monopterus albus;Betta splendens;Betta splendens;Anarrhichthys ocellatus;Betta splendens;Sander lucioperca/Sander lucioperca/Sander…
gb|GEEV01002176.1|	rho GTPase-activating protein 15	20	ref|XP_018518564.1|PREDICTED: rho GTPase-activating protein 15-like [Lates calcarifer];ref|XP_022612879.1|rho GTPase-activating protein 15 [Seriola dumerili];ref|XP_030284081.1|LOW QUALITY PROTEIN: rho GTPase-activating protein 15-like [Sparus aurata];ref|XP_023264373.1|rho GTPase-activating protein 15 [Seriola lalandi dorsalis];gb|KAE8299095.1|Rho GTPase-activating protein 15 ArhGAP15 Rho-type G…	Lates calcarifer;Seriola dumerili;Sparus aurata;Seriola lalandi dorsalis;Larimichthys crocea;Larimichthys crocea/Larimichthys crocea/Larimichthys crocea;Collichthys lucidus;Labrus bergylta;Archocentrus centrarchus;Anabas testudineus;Cyprinodon variegatus;Monopterus albus;Austrofundulus limnaeus;Kryptolebias marmoratus;Stegastes partitus;Haplochromis burtoni;Oreochromis niloticus/Oreochromis aureu…
gb|GEEV01002179.1|	tyrosine-protein phosphatase non-receptor type 22-like isoform X1	20	ref|XP_018537823.1|PREDICTED: tyrosine-protein phosphatase non-receptor type 22-like isoform X3 [Lates calcarifer];ref|XP_018537687.1|PREDICTED: tyrosine-protein phosphatase non-receptor type 22-like isoform X1 [Lates calcarifer];ref|XP_018537749.1|PREDICTED: tyrosine-protein phosphatase non-receptor type 22-like isoform X2 [Lates calcarifer];ref|XP_031700682.1|tyrosine-protein phosphatase non-re…	Lates calcarifer;Lates calcarifer;Lates calcarifer;Anarrhichthys ocellatus;Seriola lalandi dorsalis;Acanthochromis polyacanthus;Acanthochromis polyacanthus;Seriola dumerili;Seriola dumerili;Seriola dumerili;Seriola lalandi dorsalis/Seriola lalandi dorsalis;Amphiprion ocellaris;Amphiprion ocellaris;Amphiprion ocellaris;Perca flavescens;Sander lucioperca/Sander lucioperca;Sander lucioperca;Perca fl…
gb|GEEV01002185.1|	annexin A4-like	20	ref|XP_018554823.1|PREDICTED: annexin A4-like [Lates calcarifer];ref|XP_029384316.1|annexin A4-like isoform X3 [Echeneis naucrates];ref|XP_029384313.1|annexin A4-like isoform X1 [Echeneis naucrates]/ref|XP_029384314.1|annexin A4-like isoform X1 [Echeneis naucrates];ref|XP_029384315.1|annexin A4-like isoform X2 [Echeneis naucrates];gb|TKS89707.1|Annexin A11 [Collichthys lucidus];ref|XP_019938850.1…	Lates calcarifer;Echeneis naucrates;Echeneis naucrates/Echeneis naucrates;Echeneis naucrates;Collichthys lucidus;Paralichthys olivaceus;Larimichthys crocea/Larimichthys crocea;Takifugu rubripes/Takifugu rubripes/Takifugu rubripes/Takifugu rubripes;Myripristis murdjan;Takifugu bimaculatus;Sander lucioperca;Perca flavescens/Perca flavescens;Liparis tanakae;Seriola dumerili/Seriola dumerili;Etheosto…
gb|GEEV01002194.1|	splicing factor 3A subunit 2	20	gb|TMS09414.1|hypothetical protein E3U43_002073 [Larimichthys crocea];ref|XP_020471619.1|splicing factor 3A subunit 2 [Monopterus albus];ref|XP_028987480.1|splicing factor 3A subunit 2 [Betta splendens];ref|XP_026230806.1|splicing factor 3A subunit 2 [Anabas testudineus];gb|AWP04213.1|Splicing factor 3A subunit 2 [Scophthalmus maximus];gb|KAF0047056.1|hypothetical protein F2P81_000689 [Scophthalm…	Larimichthys crocea;Monopterus albus;Betta splendens;Anabas testudineus;Scophthalmus maximus;Scophthalmus maximus;Gouania willdenowi;Lates calcarifer/Lates calcarifer;Oryzias javanicus;Seriola dumerili;Echeneis naucrates;Austrofundulus limnaeus/Austrofundulus limnaeus;Oryzias latipes/Oryzias latipes;Amphiprion ocellaris;Seriola lalandi dorsalis;Sparus aurata/Sparus aurata;Gouania willdenowi;Sphae…
gb|GEEV01002195.1|	14-3-3 protein epsilon-like isoform X1	20	ref|XP_018539548.1|PREDICTED: 14-3-3 protein epsilon-like isoform X3 [Lates calcarifer];ref|XP_029372598.1|14-3-3 protein epsilon-like isoform X3 [Echeneis naucrates];ref|XP_018539545.1|PREDICTED: 14-3-3 protein epsilon-like isoform X1 [Lates calcarifer];ref|XP_022623344.1|14-3-3 protein epsilon-like [Seriola dumerili]/ref|XP_023284153.1|14-3-3 protein epsilon-like isoform X1 [Seriola lalandi dor…	Lates calcarifer;Echeneis naucrates;Lates calcarifer;Seriola dumerili/Seriola lalandi dorsalis/Echeneis naucrates;Oryzias melastigma;Monopterus albus;Oryzias javanicus;Mastacembelus armatus;Oryzias latipes;Austrofundulus limnaeus;Paralichthys olivaceus;Parambassis ranga;Fundulus heteroclitus;Stegastes partitus;Xiphophorus maculatus/Poecilia formosa/Poecilia mexicana/Cyprinodon variegatus/Xiphopho…
gb|GEEV01002200.1|	interferon-induced protein 44-like	20	ref|XP_018530404.1|PREDICTED: interferon-induced protein 44-like [Lates calcarifer];ref|XP_017295820.1|interferon-induced protein 44-like [Kryptolebias marmoratus];ref|XP_024858324.1|interferon-induced protein 44-like [Kryptolebias marmoratus];ref|XP_023249240.1|interferon-induced protein 44-like [Seriola lalandi dorsalis];ref|XP_029968517.1|interferon-induced protein 44-like [Salarias fasciatus]…	Lates calcarifer;Kryptolebias marmoratus;Kryptolebias marmoratus;Seriola lalandi dorsalis;Salarias fasciatus;Seriola dumerili;Parambassis ranga;Xiphophorus hellerii;Oreochromis niloticus;Xiphophorus maculatus;Poecilia reticulata;Poecilia latipinna;Parambassis ranga;Seriola lalandi dorsalis;Oreochromis niloticus;Oreochromis niloticus;Cyprinodon variegatus;Parambassis ranga;Oreochromis niloticus;Po…
gb|GEEV01002202.1|	Chondroitin sulfate glucuronyltransferase	20	gb|KAE8279744.1|Chondroitin sulfate glucuronyltransferase [Larimichthys crocea];ref|XP_018549198.1|PREDICTED: chondroitin sulfate glucuronyltransferase [Lates calcarifer];ref|XP_022622958.1|chondroitin sulfate glucuronyltransferase [Seriola dumerili]/ref|XP_023264143.1|chondroitin sulfate glucuronyltransferase [Seriola lalandi dorsalis];gb|AWP17011.1|Chondroitin sulfate glucuronyltransferase [Sco…	Larimichthys crocea;Lates calcarifer;Seriola dumerili/Seriola lalandi dorsalis;Scophthalmus maximus;Poecilia latipinna;Parambassis ranga;Acanthochromis polyacanthus;Betta splendens/Betta splendens;Larimichthys crocea/Collichthys lucidus/Collichthys lucidus;Perca flavescens/Perca flavescens;Sparus aurata;Sphaeramia orbicularis;Betta splendens;Etheostoma spectabile/Etheostoma spectabile;Sander luci…
gb|GEEV01002208.1|	small ubiquitin-related modifier 2	20	ref|XP_022056941.1|small ubiquitin-related modifier 2 [Acanthochromis polyacanthus]/ref|XP_022608083.1|small ubiquitin-related modifier 2 [Seriola dumerili]/ref|XP_023250996.1|small ubiquitin-related modifier 2 [Seriola lalandi dorsalis]/ref|XP_026227015.1|small ubiquitin-related modifier 2 [Anabas testudineus]/ref|XP_028267425.1|small ubiquitin-related modifier 2 [Parambassis ranga]/ref|XP_02936…	Acanthochromis polyacanthus/Seriola dumerili/Seriola lalandi dorsalis/Anabas testudineus/Parambassis ranga/Echeneis naucrates/Scophthalmus maximus;Poecilia formosa/Stegastes partitus/Fundulus heteroclitus/Poecilia mexicana/Poecilia latipinna/Cyprinodon variegatus/Nothobranchius furzeri/Lates calcarifer/Monopterus albus/Betta splendens/Salarias fasciatus/Xiphophorus hellerii;Larimichthys crocea;Am…
gb|GEEV01002211.1|	nuclear factor of activated T-cells, cytoplasmic 2-like	20	ref|XP_018517327.1|PREDICTED: nuclear factor of activated T-cells, cytoplasmic 2-like [Lates calcarifer];ref|XP_023269811.1|nuclear factor of activated T-cells, cytoplasmic 2-like [Seriola lalandi dorsalis];ref|XP_022617138.1|nuclear factor of activated T-cells, cytoplasmic 2-like isoform X1 [Seriola dumerili];gb|TKS70700.1|Nuclear factor of activated T-cells, cytoplasmic 2 [Collichthys lucidus];…	Lates calcarifer;Seriola lalandi dorsalis;Seriola dumerili;Collichthys lucidus;Sander lucioperca;Sander lucioperca;Perca fluviatilis;Larimichthys crocea;Perca flavescens/Perca flavescens;Amphiprion ocellaris;Amphiprion ocellaris;Acanthochromis polyacanthus;Cottoperca gobio;Etheostoma spectabile;Anabas testudineus;Mastacembelus armatus;Etheostoma spectabile;Parambassis ranga;Larimichthys crocea;La…
gb|GEEV01002219.1|	peptidyl-prolyl cis-trans isomerase NIMA-interacting 1	20	ref|XP_008402920.1|PREDICTED: peptidyl-prolyl cis-trans isomerase NIMA-interacting 1 [Poecilia reticulata];ref|XP_014889430.1|PREDICTED: peptidyl-prolyl cis-trans isomerase NIMA-interacting 1 [Poecilia latipinna];ref|XP_014829617.1|PREDICTED: peptidyl-prolyl cis-trans isomerase NIMA-interacting 1 [Poecilia mexicana];ref|XP_005812014.2|peptidyl-prolyl cis-trans isomerase NIMA-interacting 1 [Xiphop…	Poecilia reticulata;Poecilia latipinna;Poecilia mexicana;Xiphophorus maculatus;Xiphophorus hellerii;Xiphophorus couchianus;Gambusia affinis;Lates calcarifer/Lates calcarifer;Larimichthys crocea/Collichthys lucidus;Monopterus albus;Echeneis naucrates;Oryzias latipes;Oryzias javanicus;Oryzias melastigma;Mastacembelus armatus;Monopterus albus;Paralichthys olivaceus;Cynoglossus semilaevis;Seriola lal…
gb|GEEV01002221.1|	eukaryotic translation initiation factor 2 subunit 2	20	gb|OWK03068.1|hypothetical protein Celaphus_00007905, partial [Cervus elaphus hippelaphus];dbj|BAB28490.2|unnamed protein product [Mus musculus];ref|XP_023368026.1|eukaryotic translation initiation factor 2 subunit 2 [Otolemur garnettii];emb|CAG03241.1|unnamed protein product [Tetraodon nigroviridis];ref|XP_026781067.1|eukaryotic translation initiation factor 2 subunit 2 [Pangasianodon hypophthal…	Cervus elaphus hippelaphus;Mus musculus;Otolemur garnettii;Tetraodon nigroviridis;Pangasianodon hypophthalmus/Pangasianodon hypophthalmus;Pygocentrus nattereri;Mus musculus/Mus musculus/Mus musculus/Mus musculus/Mus musculus/Mus musculus/Mus musculus;Mus pahari;Bagarius yarrelli;Miniopterus natalensis;Hippocampus comes;Pteropus alecto/Pteropus vampyrus;Rattus rattus;Jaculus jaculus;Neolamprologus…
gb|GEEV01002228.1|	PRA1 family protein 3	20	ref|XP_018529957.1|PREDICTED: PRA1 family protein 3 [Lates calcarifer];ref|XP_008276977.1|PREDICTED: PRA1 family protein 3 [Stegastes partitus];ref|XP_023131398.1|PRA1 family protein 3 [Amphiprion ocellaris];ref|XP_022059792.1|PRA1 family protein 3 [Acanthochromis polyacanthus];ref|XP_030589557.1|PRA1 family protein 3 [Archocentrus centrarchus];ref|XP_006794277.1|PREDICTED: PRA1 family protein 3-…	Lates calcarifer;Stegastes partitus;Amphiprion ocellaris;Acanthochromis polyacanthus;Archocentrus centrarchus;Neolamprologus brichardi;Parambassis ranga;Echeneis naucrates;Mastacembelus armatus;Seriola lalandi dorsalis;Anabas testudineus;Maylandia zebra/Pundamilia nyererei;Seriola dumerili;Paralichthys olivaceus;Haplochromis burtoni;Labrus bergylta;Sander lucioperca;Perca fluviatilis;Etheostoma s…
gb|GEEV01002230.1|	immunoglobulin light chain	20	gb|ABW74636.1|immunoglobulin light chain [Epinephelus coioides];gb|ABW74635.1|immunoglobulin light chain [Epinephelus coioides];dbj|BAN19104.1|immunoglobulin light chain 2 [Paralichthys olivaceus];ref|XP_030211726.1|immunoglobulin kappa light chain-like [Gadus morhua];gb|ACM09401.1|Ig kappa chain V region 3368 [Salmo salar];dbj|BAD16718.1|immunoglobulin light chain [Takifugu rubripes];ref|XP_0302…	Epinephelus coioides;Epinephelus coioides;Paralichthys olivaceus;Gadus morhua;Salmo salar;Takifugu rubripes;Gadus morhua;Gadus morhua;Oncorhynchus mykiss;Lates calcarifer;Oncorhynchus mykiss;Oncorhynchus mykiss;Oncorhynchus mykiss;Oncorhynchus mykiss;Dicentrarchus labrax;Epinephelus coioides;Epinephelus coioides;Dicentrarchus labrax;Epinephelus coioides;Dicentrarchus labrax
gb|GEEV01002233.1|	tumor necrosis factor receptor superfamily member 5-like	20	ref|XP_018527969.1|PREDICTED: tumor necrosis factor receptor superfamily member 5-like [Lates calcarifer];gb|AWO96403.1|putative tumor necrosis factor receptor superfamily member 5-like [Scophthalmus maximus];gb|AWO96404.1|putative tumor necrosis factor receptor superfamily member 5-like isoform 2 [Scophthalmus maximus];ref|XP_020466566.1|tumor necrosis factor receptor superfamily member 5-like […	Lates calcarifer;Scophthalmus maximus;Scophthalmus maximus;Monopterus albus;Echeneis naucrates;Mastacembelus armatus;Mastacembelus armatus;Sphaeramia orbicularis;Amphiprion ocellaris;Perca fluviatilis;Archocentrus centrarchus;Perca flavescens/Perca flavescens;Labrus bergylta;Paralichthys olivaceus;Labrus bergylta;Seriola lalandi dorsalis;Neolamprologus brichardi;Gouania willdenowi;Stegastes parti…
gb|GEEV01002236.1|	ras-related protein Rab-6A isoform X1	20	ref|XP_028276492.1|ras-related protein Rab-6A isoform X3 [Parambassis ranga];ref|XP_028276490.1|ras-related protein Rab-6A isoform X1 [Parambassis ranga];ref|XP_030009677.1|ras-related protein Rab-6A isoform X2 [Sphaeramia orbicularis];ref|XP_018547451.1|PREDICTED: ras-related protein Rab-6A isoform X2 [Lates calcarifer]/ref|XP_022618114.1|ras-related protein Rab-6A isoform X2 [Seriola dumerili]/…	Parambassis ranga;Parambassis ranga;Sphaeramia orbicularis;Lates calcarifer/Seriola dumerili/Seriola lalandi dorsalis/Myripristis murdjan;Paralichthys olivaceus;Xiphophorus maculatus/Poecilia formosa/Poecilia reticulata/Poecilia mexicana/Poecilia latipinna/Xiphophorus hellerii;Mastacembelus armatus;Archocentrus centrarchus;Maylandia zebra/Oreochromis niloticus/Pundamilia nyererei/Haplochromis bur…
gb|GEEV01002243.1|	RRP12-like protein	20	ref|XP_018539741.1|PREDICTED: RRP12-like protein [Lates calcarifer];ref|XP_029377782.1|RRP12-like protein isoform X2 [Echeneis naucrates];ref|XP_029377781.1|RRP12-like protein isoform X1 [Echeneis naucrates];ref|XP_029377784.1|RRP12-like protein isoform X3 [Echeneis naucrates];ref|XP_022619336.1|RRP12-like protein [Seriola dumerili];ref|XP_026164462.1|RRP12-like protein [Mastacembelus armatus];re…	Lates calcarifer;Echeneis naucrates;Echeneis naucrates;Echeneis naucrates;Seriola dumerili;Mastacembelus armatus;Myripristis murdjan;Sphaeramia orbicularis;Sparus aurata/Sparus aurata/Sparus aurata/Sparus aurata/Sparus aurata;Larimichthys crocea;Larimichthys crocea;Astatotilapia calliptera;Perca fluviatilis;Sander lucioperca;Perca flavescens/Perca flavescens;Neolamprologus brichardi;Monopterus al…
gb|GEEV01002249.1|	dermatan-sulfate epimerase isoform X2	20	ref|XP_026196770.1|dermatan-sulfate epimerase isoform X3 [Anabas testudineus];ref|XP_026196766.1|dermatan-sulfate epimerase isoform X1 [Anabas testudineus];ref|XP_008296442.1|PREDICTED: dermatan-sulfate epimerase isoform X2 [Stegastes partitus];ref|XP_026196767.1|dermatan-sulfate epimerase isoform X2 [Anabas testudineus]/ref|XP_026196769.1|dermatan-sulfate epimerase isoform X2 [Anabas testudineus…	Anabas testudineus;Anabas testudineus;Stegastes partitus;Anabas testudineus/Anabas testudineus;Amphiprion ocellaris/Amphiprion ocellaris;Parambassis ranga;Sparus aurata;Seriola dumerili;Seriola lalandi dorsalis;Larimichthys crocea;Parambassis ranga;Echeneis naucrates;Echeneis naucrates;Paralichthys olivaceus;Sander lucioperca;Stegastes partitus;Lates calcarifer;Acanthochromis polyacanthus;Sparus …
gb|GEEV01002250.1|	coronin-1A-like	20	ref|XP_018527696.1|PREDICTED: coronin-1A-like [Lates calcarifer];gb|KAF1379866.1|hypothetical protein PFLUV_G00180540 [Perca fluviatilis];ref|XP_030591977.1|coronin-1A-like [Archocentrus centrarchus]/ref|XP_030591978.1|coronin-1A-like [Archocentrus centrarchus];ref|XP_023269519.1|coronin-1A-like isoform X1 [Seriola lalandi dorsalis];ref|XP_005726313.1|PREDICTED: coronin-1A-like [Pundamilia nyerer…	Lates calcarifer;Perca fluviatilis;Archocentrus centrarchus/Archocentrus centrarchus;Seriola lalandi dorsalis;Pundamilia nyererei;Haplochromis burtoni;Seriola dumerili/Seriola dumerili;Oreochromis niloticus/Oreochromis aureus;Maylandia zebra/Astatotilapia calliptera;Neolamprologus brichardi;Stegastes partitus;Echeneis naucrates;Seriola lalandi dorsalis;Monopterus albus;Sinocyclocheilus rhinocerou…
gb|GEEV01002251.1|	interferon-induced protein 44-like	20	ref|XP_018550782.1|PREDICTED: LOW QUALITY PROTEIN: interferon-induced protein 44-like [Lates calcarifer];gb|TDH08692.1|hypothetical protein EPR50_G00100860 [Perca flavescens];ref|XP_022610377.1|interferon-induced protein 44-like [Seriola dumerili];ref|XP_023150158.1|interferon-induced protein 44-like [Amphiprion ocellaris];ref|XP_028443869.1|interferon-induced protein 44-like [Perca flavescens];r…	Lates calcarifer;Perca flavescens;Seriola dumerili;Amphiprion ocellaris;Perca flavescens;Sander lucioperca;Perca fluviatilis;Seriola dumerili;Stegastes partitus;Anarrhichthys ocellatus/Anarrhichthys ocellatus;Parambassis ranga;Betta splendens;Mastacembelus armatus;Anabas testudineus/Anabas testudineus/Anabas testudineus;Cyprinodon variegatus;Sparus aurata;Mastacembelus armatus;Parambassis ranga/P…
gb|GEEV01002254.1|	endonuclease 8-like 3	20	ref|XP_018534912.1|PREDICTED: LOW QUALITY PROTEIN: endonuclease 8-like 3 [Lates calcarifer];ref|XP_023253778.1|endonuclease 8-like 3 [Seriola lalandi dorsalis];gb|TKS72029.1|Endonuclease 8-like 3 [Collichthys lucidus];ref|XP_022615764.1|endonuclease 8-like 3 [Seriola dumerili];ref|XP_031722828.1|endonuclease 8-like 3 [Anarrhichthys ocellatus];ref|XP_031159606.1|endonuclease 8-like 3 isoform X3 [S…	Lates calcarifer;Seriola lalandi dorsalis;Collichthys lucidus;Seriola dumerili;Anarrhichthys ocellatus;Sander lucioperca;Sander lucioperca;Sander lucioperca;Perca fluviatilis;Larimichthys crocea/Larimichthys crocea;Etheostoma spectabile;Etheostoma spectabile/Etheostoma spectabile;Echeneis naucrates;Stegastes partitus;Stegastes partitus;Sparus aurata;Perca flavescens;Perca flavescens;Parambassis r…
gb|GEEV01002261.1|	tumor necrosis factor receptor superfamily member 5-like	20	ref|XP_018527969.1|PREDICTED: tumor necrosis factor receptor superfamily member 5-like [Lates calcarifer];gb|AWO96404.1|putative tumor necrosis factor receptor superfamily member 5-like isoform 2 [Scophthalmus maximus];gb|KAF0045525.1|hypothetical protein F2P81_002054 [Scophthalmus maximus];ref|XP_022612381.1|tumor necrosis factor receptor superfamily member 3 [Seriola dumerili];ref|XP_031155491.…	Lates calcarifer;Scophthalmus maximus;Scophthalmus maximus;Seriola dumerili;Sander lucioperca;Sander lucioperca;Seriola lalandi dorsalis;Etheostoma spectabile;Collichthys lucidus;Mastacembelus armatus;Mastacembelus armatus;Larimichthys crocea;Larimichthys crocea;Labrus bergylta;Labrus bergylta;Collichthys lucidus;Amphiprion ocellaris;Anarrhichthys ocellatus;Paralichthys olivaceus;Cottoperca gobio
gb|GEEV01002265.1|	C-C chemokine receptor type 9-like	20	ref|XP_018534593.1|PREDICTED: C-C chemokine receptor type 9-like [Lates calcarifer];gb|ANJ60570.1|C-C chemokine receptor type 9-like protein [Rachycentron canadum];gb|AEM75117.1|CCR9 chemokine [Miichthys miiuy]/gb|AEM75118.1|CCR9 chemokine [Miichthys miiuy];ref|XP_010746242.1|C-C chemokine receptor type 9 [Larimichthys crocea]/ref|XP_010746243.1|C-C chemokine receptor type 9 [Larimichthys crocea]…	Lates calcarifer;Rachycentron canadum;Miichthys miiuy/Miichthys miiuy;Larimichthys crocea/Larimichthys crocea/Larimichthys crocea;Collichthys lucidus;Seriola lalandi dorsalis;Larimichthys crocea;Seriola dumerili;Mastacembelus armatus;Anarrhichthys ocellatus/Anarrhichthys ocellatus;Paralichthys olivaceus;Oryzias javanicus;Collichthys lucidus;Anabas testudineus;Paralichthys olivaceus/Paralichthys o…
gb|GEEV01002267.1|	keratin, type I cytoskeletal 18-like	20	ref|XP_018530852.1|PREDICTED: keratin, type I cytoskeletal 18-like isoform X1 [Lates calcarifer];ref|XP_008294235.1|PREDICTED: keratin, type I cytoskeletal 18-like [Stegastes partitus];ref|XP_023145297.1|keratin, type I cytoskeletal 18-like [Amphiprion ocellaris];ref|XP_022049456.1|keratin, type I cytoskeletal 18-like [Acanthochromis polyacanthus];ref|XP_019718698.1|PREDICTED: keratin, type I cyt…	Lates calcarifer;Stegastes partitus;Amphiprion ocellaris;Acanthochromis polyacanthus;Hippocampus comes;Nothobranchius furzeri;Myripristis murdjan;Mastacembelus armatus;Seriola dumerili;Seriola lalandi dorsalis;Betta splendens;Perca fluviatilis;Sander lucioperca;Perca flavescens/Perca flavescens;Etheostoma spectabile;Anabas testudineus;Paralichthys olivaceus;Sinocyclocheilus rhinocerous;Poecilia r…
gb|GEEV01002268.1|	sestrin-2-like isoform X2	20	ref|XP_018553060.1|PREDICTED: sestrin-2-like [Lates calcarifer]/ref|XP_018553061.1|PREDICTED: sestrin-2-like [Lates calcarifer];ref|XP_030268466.1|sestrin-2-like isoform X2 [Sparus aurata];ref|XP_030003154.1|sestrin-2-like isoform X2 [Sphaeramia orbicularis];ref|XP_030268465.1|sestrin-2-like isoform X1 [Sparus aurata];ref|XP_030003152.1|sestrin-2-like isoform X1 [Sphaeramia orbicularis];ref|XP_02…	Lates calcarifer/Lates calcarifer;Sparus aurata;Sphaeramia orbicularis;Sparus aurata;Sphaeramia orbicularis;Labrus bergylta;Seriola dumerili;Seriola lalandi dorsalis;Labrus bergylta;Seriola dumerili;Seriola lalandi dorsalis;Amphiprion ocellaris;Perca fluviatilis;Larimichthys crocea;Seriola dumerili;Seriola lalandi dorsalis;Parambassis ranga;Acanthochromis polyacanthus;Acanthochromis polyacanthus;…
gb|GEEV01002273.1|	glia-derived nexin	20	ref|XP_018539597.1|PREDICTED: glia-derived nexin [Lates calcarifer];gb|AEJ91607.1|protease nexin 1 [Oplegnathus fasciatus];ref|XP_030261103.1|glia-derived nexin [Sparus aurata];ref|XP_019950388.1|PREDICTED: glia-derived nexin isoform X2 [Paralichthys olivaceus];ref|XP_028428760.1|glia-derived nexin [Perca flavescens];ref|XP_019950387.1|PREDICTED: glia-derived nexin isoform X1 [Paralichthys olivac…	Lates calcarifer;Oplegnathus fasciatus;Sparus aurata;Paralichthys olivaceus;Perca flavescens;Paralichthys olivaceus;Perca flavescens;Stegastes partitus/Stegastes partitus;Etheostoma spectabile;Amphiprion ocellaris;Scophthalmus maximus;Sander lucioperca;Perca fluviatilis;Acanthochromis polyacanthus;Larimichthys crocea/Larimichthys crocea;Archocentrus centrarchus;Oreochromis niloticus;Oreochromis a…
gb|GEEV01002278.1|	carbohydrate sulfotransferase 12	20	ref|XP_010784175.1|PREDICTED: carbohydrate sulfotransferase 12-like isoform X2 [Notothenia coriiceps];ref|XP_018539962.1|PREDICTED: LOW QUALITY PROTEIN: carbohydrate sulfotransferase 12 [Lates calcarifer];ref|XP_010784174.1|PREDICTED: carbohydrate sulfotransferase 12-like isoform X1 [Notothenia coriiceps];gb|TMS23427.1|hypothetical protein E3U43_008733 [Larimichthys crocea];ref|XP_024914429.1|car…	Notothenia coriiceps;Lates calcarifer;Notothenia coriiceps;Larimichthys crocea;Cynoglossus semilaevis;Cynoglossus semilaevis;Paralichthys olivaceus;Paralichthys olivaceus/Paralichthys olivaceus;Larimichthys crocea/Larimichthys crocea;Mastacembelus armatus;Seriola dumerili;Seriola lalandi dorsalis;Collichthys lucidus;Echeneis naucrates;Cottoperca gobio;Anarrhichthys ocellatus;Tetraodon nigroviridi…
gb|GEEV01002295.1|	1-phosphatidylinositol 4,5-bisphosphate phosphodiesterase gamma-2	20	ref|XP_018559521.1|PREDICTED: 1-phosphatidylinositol 4,5-bisphosphate phosphodiesterase gamma-2 [Lates calcarifer];ref|XP_022611796.1|1-phosphatidylinositol 4,5-bisphosphate phosphodiesterase gamma-2 [Seriola dumerili];ref|XP_023253076.1|1-phosphatidylinositol 4,5-bisphosphate phosphodiesterase gamma-2 [Seriola lalandi dorsalis];gb|KAE8296613.1|1-phosphatidylinositol 4,5-bisphosphate phosphodiest…	Lates calcarifer;Seriola dumerili;Seriola lalandi dorsalis;Larimichthys crocea;Larimichthys crocea;Echeneis naucrates;Echeneis naucrates;Echeneis naucrates;Echeneis naucrates;Echeneis naucrates;Echeneis naucrates;Sander lucioperca;Sander lucioperca;Perca fluviatilis;Mastacembelus armatus/Mastacembelus armatus;Anabas testudineus;Anabas testudineus;Labrus bergylta;Sparus aurata/Sparus aurata;Monopt…
gb|GEEV01002296.1|	cyclin-G1	20	ref|XP_018531250.1|PREDICTED: cyclin-G1 [Lates calcarifer];ref|XP_008282575.1|PREDICTED: cyclin-G1 [Stegastes partitus];gb|TDH07677.1|hypothetical protein EPR50_G00109030 [Perca flavescens];ref|XP_022607486.1|cyclin-G1 [Seriola dumerili];ref|XP_023258812.1|cyclin-G1 [Seriola lalandi dorsalis];ref|XP_029020264.1|cyclin-G1 [Betta splendens];ref|XP_030251826.1|cyclin-G1 [Sparus aurata];ref|XP_022072…	Lates calcarifer;Stegastes partitus;Perca flavescens;Seriola dumerili;Seriola lalandi dorsalis;Betta splendens;Sparus aurata;Acanthochromis polyacanthus;Echeneis naucrates;Perca flavescens;Perca flavescens;Perca flavescens/Perca flavescens;Labrus bergylta;Etheostoma spectabile/Etheostoma spectabile;Anabas testudineus/Anabas testudineus;Larimichthys crocea;Perca fluviatilis;Larimichthys crocea;Col…
gb|GEEV01002312.1|	cyclic AMP-dependent transcription factor ATF-4-like	20	ref|XP_018523270.1|PREDICTED: LOW QUALITY PROTEIN: cyclic AMP-dependent transcription factor ATF-4-like [Lates calcarifer];ref|XP_029997024.1|cyclic AMP-dependent transcription factor ATF-4-like [Sphaeramia orbicularis];ref|XP_020476921.1|cyclic AMP-dependent transcription factor ATF-4-like [Monopterus albus];ref|XP_006798069.1|PREDICTED: cyclic AMP-dependent transcription factor ATF-4-like [Neol…	Lates calcarifer;Sphaeramia orbicularis;Monopterus albus;Neolamprologus brichardi;Maylandia zebra/Astatotilapia calliptera;Echeneis naucrates;Haplochromis burtoni;Echeneis naucrates;Oreochromis niloticus;Oreochromis aureus;Anabas testudineus;Mastacembelus armatus;Seriola dumerili;Pundamilia nyererei;Boleophthalmus pectinirostris;Betta splendens;Poecilia mexicana;Poecilia mexicana;Poecilia formosa…
gb|GEEV01002313.1|	60S ribosomal protein L12 isoform X1	20	ref|XP_018548424.1|PREDICTED: 60S ribosomal protein L12 isoform X1 [Lates calcarifer];ref|XP_028289865.1|60S ribosomal protein L12 isoform X1 [Gouania willdenowi];ref|XP_026104017.1|60S ribosomal protein L12 [Carassius auratus];ref|XP_020441286.1|60S ribosomal protein L12 [Monopterus albus];ref|XP_008308459.1|60S ribosomal protein L12 isoform X1 [Cynoglossus semilaevis];ref|XP_026067447.1|60S rib…	Lates calcarifer;Gouania willdenowi;Carassius auratus;Monopterus albus;Cynoglossus semilaevis;Carassius auratus;Epinephelus coioides;Sphaeramia orbicularis;Sparus aurata;Sinocyclocheilus anshuiensis/Sinocyclocheilus rhinocerous;Mastacembelus armatus;Scophthalmus maximus;Betta splendens;Poecilia latipinna;Labrus bergylta;Hypophthalmichthys nobilis;Labrus bergylta;Sinocyclocheilus grahami;Salarias …
gb|GEEV01002317.1|	E3 SUMO-protein ligase RanBP2-like	20	ref|XP_018557193.1|PREDICTED: LOW QUALITY PROTEIN: ranBP2-like and GRIP domain-containing protein 3 [Lates calcarifer];ref|XP_010789757.1|PREDICTED: E3 SUMO-protein ligase RanBP2-like [Notothenia coriiceps];ref|XP_022596566.1|E3 SUMO-protein ligase RanBP2-like [Seriola dumerili];ref|XP_020470121.1|RANBP2-like and GRIP domain-containing protein 8 [Monopterus albus];ref|XP_015830482.1|PREDICTED: E3…	Lates calcarifer;Notothenia coriiceps;Seriola dumerili;Monopterus albus;Nothobranchius furzeri;Amphiprion ocellaris;Scophthalmus maximus;Amphiprion ocellaris;Seriola lalandi dorsalis;Seriola lalandi dorsalis;Archocentrus centrarchus;Anarrhichthys ocellatus;Anarrhichthys ocellatus;Anarrhichthys ocellatus;Parambassis ranga;Parambassis ranga;Oryzias melastigma;Oryzias melastigma;Cynoglossus semilaev…
gb|GEEV01002321.1|	E3 ubiquitin-protein ligase RNF213	20	ref|XP_018560082.1|PREDICTED: LOW QUALITY PROTEIN: E3 ubiquitin-protein ligase rnf213-alpha-like [Lates calcarifer];gb|TDH02961.1|hypothetical protein EPR50_G00157860 [Perca flavescens];ref|XP_028455037.1|E3 ubiquitin-protein ligase rnf213-alpha-like [Perca flavescens];gb|AWP18961.1|putative E3 ubiquitin-protein ligase RNF213 isoform 3 [Scophthalmus maximus];gb|KAF0032724.1|hypothetical protein F…	Lates calcarifer;Perca flavescens;Perca flavescens;Scophthalmus maximus;Scophthalmus maximus;Scophthalmus maximus/Scophthalmus maximus;Scophthalmus maximus;Perca fluviatilis;Oreochromis aureus;Seriola lalandi dorsalis;Etheostoma spectabile/Etheostoma spectabile;Etheostoma spectabile/Etheostoma spectabile;Etheostoma spectabile/Etheostoma spectabile;Etheostoma spectabile/Etheostoma spectabile;Sande…
gb|GEEV01002323.1|	rho GTPase-activating protein 25-like	20	ref|XP_018524568.1|PREDICTED: rho GTPase-activating protein 25-like isoform X1 [Lates calcarifer];ref|XP_030274302.1|rho GTPase-activating protein 25-like [Sparus aurata];ref|XP_022066366.1|rho GTPase-activating protein 25 [Acanthochromis polyacanthus];ref|XP_008285287.1|PREDICTED: rho GTPase-activating protein 25 [Stegastes partitus];ref|XP_022614048.1|rho GTPase-activating protein 25-like [Seri…	Lates calcarifer;Sparus aurata;Acanthochromis polyacanthus;Stegastes partitus;Seriola dumerili;Seriola lalandi dorsalis;Scophthalmus maximus;Parambassis ranga/Parambassis ranga;Archocentrus centrarchus;Larimichthys crocea/Larimichthys crocea;Salarias fasciatus;Oreochromis niloticus/Oreochromis aureus;Astatotilapia calliptera;Maylandia zebra;Haplochromis burtoni;Pundamilia nyererei;Perca flavescen…
gb|GEEV01002326.1|	probable cytosolic iron-sulfur protein assembly protein CIAO1	20	ref|XP_018524545.1|PREDICTED: probable cytosolic iron-sulfur protein assembly protein CIAO1 [Lates calcarifer];gb|TMS03327.1|hypothetical protein E3U43_000216 [Larimichthys crocea];ref|XP_023143872.1|probable cytosolic iron-sulfur protein assembly protein CIAO1 [Amphiprion ocellaris];ref|XP_028271028.1|probable cytosolic iron-sulfur protein assembly protein CIAO1 isoform X1 [Parambassis ranga]/re…	Lates calcarifer;Larimichthys crocea;Amphiprion ocellaris;Parambassis ranga/Parambassis ranga/Parambassis ranga/Parambassis ranga;Sparus aurata;Acanthochromis polyacanthus;Stegastes partitus;Stegastes partitus;Boleophthalmus pectinirostris;Salarias fasciatus;Archocentrus centrarchus;Neolamprologus brichardi;Pundamilia nyererei/Astatotilapia calliptera;Echeneis naucrates;Echeneis naucrates;Oreochr…
gb|GEEV01002332.1|	catenin beta-1-like	20	ref|XP_032436597.1|catenin beta-1-like isoform X2 [Xiphophorus hellerii];gb|KAA8585942.1|hypothetical protein FQN60_007511 [Etheostoma spectabile];ref|XP_020788117.1|catenin beta-1-like [Boleophthalmus pectinirostris];ref|XP_032436594.1|catenin beta-1-like isoform X1 [Xiphophorus hellerii]/ref|XP_032436595.1|catenin beta-1-like isoform X1 [Xiphophorus hellerii]/ref|XP_032436596.1|catenin beta-1-l…	Xiphophorus hellerii;Etheostoma spectabile;Boleophthalmus pectinirostris;Xiphophorus hellerii/Xiphophorus hellerii/Xiphophorus hellerii;Mastacembelus armatus;Poecilia reticulata;Xiphophorus maculatus/Xiphophorus maculatus/Xiphophorus maculatus/Xiphophorus couchianus/Xiphophorus couchianus/Xiphophorus couchianus/Xiphophorus couchianus;Larimichthys crocea;Oreochromis aureus;Pundamilia nyererei/Neol…
gb|GEEV01002335.1|	F-box only protein 11	20	gb|KTF93227.1|hypothetical protein cypCar_00020505, partial [Cyprinus carpio];emb|CAB56019.1|hypothetical protein, partial [Homo sapiens];dbj|BAB15143.1|unnamed protein product [Homo sapiens];dbj|BAK63749.1|F-box only protein 11 [Pan troglodytes];gb|AAH49946.1|Fbxo11 protein, partial [Mus musculus];gb|PIO27381.1|hypothetical protein AB205_0148580 [Lithobates catesbeianus];dbj|BAE21273.1|unnamed p…	Cyprinus carpio;Homo sapiens;Homo sapiens;Pan troglodytes;Mus musculus;Lithobates catesbeianus;Mus musculus;Homo sapiens/Homo sapiens;Homo sapiens;Pongo abelii;Balearica regulorum gibbericeps/Balearica regulorum gibbericeps;Gavia stellata/Antrostomus carolinensis/Cathartes aura/Antrostomus carolinensis/Bambusicola thoracicus;Cyprinus carpio;Mus musculus;Triplophysa tibetana;Chrysemys picta bellii…
gb|GEEV01002340.1|	60S ribosomal protein L23	20	ref|XP_032443314.1|60S ribosomal protein L23-like [Xiphophorus hellerii];ref|XP_010310859.1|PREDICTED: 60S ribosomal protein L23, partial [Balearica regulorum gibbericeps]/gb|KAF1566383.1|60S ribosomal protein L23, partial [Eudyptes schlegeli];ref|XP_009474121.1|PREDICTED: 60S ribosomal protein L23 [Nipponia nippon];ref|XP_022368648.1|60S ribosomal protein L23-like [Enhydra lutris kenyoni];ref|XP…	Xiphophorus hellerii;Balearica regulorum gibbericeps/Eudyptes schlegeli;Nipponia nippon;Enhydra lutris kenyoni;Rhinopithecus roxellana;Calypte anna;Physeter catodon;Buceros rhinoceros silvestris;Tinamus guttatus;Ailuropoda melanoleuca/Macaca mulatta/Bos mutus/Balearica regulorum gibbericeps/Cuculus canorus/Buceros rhinoceros silvestris/Nestor notabilis/Phaethon lepturus/Nipponia nippon/Struthio c…
gb|GEEV01002350.1|	---NA---
gb|GEEV01002360.1|	Fanconi anemia core complex-associated protein 100	20	ref|XP_018527984.1|PREDICTED: Fanconi anemia core complex-associated protein 100 isoform X2 [Lates calcarifer];ref|XP_018527983.1|PREDICTED: Fanconi anemia core complex-associated protein 100 isoform X1 [Lates calcarifer];ref|XP_022598957.1|Fanconi anemia core complex-associated protein 100 isoform X2 [Seriola dumerili];ref|XP_022598956.1|Fanconi anemia core complex-associated protein 100 isoform…	Lates calcarifer;Lates calcarifer;Seriola dumerili;Seriola dumerili;Seriola lalandi dorsalis;Sander lucioperca;Perca flavescens/Perca flavescens;Perca fluviatilis;Anarrhichthys ocellatus;Anarrhichthys ocellatus;Etheostoma spectabile;Anabas testudineus;Etheostoma spectabile;Cottoperca gobio;Cottoperca gobio;Archocentrus centrarchus;Oreochromis aureus;Amphiprion ocellaris;Amphiprion ocellaris;Larim…
gb|GEEV01002367.1|	putative glycerol kinase 5	20	ref|XP_018532711.1|PREDICTED: putative glycerol kinase 5 isoform X2 [Lates calcarifer];ref|XP_018532710.1|PREDICTED: putative glycerol kinase 5 isoform X1 [Lates calcarifer];ref|XP_022610627.1|putative glycerol kinase 5 [Seriola dumerili]/ref|XP_022610628.1|putative glycerol kinase 5 [Seriola dumerili]/ref|XP_022610629.1|putative glycerol kinase 5 [Seriola dumerili];ref|XP_003438080.1|putative gl…	Lates calcarifer;Lates calcarifer;Seriola dumerili/Seriola dumerili/Seriola dumerili;Oreochromis niloticus/Oreochromis niloticus;Neolamprologus brichardi/Neolamprologus brichardi/Neolamprologus brichardi;Astatotilapia calliptera/Astatotilapia calliptera;Haplochromis burtoni/Haplochromis burtoni;Maylandia zebra/Maylandia zebra;Cyprinodon variegatus;Archocentrus centrarchus/Archocentrus centrarchus…
gb|GEEV01002372.1|	signal transducer and activator of transcription 1-alpha/beta-like isoform X1	20	ref|XP_018528991.1|PREDICTED: signal transducer and activator of transcription 1-alpha/beta-like isoform X2 [Lates calcarifer];ref|XP_018528990.1|PREDICTED: signal transducer and activator of transcription 1-alpha/beta-like isoform X1 [Lates calcarifer];ref|XP_026203570.1|signal transducer and activator of transcription 1-alpha/beta-like isoform X1 [Anabas testudineus];ref|XP_030276995.1|signal t…	Lates calcarifer;Lates calcarifer;Anabas testudineus;Sparus aurata;Perca fluviatilis;Anarrhichthys ocellatus;Larimichthys crocea;Etheostoma spectabile;Perca flavescens;Larimichthys crocea;Larimichthys crocea;Larimichthys crocea;Perca flavescens;Neolamprologus brichardi;Neolamprologus brichardi;Larimichthys crocea;Oreochromis aureus;Haplochromis burtoni;Haplochromis burtoni;Maylandia zebra
gb|GEEV01002380.1|	---NA---
gb|GEEV01002381.1|	thioredoxin reductase 1, cytoplasmic-like	20	ref|XP_018523089.1|PREDICTED: thioredoxin reductase 3-like isoform X2 [Lates calcarifer];ref|XP_018523088.1|PREDICTED: thioredoxin reductase 1, cytoplasmic-like isoform X1 [Lates calcarifer];ref|XP_022600907.1|thioredoxin reductase 1, cytoplasmic-like [Seriola dumerili];gb|KAF1391181.1|hypothetical protein PFLUV_G00039250 [Perca fluviatilis];ref|XP_023280515.1|thioredoxin reductase 1, cytoplasmic…	Lates calcarifer;Lates calcarifer;Seriola dumerili;Perca fluviatilis;Seriola lalandi dorsalis;Stegastes partitus;Monopterus albus;Sphaeramia orbicularis;Cyprinus carpio;Amphiprion ocellaris;Oplegnathus fasciatus;Hippocampus abdominalis;Hippocampus comes;Scophthalmus maximus/Scophthalmus maximus;Echeneis naucrates;Amphiprion ocellaris;Boleophthalmus pectinirostris;Sander lucioperca;Oreochromis nil…
gb|GEEV01002391.1|	wiskott-Aldrich syndrome protein family member 2	20	ref|XP_018553075.1|PREDICTED: wiskott-Aldrich syndrome protein family member 2 [Lates calcarifer];ref|XP_029369882.1|LOW QUALITY PROTEIN: wiskott-Aldrich syndrome protein family member 2 [Echeneis naucrates];ref|XP_017275212.1|wiskott-Aldrich syndrome protein family member 2 [Kryptolebias marmoratus];ref|XP_028256245.1|wiskott-Aldrich syndrome protein family member 2 [Parambassis ranga]/ref|XP_02…	Lates calcarifer;Echeneis naucrates;Kryptolebias marmoratus;Parambassis ranga/Parambassis ranga;Cynoglossus semilaevis;Scophthalmus maximus;Poecilia latipinna;Scophthalmus maximus;Oreochromis aureus;Oreochromis niloticus;Neolamprologus brichardi;Pundamilia nyererei;Haplochromis burtoni/Haplochromis burtoni;Maylandia zebra;Astatotilapia calliptera;Sphaeramia orbicularis;Tetraodon nigroviridis;Anar…
gb|GEEV01002392.1|	tetraspanin-8-like	20	ref|XP_018558342.1|PREDICTED: tetraspanin-8-like [Lates calcarifer];ref|XP_030296487.1|tetraspanin-8-like [Sparus aurata];ref|XP_008295251.1|PREDICTED: tetraspanin-8 [Stegastes partitus];ref|XP_020469171.1|tetraspanin-8-like [Monopterus albus];ref|XP_010746864.1|tetraspanin-8-like [Larimichthys crocea]/gb|KAE8281095.1|hypothetical protein D5F01_LYC20067 [Larimichthys crocea];ref|XP_023118292.1|te…	Lates calcarifer;Sparus aurata;Stegastes partitus;Monopterus albus;Larimichthys crocea/Larimichthys crocea;Amphiprion ocellaris;Anarrhichthys ocellatus;Liparis tanakae;Acanthochromis polyacanthus;Oreochromis aureus;Oreochromis niloticus;Takifugu flavidus;Takifugu rubripes;Mastacembelus armatus;Labrus bergylta;Sphaeramia orbicularis;Oreochromis niloticus;Archocentrus centrarchus;Cyprinodon variega…
gb|GEEV01002393.1|	WD repeat-containing protein 13	20	ref|XP_019951934.1|PREDICTED: WD repeat-containing protein 13 isoform X2 [Paralichthys olivaceus];ref|XP_023260903.1|WD repeat-containing protein 13 [Seriola lalandi dorsalis];ref|XP_022619105.1|WD repeat-containing protein 13 [Seriola dumerili];ref|XP_018530026.1|PREDICTED: WD repeat-containing protein 13 [Lates calcarifer];ref|XP_022043301.1|WD repeat-containing protein 13 isoform X2 [Acanthoch…	Paralichthys olivaceus;Seriola lalandi dorsalis;Seriola dumerili;Lates calcarifer;Acanthochromis polyacanthus;Fundulus heteroclitus;Echeneis naucrates;Paralichthys olivaceus;Salarias fasciatus;Monopterus albus;Parambassis ranga;Stegastes partitus;Paralichthys olivaceus;Amphiprion ocellaris;Monopterus albus;Cynoglossus semilaevis;Anabas testudineus;Acanthochromis polyacanthus;Sparus aurata;Fundulu…
gb|GEEV01002398.1|	trifunctional enzyme subunit alpha, mitochondrial	20	ref|XP_018518977.1|PREDICTED: LOW QUALITY PROTEIN: trifunctional enzyme subunit alpha, mitochondrial [Lates calcarifer];gb|KAF0043996.1|hypothetical protein F2P81_003154 [Scophthalmus maximus];gb|AWP16165.1|putative trifunctional enzyme subunit alpha mitochondrial [Scophthalmus maximus];ref|XP_029972553.1|trifunctional enzyme subunit alpha, mitochondrial isoform X1 [Salarias fasciatus];ref|XP_029…	Lates calcarifer;Scophthalmus maximus;Scophthalmus maximus;Salarias fasciatus;Salarias fasciatus;Seriola lalandi dorsalis;Sparus aurata;Seriola dumerili;Anarrhichthys ocellatus;Echeneis naucrates;Takifugu bimaculatus;Takifugu rubripes;Takifugu flavidus;Labrus bergylta;Echeneis naucrates;Paralichthys olivaceus;Poecilia formosa;Poecilia latipinna;Poecilia mexicana;Cynoglossus semilaevis
gb|GEEV01002399.1|	transmembrane protein 176B-like	20	ref|XP_018555450.1|PREDICTED: B-lymphocyte antigen CD20-like isoform X1 [Lates calcarifer];ref|XP_018555452.1|PREDICTED: B-lymphocyte antigen CD20-like isoform X3 [Lates calcarifer];ref|XP_018555451.1|PREDICTED: uncharacterized protein LOC108899478 isoform X2 [Lates calcarifer];ref|XP_026172305.1|high affinity immunoglobulin epsilon receptor subunit beta-like [Mastacembelus armatus];ref|XP_023262…	Lates calcarifer;Lates calcarifer;Lates calcarifer;Mastacembelus armatus;Seriola lalandi dorsalis;Amphiprion ocellaris/Amphiprion ocellaris;Amphiprion ocellaris;Seriola dumerili;Amphiprion ocellaris;Lates calcarifer;Larimichthys crocea/Larimichthys crocea;Stegastes partitus;Larimichthys crocea;Salarias fasciatus/Salarias fasciatus/Salarias fasciatus;Salarias fasciatus/Salarias fasciatus/Salarias …
gb|GEEV01002401.1|	DNA damage-inducible transcript 4-like protein	20	ref|XP_018525077.1|PREDICTED: DNA damage-inducible transcript 4-like protein [Lates calcarifer];ref|XP_023251695.1|DNA damage-inducible transcript 4-like protein [Seriola lalandi dorsalis];ref|XP_022607657.1|DNA damage-inducible transcript 4-like protein [Seriola dumerili];ref|XP_031713887.1|DNA damage-inducible transcript 4-like protein [Anarrhichthys ocellatus];ref|XP_020451126.1|LOW QUALITY PR…	Lates calcarifer;Seriola lalandi dorsalis;Seriola dumerili;Anarrhichthys ocellatus;Monopterus albus;Larimichthys crocea/Larimichthys crocea;Anabas testudineus;Stegastes partitus;Larimichthys crocea;Parambassis ranga;Amphiprion ocellaris/Amphiprion ocellaris;Paralichthys olivaceus;Mastacembelus armatus;Cottoperca gobio;Labrus bergylta;Sparus aurata;Acanthochromis polyacanthus;Myripristis murdjan;S…
gb|GEEV01002406.1|	L-lactate dehydrogenase B chain	20	ref|XP_018552728.1|PREDICTED: L-lactate dehydrogenase B chain [Lates calcarifer]/ref|XP_018555850.1|PREDICTED: L-lactate dehydrogenase B chain [Lates calcarifer];gb|ACR55892.1|lactate dehydrogenase B [Lates calcarifer]/gb|ACR55894.1|lactate dehydrogenase B [Lates calcarifer];gb|ACR55895.1|lactate dehydrogenase B [Lates niloticus];gb|ABI17148.1|lactate dehydrogenase B gene, partial [Oncorhynchus m…	Lates calcarifer/Lates calcarifer;Lates calcarifer/Lates calcarifer;Lates niloticus;Oncorhynchus mykiss/Oncorhynchus mykiss;Sander lucioperca/Sander lucioperca;Perca flavescens;Scophthalmus maximus;Perca flavescens;Perca fluviatilis;Scophthalmus maximus;Anarrhichthys ocellatus;Sparus aurata;Stegastes partitus;Oryzias melastigma/Oryzias melastigma;Plectropomus leopardus/Plectropomus laevis;Amphipr…
gb|GEEV01002408.1|	serine/threonine-protein kinase N1-like isoform X3	20	ref|XP_018554103.1|PREDICTED: LOW QUALITY PROTEIN: serine/threonine-protein kinase N1-like [Lates calcarifer];ref|XP_029364347.1|serine/threonine-protein kinase N1-like isoform X2 [Echeneis naucrates];ref|XP_028268618.1|serine/threonine-protein kinase N1-like isoform X2 [Parambassis ranga];ref|XP_029364348.1|serine/threonine-protein kinase N1-like isoform X3 [Echeneis naucrates];ref|XP_029364346.…	Lates calcarifer;Echeneis naucrates;Parambassis ranga;Echeneis naucrates;Echeneis naucrates;Parambassis ranga;Boleophthalmus pectinirostris;Parambassis ranga;Nothobranchius furzeri;Nothobranchius furzeri;Nothobranchius furzeri;Xiphophorus hellerii;Haplochromis burtoni/Haplochromis burtoni;Xiphophorus hellerii;Haplochromis burtoni;Xiphophorus maculatus;Xiphophorus hellerii;Haplochromis burtoni;San…
gb|GEEV01002414.1|	40S ribosomal protein S3	20	ref|XP_018540775.1|PREDICTED: 40S ribosomal protein S3 [Lates calcarifer]/ref|XP_018541020.1|PREDICTED: 40S ribosomal protein S3 [Lates calcarifer];ref|XP_029302717.1|40S ribosomal protein S3 [Cottoperca gobio];ref|XP_028275158.1|40S ribosomal protein S3 [Parambassis ranga]/ref|XP_028275159.1|40S ribosomal protein S3 [Parambassis ranga];gb|AWO99455.1|40S ribosomal protein S3 isoform 2 [Scophthalm…	Lates calcarifer/Lates calcarifer;Cottoperca gobio;Parambassis ranga/Parambassis ranga;Scophthalmus maximus;Cynoglossus semilaevis;Osmerus mordax;Boleophthalmus pectinirostris;Mastacembelus armatus;Kryptolebias marmoratus;Seriola dumerili/Seriola lalandi dorsalis;Anabas testudineus/Betta splendens;Monopterus albus;Salarias fasciatus;Stegastes partitus/Oreochromis aureus;Myripristis murdjan;Maylan…
gb|GEEV01002415.1|	pre-mRNA-splicing factor ATP-dependent RNA helicase DHX15	20	ref|XP_025763653.1|pre-mRNA-splicing factor ATP-dependent RNA helicase DHX15 [Oreochromis niloticus];gb|KAE8300214.1|Pre-mRNA-splicing factor ATP-dependent RNA helicase DHX15 [Larimichthys crocea];ref|XP_018963528.1|PREDICTED: pre-mRNA-splicing factor ATP-dependent RNA helicase DHX15 isoform X1 [Cyprinus carpio];gb|TMS23687.1|hypothetical protein E3U43_008993 [Larimichthys crocea];ref|XP_01896352…	Oreochromis niloticus;Larimichthys crocea;Cyprinus carpio;Larimichthys crocea;Cyprinus carpio;Collichthys lucidus;Cyprinus carpio;Oreochromis niloticus/Oreochromis aureus;Haplochromis burtoni;Neolamprologus brichardi;Echeneis naucrates;Maylandia zebra/Pundamilia nyererei;Salarias fasciatus;Larimichthys crocea;Astatotilapia calliptera;Betta splendens/Betta splendens;Mastacembelus armatus;Acanthoch…
gb|GEEV01002419.1|	RNA-binding protein 4B-like	20	ref|XP_018529748.1|PREDICTED: RNA-binding protein 4B-like [Lates calcarifer];ref|XP_030018344.1|RNA-binding protein 4B-like [Sphaeramia orbicularis]/ref|XP_030018345.1|RNA-binding protein 4B-like [Sphaeramia orbicularis];ref|XP_019968571.1|PREDICTED: RNA-binding protein 4.1-like [Paralichthys olivaceus]/ref|XP_019968572.1|PREDICTED: RNA-binding protein 4.1-like [Paralichthys olivaceus]/ref|XP_019…	Lates calcarifer;Sphaeramia orbicularis/Sphaeramia orbicularis;Paralichthys olivaceus/Paralichthys olivaceus/Paralichthys olivaceus/Paralichthys olivaceus;Seriola lalandi dorsalis;Seriola dumerili;Cynoglossus semilaevis/Cynoglossus semilaevis/Cynoglossus semilaevis;Scophthalmus maximus;Scophthalmus maximus/Scophthalmus maximus;Echeneis naucrates/Echeneis naucrates/Echeneis naucrates/Echeneis nauc…
gb|GEEV01002431.1|	FBP32II precursor	20	ref|XP_018531636.1|PREDICTED: LOW QUALITY PROTEIN: fucolectin-7-like [Lates calcarifer];dbj|BAK38714.1|F-type lectin [Oplegnathus fasciatus];gb|AGO05916.1|f-type lectin 3 [Oplegnathus fasciatus];gb|ABI48893.1|putative F-type lectin [Lateolabrax japonicus];gb|AGT40149.1|fucose-binding lectin [Trachidermus fasciatus];ref|XP_031135299.1|fucolectin-1-like [Sander lucioperca];gb|KAE8289258.1|Fucolecti…	Lates calcarifer;Oplegnathus fasciatus;Oplegnathus fasciatus;Lateolabrax japonicus;Trachidermus fasciatus;Sander lucioperca;Larimichthys crocea;Larimichthys crocea;Perca flavescens/Perca flavescens/Perca flavescens;Morone saxatilis;Larimichthys crocea;Collichthys lucidus;Larimichthys crocea;Larimichthys crocea;Morone chrysops;Seriola lalandi dorsalis;Liparis tanakae;Oplegnathus fasciatus;Perca fl…
gb|GEEV01002436.1|	cold-inducible RNA-binding protein isoform X1	20	gb|TDH05544.1|hypothetical protein EPR50_G00123360 [Perca flavescens];gb|TNM97771.1|hypothetical protein fugu_014017 [Takifugu bimaculatus];ref|XP_018532419.1|PREDICTED: cold-inducible RNA-binding protein isoform X1 [Lates calcarifer];ref|XP_028282797.1|cold-inducible RNA-binding protein isoform X3 [Parambassis ranga];ref|XP_026169638.1|cold-inducible RNA-binding protein isoform X2 [Mastacembelus…	Perca flavescens;Takifugu bimaculatus;Lates calcarifer;Parambassis ranga;Mastacembelus armatus;Mastacembelus armatus;Seriola dumerili;Echeneis naucrates;Echeneis naucrates;Lates calcarifer;Parambassis ranga;Echeneis naucrates;Seriola lalandi dorsalis;Seriola dumerili;Echeneis naucrates;Oncorhynchus kisutch/Oncorhynchus kisutch;Seriola lalandi dorsalis;Fundulus heteroclitus;Fundulus heteroclitus;E…
gb|GEEV01002442.1|	SAM and SH3 domain-containing protein 3	20	ref|XP_018549750.1|PREDICTED: SAM and SH3 domain-containing protein 3 [Lates calcarifer];ref|XP_030253298.1|SAM and SH3 domain-containing protein 3 isoform X1 [Sparus aurata]/ref|XP_030253299.1|SAM and SH3 domain-containing protein 3 isoform X1 [Sparus aurata];ref|XP_022615819.1|SAM and SH3 domain-containing protein 3 [Seriola dumerili];ref|XP_010769952.1|PREDICTED: SAM and SH3 domain-containing …	Lates calcarifer;Sparus aurata/Sparus aurata;Seriola dumerili;Notothenia coriiceps/Notothenia coriiceps/Notothenia coriiceps;Echeneis naucrates;Cyprinodon variegatus;Larimichthys crocea/Larimichthys crocea/Larimichthys crocea;Seriola lalandi dorsalis;Etheostoma spectabile/Etheostoma spectabile;Sander lucioperca;Perca fluviatilis;Sphaeramia orbicularis;Anarrhichthys ocellatus;Perca flavescens/Perc…
gb|GEEV01002456.1|	apolipoprotein C-I-like	20	ref|XP_018553808.1|PREDICTED: apolipoprotein C-I-like [Lates calcarifer];ref|XP_003450541.1|apolipoprotein C-I [Oreochromis niloticus]/ref|XP_031587472.1|apolipoprotein C-I-like [Oreochromis aureus];ref|XP_004550997.1|apolipoprotein C-I [Maylandia zebra];ref|XP_030250215.1|apolipoprotein C-I-like [Sparus aurata];ref|XP_020505998.1|apolipoprotein C-I, acidic form-like [Labrus bergylta];ref|XP_0260…	Lates calcarifer;Oreochromis niloticus/Oreochromis aureus;Maylandia zebra;Sparus aurata;Labrus bergylta;Astatotilapia calliptera;Haplochromis burtoni;Parambassis ranga/Parambassis ranga;Pundamilia nyererei;Liparis tanakae;Archocentrus centrarchus;Fundulus heteroclitus;Sparus aurata;Perca flavescens;Xiphophorus maculatus;Xiphophorus couchianus;Perca flavescens;Solea senegalensis;Xiphophorus heller…
gb|GEEV01002463.1|	CMRF35-like molecule 5	20	ref|XP_018531553.1|PREDICTED: uncharacterized protein LOC108883141 [Lates calcarifer]/ref|XP_018559393.1|PREDICTED: uncharacterized protein LOC108902134 [Lates calcarifer]/ref|XP_018559394.1|PREDICTED: uncharacterized protein LOC108902135 [Lates calcarifer]/ref|XP_018559395.1|PREDICTED: uncharacterized protein LOC108902136 [Lates calcarifer];ref|XP_026224005.1|uncharacterized protein LOC113167524…	Lates calcarifer/Lates calcarifer/Lates calcarifer/Lates calcarifer;Anabas testudineus;Anabas testudineus;Seriola dumerili/Seriola dumerili;Perca flavescens;Lates calcarifer;Seriola dumerili;Lates calcarifer;Maylandia zebra;Anabas testudineus;Maylandia zebra/Maylandia zebra;Maylandia zebra;Anabas testudineus;Anabas testudineus;Xiphophorus couchianus;Larimichthys crocea;Anabas testudineus;Xiphopho…
gb|GEEV01002464.1|	calmodulin-like	20	ref|XP_022517811.1|calmodulin-like [Astyanax mexicanus];ref|XP_004607860.1|PREDICTED: calmodulin [Sorex araneus];gb|ETE66325.1|Calmodulin, partial [Ophiophagus hannah];ref|XP_027493610.1|calmodulin-1 [Corapipo altera];ref|XP_010966045.1|PREDICTED: calmodulin [Camelus bactrianus];ref|XP_020498740.1|calmodulin-like [Labrus bergylta];ref|XP_010149311.1|PREDICTED: LOW QUALITY PROTEIN: calmodulin-A-li…	Astyanax mexicanus;Sorex araneus;Ophiophagus hannah;Corapipo altera;Camelus bactrianus;Labrus bergylta;Eurypyga helias;Pygoscelis adeliae;Echeneis naucrates;Haplochromis burtoni;Neolamprologus brichardi;Nothobranchius furzeri;Tupaia chinensis;Calidris pugnax/Calidris pugnax;Ornithorhynchus anatinus;Bos taurus;Cariama cristata;Empidonax traillii;Mus musculus/Mus musculus;Melospiza melodia maxima
gb|GEEV01002465.1|	serine/threonine-protein phosphatase alpha-2 isoform-like	20	emb|CDQ73691.1|unnamed protein product [Oncorhynchus mykiss];ref|XP_021165129.1|serine/threonine-protein phosphatase PP1-gamma catalytic subunit B-like [Fundulus heteroclitus];gb|KAF1373904.1|hypothetical protein PFLUV_G00243760 [Perca fluviatilis];ref|XP_026773003.1|serine/threonine-protein phosphatase PP1-gamma catalytic subunit B-like isoform X3 [Pangasianodon hypophthalmus];ref|XP_026773002.1…	Oncorhynchus mykiss;Fundulus heteroclitus;Perca fluviatilis;Pangasianodon hypophthalmus;Pangasianodon hypophthalmus;Pangasianodon hypophthalmus/Pangasianodon hypophthalmus;Callosobruchus maculatus;Liparis tanakae;Acanthochromis polyacanthus/Acanthochromis polyacanthus;Coregonus sp. 'balchen';Cottoperca gobio;Perca flavescens/Sander lucioperca/Etheostoma spectabile/Perca flavescens;Austrofundulus …
gb|GEEV01002469.1|	---NA---
gb|GEEV01002482.1|	Kinesin-like protein	1	gb|AWO96124.1|Kinesin-like protein, partial [Scophthalmus maximus]	Scophthalmus maximus
gb|GEEV01002486.1|	granulins-like	20	ref|XP_018523335.1|PREDICTED: granulins-like [Lates calcarifer];ref|XP_019946464.1|PREDICTED: granulins-like [Paralichthys olivaceus];gb|KAF1381504.1|hypothetical protein PFLUV_G00154680 [Perca fluviatilis];ref|XP_030268510.1|progranulin-like isoform X2 [Sparus aurata];gb|TDH04288.1|hypothetical protein EPR50_G00150110 [Perca flavescens];ref|XP_023264588.1|granulins-like [Seriola lalandi dorsalis…	Lates calcarifer;Paralichthys olivaceus;Perca fluviatilis;Sparus aurata;Perca flavescens;Seriola lalandi dorsalis;Perca flavescens;Seriola dumerili;Paralichthys olivaceus/Paralichthys olivaceus/Paralichthys olivaceus/Paralichthys olivaceus;Cottoperca gobio;Etheostoma spectabile/Etheostoma spectabile;Anabas testudineus;Scophthalmus maximus;Salarias fasciatus;Mastacembelus armatus;Notothenia coriic…
gb|GEEV01002496.1|	peroxisomal multifunctional enzyme type 2	20	ref|XP_018529981.1|PREDICTED: LOW QUALITY PROTEIN: peroxisomal multifunctional enzyme type 2 [Lates calcarifer];ref|XP_023249994.1|peroxisomal multifunctional enzyme type 2 [Seriola lalandi dorsalis];ref|XP_022613460.1|peroxisomal multifunctional enzyme type 2 [Seriola dumerili];ref|XP_010731495.3|peroxisomal multifunctional enzyme type 2 [Larimichthys crocea];gb|KAE8291836.1|Peroxisomal multifun…	Lates calcarifer;Seriola lalandi dorsalis;Seriola dumerili;Larimichthys crocea;Larimichthys crocea;Larimichthys crocea;Labrus bergylta;Etheostoma spectabile;Echeneis naucrates;Anabas testudineus;Oreochromis aureus;Perca fluviatilis;Scophthalmus maximus/Scophthalmus maximus;Oreochromis niloticus;Astatotilapia calliptera;Astatotilapia calliptera;Cyprinodon variegatus;Maylandia zebra;Pundamilia nyer…
gb|GEEV01002504.1|	F-box only protein 50	20	ref|XP_018548057.1|PREDICTED: F-box only protein 50 [Lates calcarifer];dbj|BAM36366.1|Wilms tumor 1 associated protein [Oplegnathus fasciatus];ref|XP_026229231.1|F-box only protein 50 [Anabas testudineus];gb|ADK32635.1|nonspecific cytotoxic cell receptor protein 1 [Lutjanus sanguineus];ref|XP_029375035.1|F-box only protein 50 [Echeneis naucrates];ref|XP_030292897.1|F-box only protein 50 [Sparus a…	Lates calcarifer;Oplegnathus fasciatus;Anabas testudineus;Lutjanus sanguineus;Echeneis naucrates;Sparus aurata;Sparus aurata;Epinephelus coioides;Cottoperca gobio;Amphiprion ocellaris/Amphiprion ocellaris;Sphaeramia orbicularis;Mastacembelus armatus;Perca fluviatilis;Acanthochromis polyacanthus;Scophthalmus maximus;Perca flavescens/Perca flavescens;Larimichthys crocea;Paralichthys olivaceus;Sinip…
gb|GEEV01002514.1|	apolipoprotein Eb-like	20	ref|XP_018553613.1|PREDICTED: apolipoprotein A-IV-like [Lates calcarifer];gb|QCP69318.1|apolipoprotein Eb [Lateolabrax maculatus];gb|ACF21982.1|apolipoprotein E [Oplegnathus fasciatus];ref|XP_026172946.1|apolipoprotein Eb-like [Mastacembelus armatus];gb|ABI26259.1|apolipoprotein E, partial [Dicentrarchus labrax];gb|TKS82337.1|Apolipoprotein Eb [Collichthys lucidus];ref|WP_121449716.1|hypothetical…	Lates calcarifer;Lateolabrax maculatus;Oplegnathus fasciatus;Mastacembelus armatus;Dicentrarchus labrax;Collichthys lucidus;Bacillus aciditolerans/Larimichthys crocea/Larimichthys crocea;Sander lucioperca;Etheostoma spectabile;Epinephelus bruneus;Anabas testudineus/Anabas testudineus;Seriola lalandi dorsalis;Seriola dumerili;Anarrhichthys ocellatus;Labrus bergylta;Perca flavescens/Perca flavescen…
gb|GEEV01002518.1|	60S ribosomal protein L10a	20	ref|XP_018521492.1|PREDICTED: 60S ribosomal protein L10a isoform X1 [Lates calcarifer];ref|XP_004070464.1|60S ribosomal protein L10a [Oryzias latipes];ref|XP_020476382.1|60S ribosomal protein L10a [Monopterus albus];ref|XP_022059225.1|60S ribosomal protein L10a [Acanthochromis polyacanthus];ref|XP_008294718.1|PREDICTED: 60S ribosomal protein L10a [Stegastes partitus]/ref|XP_022597452.1|60S riboso…	Lates calcarifer;Oryzias latipes;Monopterus albus;Acanthochromis polyacanthus;Stegastes partitus/Seriola dumerili/Amphiprion ocellaris;Mastacembelus armatus;Oreochromis niloticus/Maylandia zebra/Pundamilia nyererei/Haplochromis burtoni/Astatotilapia calliptera/Oreochromis aureus;Cyprinodon variegatus;Seriola lalandi dorsalis;Echeneis naucrates;Xiphophorus couchianus;Xiphophorus maculatus/Xiphopho…
gb|GEEV01002521.1|	L-lactate dehydrogenase B chain	20	ref|XP_018552734.1|PREDICTED: L-lactate dehydrogenase B chain-like [Lates calcarifer];ref|XP_018552728.1|PREDICTED: L-lactate dehydrogenase B chain [Lates calcarifer]/ref|XP_018555850.1|PREDICTED: L-lactate dehydrogenase B chain [Lates calcarifer];gb|ACR55895.1|lactate dehydrogenase B [Lates niloticus];ref|XP_029969135.1|L-lactate dehydrogenase B chain [Salarias fasciatus];ref|XP_030006426.1|L-la…	Lates calcarifer;Lates calcarifer/Lates calcarifer;Lates niloticus;Salarias fasciatus;Sphaeramia orbicularis;Parambassis ranga;Sparus aurata;Plectropomus leopardus/Plectropomus laevis;Plectropomus leopardus;Echeneis naucrates;Lates calcarifer/Lates calcarifer;Notothenia coriiceps;Scophthalmus maximus;Seriola dumerili;Etheostoma spectabile;Sander lucioperca/Sander lucioperca;Perca flavescens;Perca…
gb|GEEV01002523.1|	unconventional myosin-If-like	20	ref|XP_014879210.1|PREDICTED: unconventional myosin-If-like, partial [Poecilia latipinna];gb|TNN40395.1|Unconventional myosin-If [Liparis tanakae];ref|XP_018551391.1|PREDICTED: unconventional myosin-If-like [Lates calcarifer];ref|XP_012736881.1|unconventional myosin-If-like [Fundulus heteroclitus]/ref|XP_021163695.1|unconventional myosin-If-like [Fundulus heteroclitus]/ref|XP_021163696.1|unconven…	Poecilia latipinna;Liparis tanakae;Lates calcarifer;Fundulus heteroclitus/Fundulus heteroclitus/Fundulus heteroclitus;Amphiprion ocellaris;Perca flavescens;Perca flavescens;Boleophthalmus pectinirostris;Betta splendens;Sparus aurata/Sparus aurata;Archocentrus centrarchus;Poecilia formosa;Archocentrus centrarchus;Poecilia mexicana;Acanthochromis polyacanthus/Acanthochromis polyacanthus;Sphaeramia …
gb|GEEV01002530.1|	protein spinster homolog 3-like	20	ref|XP_018548004.1|PREDICTED: protein spinster homolog 3-like [Lates calcarifer];ref|XP_031166925.1|protein spinster homolog 3-like [Sander lucioperca]/ref|XP_031166926.1|protein spinster homolog 3-like [Sander lucioperca];ref|XP_028451240.1|protein spinster homolog 3-like [Perca flavescens]/ref|XP_028451241.1|protein spinster homolog 3-like [Perca flavescens]/gb|TDH04664.1|hypothetical protein E…	Lates calcarifer;Sander lucioperca/Sander lucioperca;Perca flavescens/Perca flavescens/Perca flavescens;Seriola dumerili;Acanthochromis polyacanthus;Etheostoma spectabile/Etheostoma spectabile/Etheostoma spectabile;Seriola lalandi dorsalis;Amphiprion ocellaris;Oryzias melastigma;Fundulus heteroclitus/Fundulus heteroclitus/Fundulus heteroclitus/Fundulus heteroclitus;Fundulus heteroclitus;Oryzias j…
gb|GEEV01002537.1|	duodenase-1-like	20	ref|XP_018546337.1|PREDICTED: duodenase-1-like [Lates calcarifer];ref|XP_018522769.1|PREDICTED: mite allergen Eur m 3-like [Lates calcarifer];ref|XP_018522770.1|PREDICTED: chymotrypsin-like elastase family member 2A [Lates calcarifer];ref|XP_026161396.1|granzyme-like protein 1 [Mastacembelus armatus]/ref|XP_026161397.1|granzyme-like protein 1 [Mastacembelus armatus];ref|XP_026200698.1|duodenase-1…	Lates calcarifer;Lates calcarifer;Lates calcarifer;Mastacembelus armatus/Mastacembelus armatus;Anabas testudineus;Anabas testudineus;Lates calcarifer;Oreochromis aureus;Betta splendens;Anabas testudineus;Oreochromis niloticus/Oreochromis mossambicus;Anabas testudineus;Anabas testudineus;Anabas testudineus;Anabas testudineus;Archocentrus centrarchus;Seriola dumerili;Anabas testudineus;Seriola lala…
gb|GEEV01002543.1|	redox-regulatory protein FAM213A-like isoform X1	20	ref|XP_018533991.1|PREDICTED: redox-regulatory protein FAM213A-like isoform X3 [Lates calcarifer];ref|XP_018533966.1|PREDICTED: redox-regulatory protein FAM213A-like isoform X1 [Lates calcarifer]/ref|XP_018533975.1|PREDICTED: redox-regulatory protein FAM213A-like isoform X1 [Lates calcarifer];ref|XP_022045792.1|redox-regulatory protein FAM213A-like isoform X1 [Acanthochromis polyacanthus];ref|XP_…	Lates calcarifer;Lates calcarifer/Lates calcarifer;Acanthochromis polyacanthus;Stegastes partitus;Amphiprion ocellaris;Amphiprion ocellaris/Amphiprion ocellaris;Lates calcarifer;Myripristis murdjan;Myripristis murdjan;Seriola dumerili/Seriola dumerili;Seriola dumerili;Echeneis naucrates;Seriola lalandi dorsalis;Parambassis ranga/Parambassis ranga/Parambassis ranga;Fundulus heteroclitus/Fundulus h…
gb|GEEV01002582.1|	protein-tyrosine sulfotransferase 1 isoform X2	20	ref|XP_030255457.1|protein-tyrosine sulfotransferase 1 isoform X2 [Sparus aurata];ref|XP_008297396.1|PREDICTED: protein-tyrosine sulfotransferase 1 isoform X2 [Stegastes partitus];ref|XP_018556908.1|PREDICTED: protein-tyrosine sulfotransferase 1 isoform X2 [Lates calcarifer]/ref|XP_018556914.1|PREDICTED: protein-tyrosine sulfotransferase 1 isoform X2 [Lates calcarifer];ref|XP_029923567.1|protein-…	Sparus aurata;Stegastes partitus;Lates calcarifer/Lates calcarifer;Myripristis murdjan;Paralichthys olivaceus/Paralichthys olivaceus;Sphaeramia orbicularis/Sphaeramia orbicularis;Parambassis ranga/Parambassis ranga;Seriola dumerili/Seriola lalandi dorsalis;Larimichthys crocea/Larimichthys crocea;Betta splendens;Acanthochromis polyacanthus;Anarrhichthys ocellatus;Amphiprion ocellaris;Salarias fasc…
gb|GEEV01002583.1|	ADP-ribosylation factor GTPase-activating protein 2 isoform X2	20	ref|XP_018548233.1|PREDICTED: ADP-ribosylation factor GTPase-activating protein 2 isoform X2 [Lates calcarifer];ref|XP_018548232.1|PREDICTED: ADP-ribosylation factor GTPase-activating protein 2 isoform X1 [Lates calcarifer];ref|XP_030269291.1|ADP-ribosylation factor GTPase-activating protein 2 isoform X2 [Sparus aurata];ref|XP_030269290.1|ADP-ribosylation factor GTPase-activating protein 2 isofor…	Lates calcarifer;Lates calcarifer;Sparus aurata;Sparus aurata;Labrus bergylta;Takifugu bimaculatus;Cottoperca gobio;Cottoperca gobio;Cottoperca gobio;Hippocampus comes;Hippocampus comes;Takifugu rubripes;Takifugu rubripes;Anarrhichthys ocellatus;Anarrhichthys ocellatus;Cyprinodon variegatus;Amphiprion ocellaris;Takifugu flavidus;Larimichthys crocea/Larimichthys crocea;Anabas testudineus
gb|GEEV01002585.1|	jupiter microtubule associated homolog 1-like	20	ref|XP_022054703.1|jupiter microtubule associated homolog 1-like [Acanthochromis polyacanthus];ref|XP_030001306.1|jupiter microtubule associated homolog 1-like [Sphaeramia orbicularis];ref|XP_023146546.1|jupiter microtubule associated homolog 1-like [Amphiprion ocellaris]/ref|XP_023147834.1|jupiter microtubule associated homolog 1-like [Amphiprion ocellaris];ref|XP_020466705.1|hematological and n…	Acanthochromis polyacanthus;Sphaeramia orbicularis;Amphiprion ocellaris/Amphiprion ocellaris;Monopterus albus;Oreochromis niloticus/Oreochromis aureus;Maylandia zebra/Pundamilia nyererei/Astatotilapia calliptera;Haplochromis burtoni;Stegastes partitus;Seriola dumerili;Seriola lalandi dorsalis;Seriola lalandi dorsalis;Lates calcarifer;Mastacembelus armatus;Echeneis naucrates;Parambassis ranga;Spar…
gb|GEEV01002591.1|	CD97 antigen-like	20	ref|XP_018560239.1|PREDICTED: adhesion G protein-coupled receptor E1-like [Lates calcarifer]/ref|XP_018560240.1|PREDICTED: adhesion G protein-coupled receptor E1-like [Lates calcarifer];ref|XP_022608406.1|CD97 antigen-like [Seriola dumerili];ref|XP_029014722.1|CD97 antigen-like [Betta splendens]/ref|XP_029014723.1|CD97 antigen-like [Betta splendens];ref|XP_023260071.1|CD97 antigen-like [Seriola l…	Lates calcarifer/Lates calcarifer;Seriola dumerili;Betta splendens/Betta splendens;Seriola lalandi dorsalis;Anarrhichthys ocellatus;Monopterus albus;Echeneis naucrates;Betta splendens;Mastacembelus armatus;Betta splendens;Oreochromis aureus;Paralichthys olivaceus;Cottoperca gobio;Oryzias javanicus;Paralichthys olivaceus;Oreochromis niloticus;Oreochromis niloticus/Oreochromis niloticus;Scophthalmu…
gb|GEEV01002603.1|	phosphate carrier protein, mitochondrial isoform X2	20	ref|XP_030006422.1|phosphate carrier protein, mitochondrial isoform X2 [Sphaeramia orbicularis];ref|XP_018552729.1|PREDICTED: phosphate carrier protein, mitochondrial isoform X1 [Lates calcarifer];ref|XP_026216793.1|phosphate carrier protein, mitochondrial isoform X1 [Anabas testudineus];ref|XP_022605470.1|phosphate carrier protein, mitochondrial isoform X1 [Seriola dumerili];ref|XP_028278524.1|p…	Sphaeramia orbicularis;Lates calcarifer;Anabas testudineus;Seriola dumerili;Parambassis ranga;Echeneis naucrates;Poecilia formosa;Salarias fasciatus;Etheostoma spectabile/Etheostoma spectabile;Anabas testudineus;Poecilia latipinna;Poecilia mexicana;Seriola lalandi dorsalis;Anabas testudineus;Lates calcarifer;Perca fluviatilis;Larimichthys crocea;Acanthochromis polyacanthus/Acanthochromis polyacan…
