# Supplementary material for: Infectivity and genes differentially expressed between young and aging theront cells of the marine fish parasite Cryptocaryon irritans
Source: PLoS One. 2020 Aug 28;15(8):e0238167. doi: 10.1371/journal.pone.0238167 (PMC7454944; doi:10.1371/journal.pone.0238167)
Supplement: S5 Table — (XLSX) [file pone.0238167.s008.xlsx]

## Sheet: Sheet1
Sequence Name	PPDE	Sequence Description	Sequence Length	1hr	10 hr	Blast Hits Count	Blast Similarity Mean	Annotation GO Count	Annotation GO ID	Annotation GO Term	Enzyme Code	Enzyme Name	InterPro Accession	InterPro GO ID	InterPro GO Term
Upregulated Genes
gb|GEEV01000050.1|	1	Guanine nucleotide-binding protein subunit beta-like protein	1070	4003.54	10243.1	20	0.6369	11	GO:0001932;GO:0005634;GO:0005829;GO:0005840;GO:0006996;GO:0016746;GO:0019899;GO:0032501;GO:0044829;GO:0045725;GO:1990904	regulation of protein phosphorylation;nucleus;cytosol;ribosome;organelle organization;transferase activity, transferring acyl groups;enzyme binding;multicellular organismal process;positive regulation by host of viral genome replication;positive regulation of glycogen biosynthetic process;ribonucleoprotein complex			IPR015943;IPR001680;IPR017986;IPR036322	GO:0005515;GO:0005515;GO:0005515;GO:0005515	protein binding;protein binding;protein binding;protein binding
gb|GEEV01000200.1|	1	pyruvate dehydrogenase E1 component subunit beta, mitochondrial	681	26.958	121.906	20	0.8211	4	GO:0004739;GO:0005967;GO:0006086;GO:0055114	pyruvate dehydrogenase (acetyl-transferring) activity;mitochondrial pyruvate dehydrogenase complex;acetyl-CoA biosynthetic process from pyruvate;oxidation-reduction process	EC:1.2.4.1	Pyruvate dehydrogenase (acetyl-transferring)	noIPR;IPR027110;noIPR;IPR029061	;GO:0004739/GO:0006086;;	;pyruvate dehydrogenase (acetyl-transferring) activity/acetyl-CoA biosynthetic process from pyruvate;;
gb|GEEV01000430.1|	1	histone-binding protein RBBP4	1311	16.5582	196.923	20	0.6824	10	GO:0005515;GO:0005634;GO:0006325;GO:0006807;GO:0016746;GO:0044237;GO:0044238;GO:0048856;GO:0050789;GO:0071704	protein binding;nucleus;chromatin organization;nitrogen compound metabolic process;transferase activity, transferring acyl groups;cellular metabolic process;primary metabolic process;anatomical structure development;regulation of biological process;organic substance metabolic process			IPR015943;IPR001680;noIPR;IPR017986;IPR001680;IPR036322	GO:0005515;GO:0005515;;GO:0005515;GO:0005515;GO:0005515	protein binding;protein binding;;protein binding;protein binding;protein binding
gb|GEEV01000475.1|	1	inositol-3-phosphate synthase 1-A-like	1599	79.4848	252.307	20	0.7646	3	GO:0004512;GO:0006021;GO:0008654	inositol-3-phosphate synthase activity;inositol biosynthetic process;phospholipid biosynthetic process	EC:5.5.1.4	Inositol-3-phosphate synthase	noIPR;IPR002587;IPR002587;IPR036291	;GO:0004512/GO:0006021/GO:0008654;GO:0004512/GO:0006021/GO:0008654;	;inositol-3-phosphate synthase activity/inositol biosynthetic process/phospholipid biosynthetic process;inositol-3-phosphate synthase activity/inositol biosynthetic process/phospholipid biosynthetic process;
gb|GEEV01001181.1|	1	---NA---	775	112.096	443.239
gb|GEEV01001315.1|	1	---NA---	665	11.6498	55.842
gb|GEEV01001290.1|	1	eukaryotic initiation factor 4A isoform X1	602	101.447	502.697	20	0.7649	7	GO:0003676;GO:0004386;GO:0005524;GO:0005737;GO:0010468;GO:0048477;GO:0051252	nucleic acid binding;helicase activity;ATP binding;cytoplasm;regulation of gene expression;oogenesis;regulation of RNA metabolic process	EC:3.6.1.3;EC:3.6.1.15	Adenosinetriphosphatase;Nucleoside-triphosphate phosphatase	noIPR;IPR011545;noIPR;noIPR;IPR014001;noIPR;IPR027417	;GO:0005524/GO:0003676;;;;;	;ATP binding/nucleic acid binding;;;;;
gb|GEEV01000427.1|	1	protein TRAUCO	726	15.6215	105.848	20	0.4777	3	GO:0003824;GO:0005488;GO:0008152	catalytic activity;binding;metabolic process
gb|GEEV01000994.1|	1	putative AcnD-accessory protein PrpF	686	5.09641	35.4351	20	0.6359						noIPR;IPR007400;noIPR	;;	;;
gb|GEEV01001979.1|	1	Endonuclease/Exonuclease/phosphatase family protein (macronuclear)	643	7.60626	116.515	20	0.5945	2	GO:0004527;GO:0090305	exonuclease activity;nucleic acid phosphodiester bond hydrolysis
gb|GEEV01001277.1|	1	xyppx repeat family protein	709	29.7676	130.593	20	0.5652
gb|GEEV01000497.1|	1	---NA---	695	15.2501	106.138
gb|GEEV01002553.1|	1	eukaryotic translation initiation factor 3 subunit I	366	113.797	337.845	20	0.627	6	GO:0001732;GO:0003743;GO:0005515;GO:0005852;GO:0016282;GO:0033290	formation of cytoplasmic translation initiation complex;translation initiation factor activity;protein binding;eukaryotic translation initiation factor 3 complex;eukaryotic 43S preinitiation complex;eukaryotic 48S preinitiation complex			IPR001680;IPR015943;noIPR;noIPR;IPR017986;IPR001680;IPR036322	GO:0005515;GO:0005515;;;GO:0005515;GO:0005515;GO:0005515	protein binding;protein binding;;;protein binding;protein binding;protein binding
gb|GEEV01002455.1|	1	protein kinase domain protein	717	358.739	1028.99	20	0.781	9	GO:0004691;GO:0005524;GO:0005634;GO:0005737;GO:0006259;GO:0006468;GO:0008852;GO:0016020;GO:0035556	cAMP-dependent protein kinase activity;ATP binding;nucleus;cytoplasm;DNA metabolic process;protein phosphorylation;exodeoxyribonuclease I activity;membrane;intracellular signal transduction	EC:3.1.11.1;EC:3.1.11;EC:3.1.15;EC:2.7.11.11	Exodeoxyribonuclease I;Acting on ester bonds;Acting on ester bonds;cAMP-dependent protein kinase	IPR000719;noIPR;noIPR;noIPR;IPR000719;IPR011009	GO:0006468/GO:0004672/GO:0005524;;;;GO:0006468/GO:0004672/GO:0005524;	protein phosphorylation/protein kinase activity/ATP binding;;;;protein phosphorylation/protein kinase activity/ATP binding;
gb|GEEV01000248.1|	1	malate dehydrogenase, cytoplasmic isoform X2	982	530.665	5866.81	20	0.7037	7	GO:0005975;GO:0006099;GO:0006107;GO:0006108;GO:0006734;GO:0016020;GO:0030060	carbohydrate metabolic process;tricarboxylic acid cycle;oxaloacetate metabolic process;malate metabolic process;NADH metabolic process;membrane;L-malate dehydrogenase activity	EC:1.1.1.37	Malate dehydrogenase	IPR022383;IPR015955;IPR010945;IPR015955	GO:0055114/GO:0016616;GO:0055114/GO:0005975/GO:0003824/GO:0016616;GO:0006108/GO:0055114/GO:0016615;GO:0055114/GO:0005975/GO:0003824/GO:0016616	oxidation-reduction process/oxidoreductase activity, acting on the CH-OH group of donors, NAD or NADP as acceptor;oxidation-reduction process/carbohydrate metabolic process/catalytic activity/oxidoreductase activity, acting on the CH-OH group of donors, NAD or NADP as acceptor;malate metabolic process/oxidation-reduction process/malate dehydrogenase activity;oxidation-reduction process/carbohydra…
gb|GEEV01002453.1|	1	phenylalanine--tRNA ligase alpha subunit, cytoplasmic	750	6.44209	27.9861	20	0.5796	4	GO:0005737;GO:0016874;GO:0097159;GO:1901363	cytoplasm;ligase activity;organic cyclic compound binding;heterocyclic compound binding
gb|GEEV01002427.1|	1	---NA---	757	5.15538	45.3382
gb|GEEV01000417.1|	1	---NA---	595	62.9261	288.451
gb|GEEV01000140.1|	1	60S acidic ribosomal protein P0	800	955.065	1709.92	20	0.6589	3	GO:0005840;GO:0009987;GO:0042254	ribosome;cellular process;ribosome biogenesis			noIPR;noIPR	;	;
gb|GEEV01000603.1|	1	vacuolar sorting receptor, putative	1141	44.0109	174.396	20	0.5267	1	GO:0016740	transferase activity
gb|GEEV01001840.1|	1	zinc finger protein, putative	669	15.0098	60.1174	20	0.6028
gb|GEEV01001173.1|	0.999999	proteasome subunit alpha type-5-like	644	104.496	439.681	20	0.781	6	GO:0004298;GO:0005634;GO:0005737;GO:0010499;GO:0019773;GO:0043161	threonine-type endopeptidase activity;nucleus;cytoplasm;proteasomal ubiquitin-independent protein catabolic process;proteasome core complex, alpha-subunit complex;proteasome-mediated ubiquitin-dependent protein catabolic process	EC:3.4.25	Acting on peptide bonds (peptidases)	IPR029055;IPR001353;noIPR;noIPR;IPR029055	;GO:0005839/GO:0051603/GO:0004298;;;	;proteasome core complex/proteolysis involved in cellular protein catabolic process/threonine-type endopeptidase activity;;;
gb|GEEV01000601.1|	0.999999	---NA---	636	27.8005	60.7599
gb|GEEV01001023.1|	0.999995	hypoxanthine-guanine phosphoribosyltransferase, putative	662	24.5359	88.8298	20	0.5437	1	GO:0016740	transferase activity			IPR029057;IPR029057	;	;
gb|GEEV01000692.1|	0.999995	---NA---	576	31.5502	161.957
gb|GEEV01000565.1|	0.999987	hypothetical protein TTHERM_00486390	706	26.7903	86.2759	1	0.4929
gb|GEEV01000970.1|	0.999986	ribosomal protein RPL8	676	2642.32	5603.09	20	0.8218	4	GO:0002181;GO:0003735;GO:0019843;GO:0022625	cytoplasmic translation;structural constituent of ribosome;rRNA binding;cytosolic large ribosomal subunit			IPR014722;IPR014726;IPR022669;noIPR;IPR002171;IPR008991	;;GO:0005840/GO:0003735/GO:0006412;;GO:0005840/GO:0003735/GO:0006412;	;;ribosome/structural constituent of ribosome/translation;;ribosome/structural constituent of ribosome/translation;
gb|GEEV01001937.1|	0.999984	---NA---	661	14.566	83.1758
gb|GEEV01000064.1|	0.999983	RNA-binding protein, putative	727	0.46599	8.18413	20	0.5125
gb|GEEV01001618.1|	0.99998	glutathione S-transferase	636	1025.74	3013.58	20	0.5879						noIPR;IPR036282	;	;
gb|GEEV01002059.1|	0.999976	solute carrier family 25 member 38 isoform X3	701	7.14027	27.8652	20	0.4963	1	GO:0110165	cellular anatomical entity			IPR018108;IPR023395;noIPR;noIPR;IPR018108;IPR023395	;;;;;	;;;;;
gb|GEEV01002560.1|	0.999971	---NA---	645	96.828	278.108
gb|GEEV01000519.1|	0.99997	actin-related protein 4	1011	58.1977	163.69	20	0.5668						IPR004000;noIPR;IPR043129	;;	;;
gb|GEEV01001826.1|	0.99997	---NA---	666	11.2575	121.371
gb|GEEV01002117.1|	0.999969	calmodulin-domain kinase	610	8.38045	38.2687	20	0.7929	13	GO:0004683;GO:0005509;GO:0005516;GO:0005524;GO:0005634;GO:0005737;GO:0009931;GO:0016020;GO:0016174;GO:0018105;GO:0035556;GO:0046777;GO:0055114	calmodulin-dependent protein kinase activity;calcium ion binding;calmodulin binding;ATP binding;nucleus;cytoplasm;calcium-dependent protein serine/threonine kinase activity;membrane;NAD(P)H oxidase (H(2)O(2)-forming activity;peptidyl-serine phosphorylation;intracellular signal transduction;protein autophosphorylation;oxidation-reduction process	EC:1.6.3.1;EC:2.7.11.17	NAD(P)H oxidase (H(2)O(2)-forming);Calcium/calmodulin-dependent protein kinase	noIPR;IPR000719;noIPR;noIPR;IPR000719;IPR011009	;GO:0006468/GO:0004672/GO:0005524;;;GO:0006468/GO:0004672/GO:0005524;	;protein phosphorylation/protein kinase activity/ATP binding;;;protein phosphorylation/protein kinase activity/ATP binding;
gb|GEEV01000174.1|	0.999969	Serine/Threonine kinase domain protein	753	14.5094	189.828	20	0.6229	4	GO:0004672;GO:0005524;GO:0006468;GO:0110165	protein kinase activity;ATP binding;protein phosphorylation;cellular anatomical entity			IPR000719;noIPR;noIPR;IPR000719;IPR011009	GO:0006468/GO:0004672/GO:0005524;;;GO:0006468/GO:0004672/GO:0005524;	protein phosphorylation/protein kinase activity/ATP binding;;;protein phosphorylation/protein kinase activity/ATP binding;
gb|GEEV01001944.1|	0.999968	cyclophilin B	625	30.4747	57.4752	20	0.7666	6	GO:0000413;GO:0003755;GO:0016018;GO:0042026;GO:0043231;GO:0051082	protein peptidyl-prolyl isomerization;peptidyl-prolyl cis-trans isomerase activity;cyclosporin A binding;protein refolding;intracellular membrane-bounded organelle;unfolded protein binding	EC:5.2.1.8	Peptidylprolyl isomerase
gb|GEEV01002528.1|	0.999963	nucleic acid-binding protein, putative	551	20.4063	56.1915	7	0.6155
gb|GEEV01000982.1|	0.999945	probable pre-mRNA-splicing factor ATP-dependent RNA helicase DEAH2 isoform X1	622	166.984	939.362	20	0.7975	8	GO:0000390;GO:0000462;GO:0000463;GO:0000466;GO:0003723;GO:0003724;GO:0005524;GO:0071014	spliceosomal complex disassembly;maturation of SSU-rRNA from tricistronic rRNA transcript (SSU-rRNA, 5.8S rRNA, LSU-rRNA);maturation of LSU-rRNA from tricistronic rRNA transcript (SSU-rRNA, 5.8S rRNA, LSU-rRNA);maturation of 5.8S rRNA from tricistronic rRNA transcript (SSU-rRNA, 5.8S rRNA, LSU-rRNA);RNA binding;RNA helicase activity;ATP binding;post-mRNA release spliceosomal complex	EC:3.6.1.3;EC:3.6.4.13;EC:3.6.1.15	Adenosinetriphosphatase;RNA helicase;Nucleoside-triphosphate phosphatase	noIPR;noIPR;noIPR	;;	;;
gb|GEEV01000067.1|	0.999901	CAMK protein kinase, variant	679	256.703	1057.49	20	0.6623	7	GO:0004674;GO:0005524;GO:0005634;GO:0005737;GO:0006468;GO:0016020;GO:0035556	protein serine/threonine kinase activity;ATP binding;nucleus;cytoplasm;protein phosphorylation;membrane;intracellular signal transduction			IPR000719;noIPR;noIPR;noIPR;IPR000719;IPR011009	GO:0006468/GO:0004672/GO:0005524;;;;GO:0006468/GO:0004672/GO:0005524;	protein phosphorylation/protein kinase activity/ATP binding;;;;protein phosphorylation/protein kinase activity/ATP binding;
gb|GEEV01002318.1|	0.999894	---NA---	562	0.157788	16.4513
gb|GEEV01001054.1|	0.999869	carbon-nitrogen hydrolase family protein	764	104.33	273.166	20	0.6323	3	GO:0003824;GO:0006807;GO:0019752	catalytic activity;nitrogen compound metabolic process;carboxylic acid metabolic process			IPR036526;IPR036526	;	;
gb|GEEV01000843.1|	0.999739	translocation protein sec62, putative	683	2.16479	30.8575	20	0.5555	2	GO:0015031;GO:0030176	protein transport;integral component of endoplasmic reticulum membrane			IPR004728;IPR004728	GO:0015031/GO:0030176;GO:0015031/GO:0030176	protein transport/integral component of endoplasmic reticulum membrane;protein transport/integral component of endoplasmic reticulum membrane
gb|GEEV01001919.1|	0.999642	pre-mRNA-processing factor 39	654	15.6705	51.1986	20	0.5186
gb|GEEV01000233.1|	0.999617	SDR family NAD(P)-dependent oxidoreductase	518	602.502	1657.6	20	0.5767
gb|GEEV01002074.1|	0.99937	transmembrane protein, putative	586	0.781565	18.0216	10	0.577	1	GO:0016020	membrane
gb|GEEV01001107.1|	0.999369	phosphofructokinase family protein, putative	681	0.63115	10.2089	20	0.6756	6	GO:0000166;GO:0003872;GO:0005737;GO:0006096;GO:0016020;GO:0043167	nucleotide binding;6-phosphofructokinase activity;cytoplasm;glycolytic process;membrane;ion binding	EC:2.7.1.11	6-phosphofructokinase	IPR000023;noIPR;noIPR;IPR035966	GO:0003872/GO:0006096;;;GO:0003872/GO:0006096	6-phosphofructokinase activity/glycolytic process;;;6-phosphofructokinase activity/glycolytic process
gb|GEEV01000504.1|	0.999345	---NA---	739	1.23281	35.7373
gb|GEEV01002589.1|	0.99932	tenascin-like isoform X2	733	1.86396	17.785	20	0.526						noIPR
gb|GEEV01001659.1|	0.999309	WD repeat-containing protein 61	640	11.6889	26.8076	20	0.5805	1	GO:0005515	protein binding			IPR015943;IPR017986;IPR001680;IPR011047	GO:0005515;GO:0005515;GO:0005515;	protein binding;protein binding;protein binding;
gb|GEEV01000937.1|	0.998833	RNA-binding protein 2	678	30.0513	147.779	20	0.7036	7	GO:0003723;GO:0004713;GO:0005524;GO:0016021;GO:0016603;GO:0017186;GO:0018108	RNA binding;protein tyrosine kinase activity;ATP binding;integral component of membrane;glutaminyl-peptide cyclotransferase activity;peptidyl-pyroglutamic acid biosynthetic process, using glutaminyl-peptide cyclotransferase;peptidyl-tyrosine phosphorylation	EC:2.7.10;EC:2.3.2.5	Transferring phosphorus-containing groups;Glutaminyl-peptide cyclotransferase	IPR012677;noIPR;noIPR;IPR035979	;;;GO:0003676	;;;nucleic acid binding
gb|GEEV01000859.1|	0.998699	Splicing factor 3B subunit 3	667	0.774193	14.5078	20	0.7963	11	GO:0000398;GO:0003676;GO:0005515;GO:0005654;GO:0005689;GO:0005730;GO:0016020;GO:0042177;GO:0044877;GO:0071005;GO:0071013	mRNA splicing, via spliceosome;nucleic acid binding;protein binding;nucleoplasm;U12-type spliceosomal complex;nucleolus;membrane;negative regulation of protein catabolic process;protein-containing complex binding;U2-type precatalytic spliceosome;catalytic step 2 spliceosome			noIPR;noIPR;noIPR	;;	;;
gb|GEEV01000596.1|	0.998543	DEAD-box ATP-dependent RNA helicase 56 isoform X1	663	10.7026	75.5192	20	0.7273	5	GO:0000346;GO:0000398;GO:0003723;GO:0003724;GO:0005524	transcription export complex;mRNA splicing, via spliceosome;RNA binding;RNA helicase activity;ATP binding	EC:3.6.1.3;EC:3.6.4.13;EC:3.6.1.15	Adenosinetriphosphatase;RNA helicase;Nucleoside-triphosphate phosphatase	IPR011545;noIPR;noIPR;noIPR;IPR014001;noIPR;IPR027417	GO:0005524/GO:0003676;;;;;;	ATP binding/nucleic acid binding;;;;;;
gb|GEEV01000702.1|	0.998222	DUF541 domain-containing protein	634	331.675	3321.11	20	0.5573
gb|GEEV01002157.1|	0.998162	CAMK/CAMK1/CAMK1-RCK protein kinase	578	81.7558	146.591	20	0.6194	3	GO:0006974;GO:0016301;GO:0050794	cellular response to DNA damage stimulus;kinase activity;regulation of cellular process
gb|GEEV01000065.1|	0.998085	hypothetical protein PPERSA_07228	806	77.3559	236.811	1	0.5407
gb|GEEV01002075.1|	0.998004	---NA---	539	1.55576	9.05396
gb|GEEV01002023.1|	0.998004	60S ribosomal protein L18a	610	265.389	564.269	20	0.7551	4	GO:0003735;GO:0006412;GO:0009506;GO:0022625	structural constituent of ribosome;translation;plasmodesma;cytosolic large ribosomal subunit			noIPR;IPR023573;IPR028877;noIPR;noIPR	;GO:0005840/GO:0006412/GO:0003735;;;	;ribosome/translation/structural constituent of ribosome;;;
gb|GEEV01000077.1|	0.997658	RNA ligase 2	1098	1400.29	7366.25	20	0.491						noIPR;noIPR	;	;
gb|GEEV01000500.1|	0.997451	Polyadenylate-binding protein, putative	848	11.0209	110.396	20	0.5682	1	GO:0003676	nucleic acid binding			IPR012677;IPR000504;IPR000504;noIPR;IPR035979	;GO:0003676;GO:0003676;;GO:0003676	;nucleic acid binding;nucleic acid binding;;nucleic acid binding
gb|GEEV01002188.1|	0.997351	---NA---	608	17.6331	78.1905
gb|GEEV01000015.1|	0.99615	TCP-1 (CTT or eukaryotic type II) chaperonin family, delta subunit	947	19.7712	58.8696	20	0.8248	4	GO:0005524;GO:0005832;GO:0006457;GO:0051082	ATP binding;chaperonin-containing T-complex;protein folding;unfolded protein binding			IPR002423;IPR027410;IPR027413;noIPR;noIPR;IPR027413	GO:0005524;;;;;	ATP binding;;;;;
gb|GEEV01000337.1|	0.995697	---NA---	788	11.0353	49.2831
gb|GEEV01002445.1|	0.995537	histone deacetylase	700	53.4921	227.65	20	0.7239	5	GO:0000118;GO:0004407;GO:0045944;GO:0070932;GO:0070933	histone deacetylase complex;histone deacetylase activity;positive regulation of transcription by RNA polymerase II;histone H3 deacetylation;histone H4 deacetylation	EC:3.5.1.98	Histone deacetylase	IPR000286;IPR037138;IPR023801;noIPR;noIPR;IPR023696	;;;;;	;;;;;
gb|GEEV01000630.1|	0.995424	---NA---	657	3.87834	20.5399
gb|GEEV01000185.1|	0.995373	dolichyl-diphosphooligosaccharide--protein glycosyltransferase subunit 1A	770	8.51305	33.2615	20	0.5395	3	GO:0005783;GO:0006486;GO:0016021	endoplasmic reticulum;protein glycosylation;integral component of membrane			IPR007676;noIPR;IPR007676	GO:0005783/GO:0006486/GO:0016021;;GO:0005783/GO:0006486/GO:0016021	endoplasmic reticulum/protein glycosylation/integral component of membrane;;endoplasmic reticulum/protein glycosylation/integral component of membrane
gb|GEEV01001731.1|	0.994148	ER lumen protein retaining receptor 1, putative	687	0.931981	8.03372	20	0.6961	6	GO:0005783;GO:0005801;GO:0006621;GO:0006888;GO:0016021;GO:0046923	endoplasmic reticulum;cis-Golgi network;protein retention in ER lumen;endoplasmic reticulum to Golgi vesicle-mediated transport;integral component of membrane;ER retention sequence binding			IPR000133;IPR000133;IPR000133;noIPR	GO:0006621/GO:0016021/GO:0046923;GO:0006621/GO:0016021/GO:0046923;GO:0006621/GO:0016021/GO:0046923;	protein retention in ER lumen/integral component of membrane/ER retention sequence binding;protein retention in ER lumen/integral component of membrane/ER retention sequence binding;protein retention in ER lumen/integral component of membrane/ER retention sequence binding;
gb|GEEV01001822.1|	0.994144	la-related protein CG11505 isoform X2	694	12.8252	40.6762	20	0.5474						IPR036388;IPR036390	;	;
gb|GEEV01001905.1|	0.993262	TCP-1 (CTT or eukaryotic type II) chaperonin family, beta subunit	730	2.8351	8.61816	20	0.8144	6	GO:0000285;GO:0005524;GO:0005832;GO:0006457;GO:0046854;GO:0051082	1-phosphatidylinositol-3-phosphate 5-kinase activity;ATP binding;chaperonin-containing T-complex;protein folding;phosphatidylinositol phosphorylation;unfolded protein binding	EC:2.7.1.150	1-phosphatidylinositol-3-phosphate 5-kinase	IPR017998;IPR027413;IPR002423;noIPR;IPR012716;noIPR;IPR027413	;;GO:0005524;;GO:0006457/GO:0005832/GO:0051082/GO:0005829;;	;;ATP binding;;protein folding/chaperonin-containing T-complex/unfolded protein binding/cytosol;;
gb|GEEV01001723.1|	0.993245	60S ribosomal protein L3	591	1563.51	3684.77	20	0.7672	6	GO:0000027;GO:0003723;GO:0003735;GO:0006412;GO:0016020;GO:0022625	ribosomal large subunit assembly;RNA binding;structural constituent of ribosome;translation;membrane;cytosolic large ribosomal subunit			IPR000597;noIPR;noIPR;noIPR;IPR009000	GO:0005840/GO:0006412/GO:0003735;;;;	ribosome/translation/structural constituent of ribosome;;;;
gb|GEEV01000343.1|	0.992736	---NA---	1111	84.3508	197.903
gb|GEEV01001144.1|	0.990525	bromodomain protein	695	6.69869	16.2192	20	0.6042
gb|GEEV01002506.1|	0.988707	eukaryotic translation initiation factor 3 subunit L	633	15.0594	82.3503	20	0.5823	3	GO:0005737;GO:0006413;GO:0032991	cytoplasm;translational initiation;protein-containing complex
gb|GEEV01000824.1|	0.988455	tyrosine phosphatase	641	0.616406	13.0488	20	0.5861	2	GO:0016311;GO:0016791	dephosphorylation;phosphatase activity			IPR029021;noIPR;IPR029021	;;	;;
gb|GEEV01000562.1|	0.988313	Spliceosome RNA helicase BAT1 isoform 1	684	13.5211	61.5188	20	0.739	5	GO:0000346;GO:0000398;GO:0003723;GO:0003724;GO:0005524	transcription export complex;mRNA splicing, via spliceosome;RNA binding;RNA helicase activity;ATP binding	EC:3.6.1.3;EC:3.6.4.13;EC:3.6.1.15	Adenosinetriphosphatase;RNA helicase;Nucleoside-triphosphate phosphatase	noIPR;IPR011545;noIPR;noIPR;IPR014001;noIPR;IPR027417	;GO:0005524/GO:0003676;;;;;	;ATP binding/nucleic acid binding;;;;;
gb|GEEV01000465.1|	0.987818	non-SMC mitotic condensation complex subunit 1, amine-terminal protein	986	2.32995	34.4196	14	0.5566	3	GO:0022402;GO:0030261;GO:0043229	cell cycle process;chromosome condensation;intracellular organelle
gb|GEEV01000340.1|	0.987162	AIG2 family protein	792	21.5999	62.6873	20	0.5242	1	GO:0003824	catalytic activity			noIPR;IPR013024;IPR036568	;;	;;
gb|GEEV01001790.1|	0.986959	U1 small nuclear ribonucleoprotein A	570	38.6559	108.567	20	0.6832	1	GO:0003676	nucleic acid binding			IPR012677;IPR035979	;GO:0003676	;nucleic acid binding
gb|GEEV01000496.1|	0.985945	inhibitor of apoptosis-promoting Bax1 protein	588	62.3405	401.347	2	0.5438
gb|GEEV01000901.1|	0.984947	aspartyl-tRNA synthetase	753	9.82266	52.8892	20	0.6622	6	GO:0003723;GO:0004815;GO:0005524;GO:0005829;GO:0006422;GO:0017101	RNA binding;aspartate-tRNA ligase activity;ATP binding;cytosol;aspartyl-tRNA aminoacylation;aminoacyl-tRNA synthetase multienzyme complex	EC:6.1.1.12	Aspartate--tRNA ligase	IPR004364;noIPR;IPR004523;IPR006195;noIPR	GO:0000166/GO:0004812/GO:0005524/GO:0006418;;GO:0006422/GO:0000166/GO:0005524/GO:0005737/GO:0004815;;	nucleotide binding/aminoacyl-tRNA ligase activity/ATP binding/tRNA aminoacylation for protein translation;;aspartyl-tRNA aminoacylation/nucleotide binding/ATP binding/cytoplasm/aspartate-tRNA ligase activity;;
gb|GEEV01000867.1|	0.984909	---NA---	650	0.308203	7.09019
gb|GEEV01000543.1|	0.98368	parkin coregulated gene protein homolog	673	22.818	47.1876	20	0.7866	4	GO:0030544;GO:0051087;GO:0051879;GO:0060548	Hsp70 protein binding;chaperone binding;Hsp90 protein binding;negative regulation of cell death			IPR019399;IPR019399	;	;
gb|GEEV01001240.1|	0.981917	60S ribosomal protein L10	691	466.437	1056.58	20	0.806	3	GO:0003735;GO:0005840;GO:0006412	structural constituent of ribosome;ribosome;translation			IPR036920;noIPR;IPR001197;IPR036920	GO:0005840/GO:0006412/GO:0003735;;GO:0005840/GO:0006412/GO:0003735;GO:0005840/GO:0006412/GO:0003735	ribosome/translation/structural constituent of ribosome;;ribosome/translation/structural constituent of ribosome;ribosome/translation/structural constituent of ribosome
gb|GEEV01002150.1|	0.978647	kinase domain protein	673	4.23077	26.9125	20	0.5495	4	GO:0016740;GO:0019538;GO:0044260;GO:0140096	transferase activity;protein metabolic process;cellular macromolecule metabolic process;catalytic activity, acting on a protein			IPR011009
gb|GEEV01001538.1|	0.976579	phenylalanine--tRNA ligase alpha subunit	396	11.7354	20.3318	20	0.8391	6	GO:0000049;GO:0004826;GO:0005524;GO:0006432;GO:0009328;GO:0051290	tRNA binding;phenylalanine-tRNA ligase activity;ATP binding;phenylalanyl-tRNA aminoacylation;phenylalanine-tRNA ligase complex;protein heterotetramerization	EC:6.1.1.20	Phenylalanine--tRNA ligase	IPR002319;noIPR;noIPR;noIPR;IPR006195;noIPR	GO:0004812/GO:0005524/GO:0000049/GO:0043039;;;;;	aminoacyl-tRNA ligase activity/ATP binding/tRNA binding/tRNA aminoacylation;;;;;
gb|GEEV01000507.1|	0.97634	3'-5' exonuclease family protein	709	1.0824	11.6227	16	0.7778	4	GO:0004527;GO:0036064;GO:0060271;GO:0090305	exonuclease activity;ciliary basal body;cilium assembly;nucleic acid phosphodiester bond hydrolysis
gb|GEEV01000626.1|	0.974912	ruvB-like 1	641	7.2903	29.4575	20	0.8962	12	GO:0000492;GO:0000812;GO:0005524;GO:0006281;GO:0006338;GO:0006357;GO:0016573;GO:0031011;GO:0032508;GO:0035267;GO:0043139;GO:0097255	box C/D snoRNP assembly;Swr1 complex;ATP binding;DNA repair;chromatin remodeling;regulation of transcription by RNA polymerase II;histone acetylation;Ino80 complex;DNA duplex unwinding;NuA4 histone acetyltransferase complex;5'-3' DNA helicase activity;R2TP complex	EC:3.6.1.3;EC:3.6.4.12;EC:3.6.1.15	Adenosinetriphosphatase;DNA helicase;Nucleoside-triphosphate phosphatase	IPR010339;noIPR;IPR027238;IPR037938;noIPR;IPR027417	GO:0003678/GO:0005524;;GO:0043139;GO:0043139/GO:0031011/GO:0097255/GO:0035267;;	DNA helicase activity/ATP binding;;5'-3' DNA helicase activity;5'-3' DNA helicase activity/Ino80 complex/R2TP complex/NuA4 histone acetyltransferase complex;;
gb|GEEV01000207.1|	0.973458	---NA---	738	21.4724	68.3387
gb|GEEV01000978.1|	0.970939	asparaginyl-tRNA synthetase (NOB+tRNA synthase)	664	16.0309	129.942	20	0.6572	3	GO:0000166;GO:0004812;GO:0006418	nucleotide binding;aminoacyl-tRNA ligase activity;tRNA aminoacylation for protein translation
gb|GEEV01000357.1|	0.970937	---NA---	664	6.05011	31.8231								noIPR;noIPR;noIPR	;;	;;
gb|GEEV01000399.1|	0.969449	arginine kinase	712	5.18985	26.8277	13	0.4856
gb|GEEV01000512.1|	0.969285	protein phosphatase 2C containing protein	717	245.768	387.787	4	0.533
gb|GEEV01000716.1|	0.96927	protein kinase domain protein	598	34.9188	104.556	20	0.5883	3	GO:0004672;GO:0009987;GO:0110165	protein kinase activity;cellular process;cellular anatomical entity
gb|GEEV01002272.1|	0.968866	---NA---	704	0.63115	14.655
gb|GEEV01001441.1|	0.961106	Serine/threonine-protein phosphatase 4 catalytic subunit	406	52.0069	154.202	20	0.9216	3	GO:0004721;GO:0006470;GO:0046872	phosphoprotein phosphatase activity;protein dephosphorylation;metal ion binding	EC:3.1.3.16	Protein-serine/threonine phosphatase	IPR006186;IPR029052;IPR004843;noIPR;noIPR;noIPR	GO:0016787;;GO:0016787;;;	hydrolase activity;;hydrolase activity;;;
gb|GEEV01000583.1|	0.955449	copine protein	917	70.7893	173.549	20	0.7208	3	GO:0005544;GO:0005886;GO:0071277	calcium-dependent phospholipid binding;plasma membrane;cellular response to calcium ion			IPR010734;noIPR;IPR036465	;;	;;
gb|GEEV01001124.1|	0.952763	solute carrier family 35 member B1-like	728	5.09372	16.4812	20	0.5775
gb|GEEV01000763.1|	0.952534	AT-rich interactive domain-containing protein 2-like	657	3.98921	23.656	20	0.6428	11	GO:0003677;GO:0005515;GO:0005654;GO:0005886;GO:0006337;GO:0008285;GO:0030336;GO:0048513;GO:0070603;GO:0072359;GO:1905168	DNA binding;protein binding;nucleoplasm;plasma membrane;nucleosome disassembly;negative regulation of cell population proliferation;negative regulation of cell migration;animal organ development;SWI/SNF superfamily-type complex;circulatory system development;positive regulation of double-strand break repair via homologous recombination
Downregulated Genes
gb|GEEV01000010.1|	1	beta-tubulin, putative	1409	148.826	32.7868	20	0.957	7	GO:0000226;GO:0000278;GO:0003924;GO:0005200;GO:0005525;GO:0005737;GO:0005874	microtubule cytoskeleton organization;mitotic cell cycle;GTPase activity;structural constituent of cytoskeleton;GTP binding;cytoplasm;microtubule	EC:3.6.1.15	Nucleoside-triphosphate phosphatase	IPR000217;IPR002453;IPR036525;IPR003008;noIPR;IPR000217;IPR036525	GO:0005874/GO:0007017;GO:0005525/GO:0007017/GO:0005874/GO:0005200;;GO:0003924;;GO:0005874/GO:0007017;	microtubule/microtubule-based process;GTP binding/microtubule-based process/microtubule/structural constituent of cytoskeleton;;GTPase activity;;microtubule/microtubule-based process;
gb|GEEV01000031.1|	1	3-deoxy-7-phosphoheptulonate synthase class II	1282	147.466	8.95668	20	0.5717	2	GO:0003849;GO:0009073	3-deoxy-7-phosphoheptulonate synthase activity;aromatic amino acid family biosynthetic process			IPR002480;IPR013785;noIPR	GO:0009073/GO:0003849;GO:0003824;	aromatic amino acid family biosynthetic process/3-deoxy-7-phosphoheptulonate synthase activity;catalytic activity;
gb|GEEV01000037.1|	1	agglutination/immobilization antigen	1057	4690.16	491.866	15	0.8162	1	GO:0016021	integral component of membrane
gb|GEEV01000060.1|	1	enolase	748	566.158	14.66	20	0.8496	13	GO:0000015;GO:0000045;GO:0000287;GO:0002253;GO:0004634;GO:0005515;GO:0005634;GO:0005856;GO:0005886;GO:0006096;GO:0006351;GO:0009986;GO:0020020	phosphopyruvate hydratase complex;autophagosome assembly;magnesium ion binding;activation of immune response;phosphopyruvate hydratase activity;protein binding;nucleus;cytoskeleton;plasma membrane;glycolytic process;transcription, DNA-templated;cell surface;food vacuole	EC:4.2.1.11	Phosphopyruvate hydratase	IPR020811;IPR029017;noIPR;IPR000941;IPR029017	;;;GO:0004634/GO:0000287/GO:0000015/GO:0006096;	;;;phosphopyruvate hydratase activity/magnesium ion binding/phosphopyruvate hydratase complex/glycolytic process;
gb|GEEV01000074.1|	1	tubulin alpha chain	1473	18356.3	1491.16	20	0.9742	7	GO:0003924;GO:0005200;GO:0005525;GO:0005737;GO:0005874;GO:0007010;GO:0007017	GTPase activity;structural constituent of cytoskeleton;GTP binding;cytoplasm;microtubule;cytoskeleton organization;microtubule-based process	EC:3.6.1.15	Nucleoside-triphosphate phosphatase	IPR000217;IPR002452;IPR003008;IPR036525;noIPR;IPR000217;IPR036525	GO:0005874/GO:0007017;GO:0005525/GO:0007017/GO:0005874/GO:0005200;GO:0003924;;;GO:0005874/GO:0007017;	microtubule/microtubule-based process;GTP binding/microtubule-based process/microtubule/structural constituent of cytoskeleton;GTPase activity;;;microtubule/microtubule-based process;
gb|GEEV01000184.1|	1	Peptidase M16 inactive domain-containing protein (macronuclear)	782	122.711	9.87818	20	0.6406	4	GO:0004175;GO:0005743;GO:0006627;GO:0017087	endopeptidase activity;mitochondrial inner membrane;protein processing involved in protein targeting to mitochondrion;mitochondrial processing peptidase complex
gb|GEEV01000263.1|	1	beta-tubulin, putative	1399	313.908	10.6323	20	0.9568	7	GO:0000226;GO:0000278;GO:0003924;GO:0005200;GO:0005525;GO:0005737;GO:0005874	microtubule cytoskeleton organization;mitotic cell cycle;GTPase activity;structural constituent of cytoskeleton;GTP binding;cytoplasm;microtubule	EC:3.6.1.15	Nucleoside-triphosphate phosphatase	IPR002453;IPR036525;noIPR;IPR000217;IPR036525	GO:0005525/GO:0007017/GO:0005874/GO:0005200;;;GO:0005874/GO:0007017;	GTP binding/microtubule-based process/microtubule/structural constituent of cytoskeleton;;;microtubule/microtubule-based process;
gb|GEEV01000295.1|	1	protein phosphatase 2c, putative	713	86.9337	6.18429	20	0.6976	3	GO:0004724;GO:0006470;GO:0043169	magnesium-dependent protein serine/threonine phosphatase activity;protein dephosphorylation;cation binding	EC:3.1.3.16	Protein-serine/threonine phosphatase	IPR001932;IPR036457;IPR015655;noIPR;IPR001932;IPR036457	GO:0003824;;GO:0004722/GO:0006470;;GO:0003824;	catalytic activity;;protein serine/threonine phosphatase activity/protein dephosphorylation;;catalytic activity;
gb|GEEV01000312.1|	1	14-3-3 protein	679	353.677	17.6689	20	0.8316	3	GO:0004497;GO:0019904;GO:0055114	monooxygenase activity;protein domain specific binding;oxidation-reduction process			IPR000308;IPR023410;IPR036815;IPR036815	;;;	;;;
gb|GEEV01000364.1|	1	tubulin beta, putative	690	2873.68	28.6749	20	0.9633	7	GO:0000226;GO:0000278;GO:0003924;GO:0005200;GO:0005525;GO:0005737;GO:0005874	microtubule cytoskeleton organization;mitotic cell cycle;GTPase activity;structural constituent of cytoskeleton;GTP binding;cytoplasm;microtubule	EC:3.6.1.15	Nucleoside-triphosphate phosphatase	IPR000217;IPR002453;IPR003008;IPR036525;noIPR;IPR000217;IPR036525	GO:0005874/GO:0007017;GO:0005525/GO:0007017/GO:0005874/GO:0005200;GO:0003924;;;GO:0005874/GO:0007017;	microtubule/microtubule-based process;GTP binding/microtubule-based process/microtubule/structural constituent of cytoskeleton;GTPase activity;;;microtubule/microtubule-based process;
gb|GEEV01000379.1|	1	alpha/beta hydrolase	652	92.9863	2.62198	20	0.614	1	GO:0003824	catalytic activity			IPR029058;noIPR;noIPR;IPR029058	;;;	;;;
gb|GEEV01000480.1|	1	SURF1 family protein	922	239.228	22.7229	6	0.5421						noIPR
gb|GEEV01000502.1|	1	fructose-bisphosphate aldolase	754	19577.3	1146.95	20	0.7214	4	GO:0004332;GO:0005829;GO:0006096;GO:0030388	fructose-bisphosphate aldolase activity;cytosol;glycolytic process;fructose 1,6-bisphosphate metabolic process	EC:4.1.2.13	Fructose-bisphosphate aldolase	IPR000741;IPR013785;noIPR;noIPR;noIPR	GO:0006096/GO:0004332;GO:0003824;;;	glycolytic process/fructose-bisphosphate aldolase activity;catalytic activity;;;
gb|GEEV01000540.1|	1	transmembrane protein, putative	771	260.101	10.0724	13	0.5991	1	GO:0016020	membrane
gb|GEEV01000581.1|	1	M16 family peptidase, putative	1017	114.994	10.737	20	0.5714	5	GO:0004175;GO:0005743;GO:0006627;GO:0017087;GO:0043167	endopeptidase activity;mitochondrial inner membrane;protein processing involved in protein targeting to mitochondrion;mitochondrial processing peptidase complex;ion binding
gb|GEEV01000667.1|	1	hypothetical protein	621	1410.61	108.625	5	0.5445
gb|GEEV01000793.1|	1	putative vacuolar ATP synthase subunit d	685	212.431	8.87826	20	0.6546	9	GO:0005623;GO:0005765;GO:0007034;GO:0007035;GO:0008553;GO:0016471;GO:0033179;GO:0046961;GO:1902600	cell;lysosomal membrane;vacuolar transport;vacuolar acidification;proton-exporting ATPase activity, phosphorylative mechanism;vacuolar proton-transporting V-type ATPase complex;proton-transporting V-type ATPase, V0 domain;proton-transporting ATPase activity, rotational mechanism;proton transmembrane transport	EC:7.1.3.1;EC:7.1.2.1	H(+)-exporting diphosphatase;P-type H(+)-exporting transporter	IPR002843;IPR016727;noIPR	;GO:0015078/GO:0033179/GO:1902600;	;proton transmembrane transporter activity/proton-transporting V-type ATPase, V0 domain/proton transmembrane transport;
gb|GEEV01000874.1|	1	actin	662	678.567	118.125	20	0.9346	3	GO:0005524;GO:0005737;GO:0005856	ATP binding;cytoplasm;cytoskeleton			noIPR;IPR004000;noIPR;IPR004000;IPR043129	;;;;	;;;;
gb|GEEV01000920.1|	1	---NA---	669	286.338	94.4837
gb|GEEV01001025.1|	1	ATP-dependent 6-phosphofructokinase 3	696	508.474	41.9496	20	0.7145	6	GO:0003872;GO:0005524;GO:0005737;GO:0006002;GO:0016020;GO:0061615	6-phosphofructokinase activity;ATP binding;cytoplasm;fructose 6-phosphate metabolic process;membrane;glycolytic process through fructose-6-phosphate	EC:2.7.1.11	6-phosphofructokinase	noIPR;noIPR;IPR035966	;;GO:0003872/GO:0006096	;;6-phosphofructokinase activity/glycolytic process
gb|GEEV01001251.1|	1	pyruvate kinase	617	452.759	26.7646	20	0.7259	5	GO:0000287;GO:0004743;GO:0005737;GO:0006096;GO:0030955	magnesium ion binding;pyruvate kinase activity;cytoplasm;glycolytic process;potassium ion binding	EC:2.7.1.40	Pyruvate kinase	IPR015793;IPR040442;noIPR;IPR001697;IPR015813	GO:0004743/GO:0000287/GO:0006096/GO:0030955;;;GO:0004743/GO:0000287/GO:0030955/GO:0006096;GO:0003824	pyruvate kinase activity/magnesium ion binding/glycolytic process/potassium ion binding;;;pyruvate kinase activity/magnesium ion binding/potassium ion binding/glycolytic process;catalytic activity
gb|GEEV01001485.1|	1	lysosomal aspartic protease	559	671.373	37.5692	20	0.6392	4	GO:0008233;GO:0016020;GO:0044238;GO:0071704	peptidase activity;membrane;primary metabolic process;organic substance metabolic process			IPR033121;IPR021109;IPR033121;IPR021109	;;;	;;;
gb|GEEV01001732.1|	1	transmembrane protein, putative	615	131.395	3.73624	2	0.6233
gb|GEEV01001831.1|	1	protein kinase domain protein	601	85.6319	9.34082	20	0.8787	5	GO:0004691;GO:0005524;GO:0005952;GO:0007165;GO:0018105	cAMP-dependent protein kinase activity;ATP binding;cAMP-dependent protein kinase complex;signal transduction;peptidyl-serine phosphorylation	EC:2.7.11.11	cAMP-dependent protein kinase	noIPR;IPR000719;noIPR;noIPR;IPR000719;IPR011009	;GO:0006468/GO:0004672/GO:0005524;;;GO:0006468/GO:0004672/GO:0005524;	;protein phosphorylation/protein kinase activity/ATP binding;;;protein phosphorylation/protein kinase activity/ATP binding;
gb|GEEV01001954.1|	1	vacuolar ATP synthase subunit e, putative	637	175.63	15.7364	6	0.6933
gb|GEEV01002180.1|	1	ubiquinol-cytochrome c reductase iron-sulfur subunit	669	650.768	23.0365	20	0.6787	5	GO:0005750;GO:0008121;GO:0016021;GO:0022900;GO:0051537	mitochondrial respiratory chain complex III;ubiquinol-cytochrome-c reductase activity;integral component of membrane;electron transport chain;2 iron, 2 sulfur cluster binding	EC:1.10.2;EC:1.10.2.2	Acting on diphenols and related substances as donors;Acting on diphenols and related substances as donors
gb|GEEV01002192.1|	1	kinesin motor catalytic domain protein	656	80.235	15.8636	5	0.5842
gb|GEEV01002390.1|	1	Vacuole membrane protein 1	655	128.774	12.9438	20	0.6304	3	GO:0005737;GO:0012505;GO:0016020	cytoplasm;endomembrane system;membrane			noIPR;noIPR	;	;
gb|GEEV01000036.1|	1	agglutination/immobilization antigen	778	189.523	7.28424	15	0.839	1	GO:0016021	integral component of membrane
gb|GEEV01000127.1|	1	hypothetical protein IMG5_184810	625	161.942	40.783	14	0.7456
gb|GEEV01000259.1|	1	vesicle-associated protein 1-2-like	654	146.97	38.248	20	0.6147	1	GO:0016020	membrane
gb|GEEV01000137.1|	1	---NA---	1707	1.82487e+06	152540
gb|GEEV01000658.1|	1	---NA---	655	356.208	14.1001
gb|GEEV01000549.1|	1	transmembrane protein, putative	730	37.8573	5.42889	7	0.6023
gb|GEEV01001619.1|	1	IPT/TIG domain protein	665	25.2565	0.507794	13	0.551
gb|GEEV01000470.1|	1	hypothetical protein TTHERM_00649060	808	420.095	31.1108	7	0.6967
gb|GEEV01000613.1|	1	ATP synthase alpha subunit precursor, putative	837	59.3988	2.53897	20	0.8577	7	GO:0005524;GO:0005886;GO:0015986;GO:0016887;GO:0043531;GO:0045261;GO:0046933	ATP binding;plasma membrane;ATP synthesis coupled proton transport;ATPase activity;ADP binding;proton-transporting ATP synthase complex, catalytic core F(1);proton-transporting ATP synthase activity, rotational mechanism	EC:3.6.1.3;EC:3.6.1.15	Adenosinetriphosphatase;Nucleoside-triphosphate phosphatase	IPR023366;IPR004100;noIPR;noIPR;noIPR;IPR036121	;GO:0046034/GO:1902600;;;;GO:0046034/GO:1902600	;ATP metabolic process/proton transmembrane transport;;;;ATP metabolic process/proton transmembrane transport
gb|GEEV01002084.1|	1	acyl-CoA dehydrogenase	556	76.6886	21.5619	20	0.7573	3	GO:0003995;GO:0050660;GO:0055114	acyl-CoA dehydrogenase activity;flavin adenine dinucleotide binding;oxidation-reduction process	EC:1.3.99.3	Acting on the CH-CH group of donors	IPR037069;noIPR;IPR013786;IPR006091;noIPR;noIPR;IPR009100	GO:0050660/GO:0016627/GO:0055114;;GO:0050660/GO:0055114/GO:0016627;GO:0016627/GO:0055114;;;GO:0016627/GO:0055114	flavin adenine dinucleotide binding/oxidoreductase activity, acting on the CH-CH group of donors/oxidation-reduction process;;flavin adenine dinucleotide binding/oxidation-reduction process/oxidoreductase activity, acting on the CH-CH group of donors;oxidoreductase activity, acting on the CH-CH group of donors/oxidation-reduction process;;;oxidoreductase activity, acting on the CH-CH group of don…
gb|GEEV01001268.1|	1	hypothetical protein PPERSA_06890	461	665.004	33.5553	5	0.6511						noIPR
gb|GEEV01002596.1|	1	vacuolar ATP synthase subunit c, putative	732	466.945	31.1433	20	0.586	4	GO:0009678;GO:0019829;GO:0033180;GO:1902600	pyrophosphate hydrolysis-driven proton transmembrane transporter activity;ATPase-coupled cation transmembrane transporter activity;proton-transporting V-type ATPase, V1 domain;proton transmembrane transport	EC:7.1.3.1	H(+)-exporting diphosphatase	noIPR;IPR004907;IPR036132	;GO:0015078/GO:0033180/GO:1902600;GO:0015078/GO:1902600/GO:0033180	;proton transmembrane transporter activity/proton-transporting V-type ATPase, V1 domain/proton transmembrane transport;proton transmembrane transporter activity/proton transmembrane transport/proton-transporting V-type ATPase, V1 domain
gb|GEEV01001190.1|	1	SURF1 family protein	321	20.5102	2.26778	9	0.7508	2	GO:0005743;GO:0016021	mitochondrial inner membrane;integral component of membrane
gb|GEEV01002172.1|	1	mitochondrial ATP synthase, H+ transporting F1 complex beta subunit	616	38.9346	9.59449	20	0.9403	14	GO:0001525;GO:0005524;GO:0005753;GO:0006629;GO:0006933;GO:0009986;GO:0016887;GO:0042407;GO:0042645;GO:0042776;GO:0043532;GO:0045261;GO:0046933;GO:0051453	angiogenesis;ATP binding;mitochondrial proton-transporting ATP synthase complex;lipid metabolic process;negative regulation of cell adhesion involved in substrate-bound cell migration;cell surface;ATPase activity;cristae formation;mitochondrial nucleoid;mitochondrial ATP synthesis coupled proton transport;angiostatin binding;proton-transporting ATP synthase complex, catalytic core F(1);proton-tra…	EC:3.6.1.3;EC:3.6.1.15	Adenosinetriphosphatase;Nucleoside-triphosphate phosphatase	noIPR;IPR000194;noIPR;noIPR;IPR027417	;GO:0005524;;;	;ATP binding;;;
gb|GEEV01000147.1|	1	14-3-3 protein	784	114.177	32.4568	20	0.8402	3	GO:0004497;GO:0019904;GO:0055114	monooxygenase activity;protein domain specific binding;oxidation-reduction process			IPR000308;IPR036815;IPR023410;IPR036815	;;;	;;;
gb|GEEV01000330.1|	1	5-methyltetrahydropteroyltriglutamate--homocysteine methyltransferase	732	5870.54	3713.36	20	0.6073	3	GO:0003871;GO:0008270;GO:0009086	5-methyltetrahydropteroyltriglutamate-homocysteine S-methyltransferase activity;zinc ion binding;methionine biosynthetic process			IPR002629;IPR038071;noIPR;noIPR;IPR038071	GO:0003871/GO:0009086/GO:0008270;;;;	5-methyltetrahydropteroyltriglutamate-homocysteine S-methyltransferase activity/methionine biosynthetic process/zinc ion binding;;;;
gb|GEEV01000493.1|	1	alternative oxidase	639	1860.21	483.595	20	0.7149	5	GO:0005739;GO:0009916;GO:0010230;GO:0016021;GO:0046872	mitochondrion;alternative oxidase activity;alternative respiration;integral component of membrane;metal ion binding	EC:1.10.3	Acting on diphenols and related substances as donors	IPR002680;IPR038659	GO:0055114/GO:0009916;	oxidation-reduction process/alternative oxidase activity;
gb|GEEV01000915.1|	1	---NA---	594	628.576	205.901
gb|GEEV01000885.1|	1	WD40-repeat-containing domain	692	37.3219	11.2227	9	0.6324
gb|GEEV01000070.1|	1	CAMP-dependent kinase, regulatory protein	712	220.844	13.1958	20	0.6475	4	GO:0000166;GO:0001932;GO:0003824;GO:0005622	nucleotide binding;regulation of protein phosphorylation;catalytic activity;intracellular			noIPR;IPR014710;IPR000595;noIPR;noIPR;IPR000595;IPR000595;IPR018490	;;;;;;;	;;;;;;;
gb|GEEV01000732.1|	1	carboxylesterase	713	886.481	102.383	20	0.5077	1	GO:0016787	hydrolase activity
gb|GEEV01001414.1|	1	---NA---	702	477.467	40.8557
gb|GEEV01000053.1|	1	agglutination/immobilization antigen	1115	1122.71	20.2374	15	0.6027	1	GO:0016021	integral component of membrane
gb|GEEV01002113.1|	1	molecular chaperone DnaJ	719	91.5187	11.3609	20	0.7836	12	GO:0003677;GO:0005524;GO:0005737;GO:0006260;GO:0006457;GO:0008270;GO:0009408;GO:0016740;GO:0016787;GO:0031072;GO:0044238;GO:0051082	DNA binding;ATP binding;cytoplasm;DNA replication;protein folding;zinc ion binding;response to heat;transferase activity;hydrolase activity;heat shock protein binding;primary metabolic process;unfolded protein binding
gb|GEEV01000253.1|	0.999999	---NA---	1077	168.682	57.5584
gb|GEEV01001825.1|	0.999999	phosphofructokinase family protein, putative	679	150.616	22.9581	20	0.6527	5	GO:0000166;GO:0003872;GO:0005737;GO:0006096;GO:0043167	nucleotide binding;6-phosphofructokinase activity;cytoplasm;glycolytic process;ion binding	EC:2.7.1.11	6-phosphofructokinase	noIPR;noIPR;noIPR;IPR035966	;;;GO:0003872/GO:0006096	;;;6-phosphofructokinase activity/glycolytic process
gb|GEEV01001391.1|	0.999999	transmembrane protein, putative	652	861.819	50.2609	10	0.7054	1	GO:0016020	membrane
gb|GEEV01002515.1|	0.999999	citrate synthase, mitochondrial	611	35.5885	0.677059	20	0.6064	4	GO:0005739;GO:0006099;GO:0046912;GO:0071704	mitochondrion;tricarboxylic acid cycle;transferase activity, transferring acyl groups, acyl groups converted into alkyl on transfer;organic substance metabolic process			IPR002020;IPR016142;IPR002020;noIPR;IPR036969	GO:0046912;;GO:0046912;;GO:0046912	transferase activity, transferring acyl groups, acyl groups converted into alkyl on transfer;;transferase activity, transferring acyl groups, acyl groups converted into alkyl on transfer;;transferase activity, transferring acyl groups, acyl groups converted into alkyl on transfer
gb|GEEV01000983.1|	0.999999	citrate (Si)-synthase, eukaryotic	726	27.3248	2.80691	20	0.6766	4	GO:0004108;GO:0005759;GO:0005975;GO:0006099	citrate (Si)-synthase activity;mitochondrial matrix;carbohydrate metabolic process;tricarboxylic acid cycle	EC:2.3.3.1	Citrate (Si)-synthase	IPR002020;IPR016142;IPR002020;noIPR;IPR036969	GO:0046912;;GO:0046912;;GO:0046912	transferase activity, transferring acyl groups, acyl groups converted into alkyl on transfer;;transferase activity, transferring acyl groups, acyl groups converted into alkyl on transfer;;transferase activity, transferring acyl groups, acyl groups converted into alkyl on transfer
gb|GEEV01000086.1|	0.999998	DUF541 domain-containing protein	821	238.235	83.8756	20	0.5768
gb|GEEV01000094.1|	0.999998	agglutination/immobilization antigen	718	33331.9	4711.03	15	0.6662	1	GO:0016020	membrane
gb|GEEV01000038.1|	0.999997	agglutination/immobilization antigen	1108	5162.24	291.337	15	0.7902	1	GO:0016021	integral component of membrane
gb|GEEV01000079.1|	0.999997	matrixin family metalloprotease	1007	585.686	75.9117	20	0.4993	2	GO:0008152;GO:0016787	metabolic process;hydrolase activity
gb|GEEV01000007.1|	0.999997	putative vacuolar ATP synthase subunit A	1223	233.553	21.3914	20	0.8767	8	GO:0005524;GO:0005774;GO:0005886;GO:0016787;GO:0033180;GO:0046034;GO:0046961;GO:1902600	ATP binding;vacuolar membrane;plasma membrane;hydrolase activity;proton-transporting V-type ATPase, V1 domain;ATP metabolic process;proton-transporting ATPase activity, rotational mechanism;proton transmembrane transport	EC:7.1.3.1	H(+)-exporting diphosphatase	noIPR;IPR000194;IPR022878;IPR027417	;GO:0005524;GO:0046034;	;ATP binding;ATP metabolic process;
gb|GEEV01000654.1|	0.999996	autophagy-related protein 3	646	292.431	29.0689	20	0.7315	4	GO:0005737;GO:0006886;GO:0006914;GO:0016020	cytoplasm;intracellular protein transport;autophagy;membrane			noIPR
gb|GEEV01002040.1|	0.999996	---NA---	564	21.7729	4.76432
gb|GEEV01000414.1|	0.999995	UPF0664 stress-induced protein C29B12.11c isoform X1	713	408.031	57.9461	20	0.6069						noIPR;noIPR	;	;
gb|GEEV01001148.1|	0.999992	transmembrane amino acid transporter, putative	773	54.4102	24.361	20	0.5357						IPR013057;noIPR	;	;
gb|GEEV01001909.1|	0.999991	---NA---	691	77.7788	8.38621
gb|GEEV01001501.1|	0.999991	ankyrin repeat protein	689	166.683	47.6895	5	0.558
gb|GEEV01000642.1|	0.99999	2-oxo acid dehydrogenase	777	508.277	92.0108	20	0.5776
gb|GEEV01000740.1|	0.999977	serine esterase, putative	750	16.9257	3.22526	20	0.7551	5	GO:0016020;GO:0016491;GO:0016747;GO:0016788;GO:0044255	membrane;oxidoreductase activity;transferase activity, transferring acyl groups other than amino-acyl groups;hydrolase activity, acting on ester bonds;cellular lipid metabolic process			IPR007751;IPR029058;noIPR;noIPR;IPR029058	;;;;	;;;;
gb|GEEV01002446.1|	0.999971	ATP synthase beta subunit precursor, putative	662	73.2476	4.73934	20	0.8797	6	GO:0005524;GO:0005753;GO:0016887;GO:0042776;GO:0045261;GO:0046933	ATP binding;mitochondrial proton-transporting ATP synthase complex;ATPase activity;mitochondrial ATP synthesis coupled proton transport;proton-transporting ATP synthase complex, catalytic core F(1);proton-transporting ATP synthase activity, rotational mechanism	EC:3.6.1.3;EC:3.6.1.15	Adenosinetriphosphatase;Nucleoside-triphosphate phosphatase	noIPR;noIPR;noIPR;noIPR;IPR027417	;;;;	;;;;
gb|GEEV01001677.1|	0.999954	protein kinase domain protein	644	9.42302	0	20	0.732	3	GO:0000166;GO:0004674;GO:0016310	nucleotide binding;protein serine/threonine kinase activity;phosphorylation
gb|GEEV01000109.1|	0.999926	ATP synthase beta subunit precursor, putative	724	21.0456	3.10626	20	0.8757	7	GO:0005524;GO:0005753;GO:0005886;GO:0016887;GO:0042776;GO:0045261;GO:0046933	ATP binding;mitochondrial proton-transporting ATP synthase complex;plasma membrane;ATPase activity;mitochondrial ATP synthesis coupled proton transport;proton-transporting ATP synthase complex, catalytic core F(1);proton-transporting ATP synthase activity, rotational mechanism	EC:3.6.1.3;EC:3.6.1.15	Adenosinetriphosphatase;Nucleoside-triphosphate phosphatase	noIPR
gb|GEEV01001539.1|	0.999893	14-3-3 protein epsilon isoform X2	695	344.267	52.5377	20	0.8465	3	GO:0004497;GO:0019904;GO:0055114	monooxygenase activity;protein domain specific binding;oxidation-reduction process			IPR000308;IPR023410;IPR036815;IPR000308;noIPR;IPR036815	;;;;;	;;;;;
gb|GEEV01000054.1|	0.999879	agglutination/immobilization antigen	1105	2054.51	132.704	15	0.6261	1	GO:0016021	integral component of membrane
gb|GEEV01002316.1|	0.999871	Solute carrier family 12 member 5	665	83.2356	10.0415	20	0.6503	3	GO:0006811;GO:0016020;GO:0055085	ion transport;membrane;transmembrane transport			noIPR;IPR004841;noIPR	;GO:0055085/GO:0016020;	;transmembrane transport/membrane;
gb|GEEV01001263.1|	0.999853	26S proteasome non-ATPase regulatory subunit 4 homolog	690	72.0564	25.5819	20	0.6738	21	GO:0001653;GO:0005634;GO:0005829;GO:0006974;GO:0008540;GO:0009408;GO:0009555;GO:0009651;GO:0009733;GO:0009735;GO:0009737;GO:0009744;GO:0010029;GO:0010150;GO:0031593;GO:0043161;GO:0048455;GO:0048528;GO:0048767;GO:0051788;GO:0080129	peptide receptor activity;nucleus;cytosol;cellular response to DNA damage stimulus;proteasome regulatory particle, base subcomplex;response to heat;pollen development;response to salt stress;response to auxin;response to cytokinin;response to abscisic acid;response to sucrose;regulation of seed germination;leaf senescence;polyubiquitin modification-dependent protein binding;proteasome-mediated ub…			IPR036465;IPR002035;IPR027040;noIPR;IPR036465	;;GO:0006511/GO:0008540;;	;;ubiquitin-dependent protein catabolic process/proteasome regulatory particle, base subcomplex;;
gb|GEEV01000922.1|	0.999842	putative acyl-CoA dehydrogenase	618	25.1434	4.95709	20	0.6249	1	GO:0005488	binding
gb|GEEV01001001.1|	0.999827	alix V-shaped domain binding to HIV protein	692	99.012	28.6567	2	0.5532
gb|GEEV01001049.1|	0.99979	hypothetical protein PPERSA_11912	602	48.5119	8.68867	12	0.7716	1	GO:0016021	integral component of membrane
gb|GEEV01000701.1|	0.999736	hypothetical protein	580	195.03	75.1021	20	0.663
gb|GEEV01000291.1|	0.999734	alpha-tubulin	659	412.883	64.0794	20	0.9774	7	GO:0000226;GO:0000278;GO:0003924;GO:0005200;GO:0005525;GO:0005737;GO:0005874	microtubule cytoskeleton organization;mitotic cell cycle;GTPase activity;structural constituent of cytoskeleton;GTP binding;cytoplasm;microtubule	EC:3.6.1.15	Nucleoside-triphosphate phosphatase	IPR002452;IPR023123;IPR000217;noIPR;IPR008280	GO:0005525/GO:0007017/GO:0005874/GO:0005200;;GO:0005874/GO:0007017;;	GTP binding/microtubule-based process/microtubule/structural constituent of cytoskeleton;;microtubule/microtubule-based process;;
gb|GEEV01000143.1|	0.999727	papain family cysteine protease	854	1293.06	350.468	20	0.6016	3	GO:0006508;GO:0008234;GO:0110165	proteolysis;cysteine-type peptidase activity;cellular anatomical entity			IPR000668;noIPR;IPR038765	GO:0006508/GO:0008234;;	proteolysis/cysteine-type peptidase activity;;
gb|GEEV01000096.1|	0.999428	agglutination/immobilization antigen	1086	12571.5	1299.51	15	0.6715	1	GO:0016020	membrane
gb|GEEV01000150.1|	0.999367	2-hydroxyacid dehydrogenase	1267	535.928	39.6524	20	0.6972	3	GO:0016616;GO:0051287;GO:0055114	oxidoreductase activity, acting on the CH-OH group of donors, NAD or NADP as acceptor;NAD binding;oxidation-reduction process			IPR006140;noIPR;noIPR;noIPR;IPR036291	GO:0051287/GO:0055114;;;;	NAD binding/oxidation-reduction process;;;;
gb|GEEV01000317.1|	0.999224	protein disulfide-isomerase	719	15.6724	1.59072	20	0.6285	2	GO:0016853;GO:0045454	isomerase activity;cell redox homeostasis			IPR013766;IPR036249;noIPR;IPR036249	GO:0045454;;;	cell redox homeostasis;;;
gb|GEEV01000945.1|	0.999203	---NA---	486	27.3771	1.38546
gb|GEEV01000039.1|	0.99903	agglutination/immobilization antigen	1109	10503.4	682.217	15	0.8442	1	GO:0016021	integral component of membrane
gb|GEEV01002101.1|	0.999028	LMBR1-domain-containing protein	608	8.94228	0	20	0.5883	1	GO:0110165	cellular anatomical entity			IPR006876;noIPR;noIPR	;;	;;
gb|GEEV01001357.1|	0.998908	snf7 family protein, putative	677	773.841	269.009	4	0.7191	4	GO:0005768;GO:0007034;GO:0016192;GO:0046907	endosome;vacuolar transport;vesicle-mediated transport;intracellular transport
gb|GEEV01000568.1|	0.998613	Putative Vacuolar biogenesis protein	652	89.5218	18.9856	20	0.8411	15	GO:0000421;GO:0003924;GO:0005525;GO:0005623;GO:0005811;GO:0005874;GO:0006886;GO:0016042;GO:0030670;GO:0031902;GO:0031912;GO:0032419;GO:0032482;GO:0061724;GO:0090383	autophagosome membrane;GTPase activity;GTP binding;cell;lipid droplet;microtubule;intracellular protein transport;lipid catabolic process;phagocytic vesicle membrane;late endosome membrane;oral apparatus;extrinsic component of lysosome membrane;Rab protein signal transduction;lipophagy;phagosome acidification	EC:3.6.1.15	Nucleoside-triphosphate phosphatase	noIPR;IPR001806;noIPR;noIPR;noIPR;noIPR;IPR027417	;GO:0003924/GO:0005525;;;;;	;GTPase activity/GTP binding;;;;;
gb|GEEV01000872.1|	0.998535	inorganic pyrophosphatase, putative	671	10.6116	0.338529	20	0.6915	5	GO:0004427;GO:0009678;GO:0016020;GO:0016746;GO:1902600	inorganic diphosphatase activity;pyrophosphate hydrolysis-driven proton transmembrane transporter activity;membrane;transferase activity, transferring acyl groups;proton transmembrane transport			IPR004131;noIPR;IPR004131	GO:0004427/GO:0016020/GO:1902600/GO:0009678;;GO:0004427/GO:0016020/GO:1902600/GO:0009678	inorganic diphosphatase activity/membrane/proton transmembrane transport/pyrophosphate hydrolysis-driven proton transmembrane transporter activity;;inorganic diphosphatase activity/membrane/proton transmembrane transport/pyrophosphate hydrolysis-driven proton transmembrane transporter activity
gb|GEEV01000635.1|	0.997739	WD40-repeat-containing domain	625	49.0267	2.07819	11	0.6288
gb|GEEV01000087.1|	0.997407	DUF541 domain-containing protein	666	21.8284	10.9462	20	0.5847
gb|GEEV01000585.1|	0.99624	---NA---	738	45.6156	21.1735
gb|GEEV01000852.1|	0.996003	calpain-type cysteine protease DEK1	641	24.6565	8.65415	20	0.5366	2	GO:0004197;GO:0005737	cysteine-type endopeptidase activity;cytoplasm	EC:3.4.22	Acting on peptide bonds (peptidases)	noIPR;noIPR	;	;
gb|GEEV01001312.1|	0.995769	sodium hydrogen exchanger family protein, putative	718	4.82506	0.169265	20	0.6449	9	GO:0005451;GO:0008152;GO:0009987;GO:0015672;GO:0016021;GO:0016829;GO:0030001;GO:0046873;GO:0098662	monovalent cation:proton antiporter activity;metabolic process;cellular process;monovalent inorganic cation transport;integral component of membrane;lyase activity;metal ion transport;metal ion transmembrane transporter activity;inorganic cation transmembrane transport			IPR006153;noIPR;IPR018422	GO:0016021/GO:0055085/GO:0006812/GO:0015299;;GO:0006812/GO:0016021/GO:0015299	integral component of membrane/transmembrane transport/cation transport/solute:proton antiporter activity;;cation transport/integral component of membrane/solute:proton antiporter activity
gb|GEEV01001349.1|	0.995699	putative histamine-releasing factor	597	923.676	148.146	20	0.6269	2	GO:0005509;GO:0020020	calcium ion binding;food vacuole			IPR018105;IPR011323;IPR034737;IPR011057	;;;	;;;
gb|GEEV01001465.1|	0.995645	---NA---	707	44.7344	8.55222
gb|GEEV01002022.1|	0.995119	---NA---	644	20.8037	2.73174
gb|GEEV01001165.1|	0.994973	NADH dehydrogenase, putative (macronuclear)	567	391.771	34.0574	9	0.581
gb|GEEV01000697.1|	0.993681	calpain-type cysteine protease DEK1	647	13.6018	1.40113	4	0.4538
gb|GEEV01000891.1|	0.992998	ATP synthase subunit alpha, mitochondrial	677	112.221	22.938	20	0.8418	22	GO:0000275;GO:0001937;GO:0002020;GO:0005524;GO:0005886;GO:0006629;GO:0006915;GO:0007568;GO:0008180;GO:0009986;GO:0014850;GO:0015986;GO:0016887;GO:0042288;GO:0043531;GO:0043532;GO:0043536;GO:0045121;GO:0045471;GO:0046933;GO:0071549;GO:0071732	mitochondrial proton-transporting ATP synthase complex, catalytic core F(1);negative regulation of endothelial cell proliferation;protease binding;ATP binding;plasma membrane;lipid metabolic process;apoptotic process;aging;COP9 signalosome;cell surface;response to muscle activity;ATP synthesis coupled proton transport;ATPase activity;MHC class I protein binding;ADP binding;angiostatin binding;pos…	EC:3.6.1.3;EC:3.6.1.15	Adenosinetriphosphatase;Nucleoside-triphosphate phosphatase	IPR000194;noIPR;noIPR;noIPR;IPR027417	GO:0005524;;;;	ATP binding;;;;
gb|GEEV01000301.1|	0.992187	CAMP-dependent kinase, regulatory protein	668	12.9826	0.169265	20	0.6717	7	GO:0005829;GO:0005952;GO:0008603;GO:0019934;GO:0030552;GO:0047555;GO:2000479	cytosol;cAMP-dependent protein kinase complex;cAMP-dependent protein kinase regulator activity;cGMP-mediated signaling;cAMP binding;3',5'-cyclic-GMP phosphodiesterase activity;regulation of cAMP-dependent protein kinase activity	EC:3.1.4.17;EC:3.1.4.35	3',5'-cyclic-nucleotide phosphodiesterase;3',5'-cyclic-GMP phosphodiesterase	IPR014710;IPR000595	;	;
gb|GEEV01000321.1|	0.991725	alix V-shaped domain binding to HIV protein	925	81.0524	25.7323	1	0.5323
gb|GEEV01001229.1|	0.991144	---NA---	665	327.508	115.502
gb|GEEV01002373.1|	0.99065	equilibrative nucleoside transporter family protein	683	13.4789	5.25179	20	0.5216
gb|GEEV01001688.1|	0.990289	thioredoxin reductase	647	39.4617	5.27995	20	0.7322	17	GO:0000305;GO:0004791;GO:0005623;GO:0005739;GO:0005829;GO:0007507;GO:0009055;GO:0022900;GO:0030097;GO:0030424;GO:0030425;GO:0042803;GO:0043025;GO:0044877;GO:0045454;GO:0050660;GO:0098869	response to oxygen radical;thioredoxin-disulfide reductase activity;cell;mitochondrion;cytosol;heart development;electron transfer activity;electron transport chain;hemopoiesis;axon;dendrite;protein homodimerization activity;neuronal cell body;protein-containing complex binding;cell redox homeostasis;flavin adenine dinucleotide binding;cellular oxidant detoxification	EC:1.8.1.9	Thioredoxin-disulfide reductase	IPR023753;IPR036188;noIPR;noIPR;IPR036188	GO:0016491/GO:0055114;;;;	oxidoreductase activity/oxidation-reduction process;;;;
gb|GEEV01002538.1|	0.989668	dnaJ homolog subfamily C member 7-like isoform X1	684	760.511	367.09	20	0.6292	1	GO:0005515	protein binding			IPR011990	GO:0005515	protein binding
gb|GEEV01000178.1|	0.989664	ATP synthase beta subunit precursor, putative	954	18.5873	5.90534	20	0.8864	7	GO:0005524;GO:0005753;GO:0005886;GO:0016887;GO:0042776;GO:0045261;GO:0046933	ATP binding;mitochondrial proton-transporting ATP synthase complex;plasma membrane;ATPase activity;mitochondrial ATP synthesis coupled proton transport;proton-transporting ATP synthase complex, catalytic core F(1);proton-transporting ATP synthase activity, rotational mechanism	EC:3.6.1.3;EC:3.6.1.15	Adenosinetriphosphatase;Nucleoside-triphosphate phosphatase	noIPR;IPR000194;noIPR;noIPR;IPR027417	;GO:0005524;;;	;ATP binding;;;
gb|GEEV01000803.1|	0.988492	proteasome subunit beta type-4-like	687	41.5807	6.10734	20	0.629	5	GO:0004298;GO:0005737;GO:0005839;GO:0010498;GO:0043231	threonine-type endopeptidase activity;cytoplasm;proteasome core complex;proteasomal protein catabolic process;intracellular membrane-bounded organelle			IPR029055;IPR001353;IPR016295;noIPR;IPR029055	;GO:0051603/GO:0004298/GO:0005839;GO:0004298;;	;proteolysis involved in cellular protein catabolic process/threonine-type endopeptidase activity/proteasome core complex;threonine-type endopeptidase activity;;
gb|GEEV01002259.1|	0.9877	zinc carboxypeptidase superfamily protein	770	6.74561	0.338529	20	0.6123	3	GO:0004181;GO:0005615;GO:0006508	metallocarboxypeptidase activity;extracellular space;proteolysis	EC:3.4.17	Acting on peptide bonds (peptidases)
gb|GEEV01000794.1|	0.987688	ATP synthase alpha subunit precursor, putative	662	33.3406	11.0865	20	0.8597	7	GO:0005524;GO:0005886;GO:0015986;GO:0016887;GO:0043531;GO:0045261;GO:0046933	ATP binding;plasma membrane;ATP synthesis coupled proton transport;ATPase activity;ADP binding;proton-transporting ATP synthase complex, catalytic core F(1);proton-transporting ATP synthase activity, rotational mechanism	EC:3.6.1.3;EC:3.6.1.15	Adenosinetriphosphatase;Nucleoside-triphosphate phosphatase	noIPR;noIPR;noIPR;IPR027417	;;;	;;;
gb|GEEV01001352.1|	0.984981	epsin-1	628	32.0536	7.2327	20	0.6214	1	GO:0110165	cellular anatomical entity
gb|GEEV01001602.1|	0.984619	40S ribosomal protein S6	664	5.39187	0.531299	20	0.9984	3	GO:0003735;GO:0005840;GO:0006412	structural constituent of ribosome;ribosome;translation			IPR001377;IPR014401;IPR001377;noIPR	GO:0005840/GO:0003735/GO:0006412;GO:0005840/GO:0003735/GO:0006412;GO:0005840/GO:0003735/GO:0006412;	ribosome/structural constituent of ribosome/translation;ribosome/structural constituent of ribosome/translation;ribosome/structural constituent of ribosome/translation;
gb|GEEV01000375.1|	0.983	26S protease regulatory subunit 6A	609	30.2766	11.6663	20	0.814	9	GO:0005524;GO:0005737;GO:0006508;GO:0008233;GO:0008540;GO:0016021;GO:0016887;GO:0030163;GO:0045899	ATP binding;cytoplasm;proteolysis;peptidase activity;proteasome regulatory particle, base subcomplex;integral component of membrane;ATPase activity;protein catabolic process;positive regulation of RNA polymerase II transcriptional preinitiation complex assembly	EC:3.6.1.3;EC:3.6.1.15	Adenosinetriphosphatase;Nucleoside-triphosphate phosphatase	noIPR;IPR032501;noIPR;noIPR	;;;	;;;
gb|GEEV01000155.1|	0.981836	putative acetyl-CoA acyltransferase B	786	104.414	31.4886	20	0.7321	4	GO:0003988;GO:0005777;GO:0006635;GO:0010124	acetyl-CoA C-acyltransferase activity;peroxisome;fatty acid beta-oxidation;phenylacetate catabolic process	EC:2.3.1.16	Acetyl-CoA C-acyltransferase	IPR016039	GO:0003824	catalytic activity
gb|GEEV01000382.1|	0.981517	---NA---	682	7.03187	0.169265
gb|GEEV01001213.1|	0.98129	transmembrane protein, putative	614	14.8811	3.16894	5	0.5956
gb|GEEV01000229.1|	0.979553	tubulin alpha chain	738	182.767	29.9514	20	0.9687	7	GO:0003924;GO:0005200;GO:0005525;GO:0005737;GO:0005874;GO:0007010;GO:0007017	GTPase activity;structural constituent of cytoskeleton;GTP binding;cytoplasm;microtubule;cytoskeleton organization;microtubule-based process	EC:3.6.1.15	Nucleoside-triphosphate phosphatase	IPR000217;IPR002452;IPR003008;IPR036525;IPR000217;noIPR;IPR036525	GO:0005874/GO:0007017;GO:0005525/GO:0007017/GO:0005874/GO:0005200;GO:0003924;;GO:0005874/GO:0007017;;	microtubule/microtubule-based process;GTP binding/microtubule-based process/microtubule/structural constituent of cytoskeleton;GTPase activity;;microtubule/microtubule-based process;;
gb|GEEV01001416.1|	0.97948	kelch motif protein	711	32.1221	9.16512	10	0.5173
gb|GEEV01002287.1|	0.974273	rhomboid protease	625	23.8625	3.4323	4	0.5056
gb|GEEV01000900.1|	0.974114	low-density lipoprotein receptor-related protein	643	123.456	89.9869	11	0.4411
gb|GEEV01000775.1|	0.973719	alpha/beta fold hydrolase	704	7.47528	0.338529	20	0.6108						IPR029058;IPR000073;noIPR;IPR029058	;;;	;;;
gb|GEEV01000405.1|	0.973684	protein phosphatase 2 regulatory subunit A, alpha isoform, putative	665	85.3789	42.3008	20	0.7319	6	GO:0000159;GO:0004722;GO:0005737;GO:0008152;GO:0016491;GO:0019888	protein phosphatase type 2A complex;protein serine/threonine phosphatase activity;cytoplasm;metabolic process;oxidoreductase activity;protein phosphatase regulator activity	EC:3.1.3.16	Protein-serine/threonine phosphatase	IPR011989;IPR021133	;	;
gb|GEEV01001599.1|	0.972079	---NA---	636	90.7029	11.9015
gb|GEEV01001913.1|	0.960827	Putative Ubiquitin carboxyl-terminal hydrolase	606	10.56	0.846324	20	0.5951	2	GO:0006508;GO:0008234	proteolysis;cysteine-type peptidase activity
gb|GEEV01000639.1|	0.960257	Ubiquitin carboxyl-terminal hydrolase 14	742	8.72781	1.01559	20	0.5976	4	GO:0006508;GO:0008234;GO:0044267;GO:0046872	proteolysis;cysteine-type peptidase activity;cellular protein metabolic process;metal ion binding
gb|GEEV01000749.1|	0.956694	thiosulfate sulfurtransferase	661	6.70338	0.677059	20	0.4724						IPR036873;IPR001763;noIPR;IPR001763;IPR036873	;;;;	;;;;
gb|GEEV01001791.1|	0.956191	protein kinase 2	733	178.142	59.0127	20	0.7828	6	GO:0004674;GO:0005524;GO:0005634;GO:0005737;GO:0006468;GO:0035556	protein serine/threonine kinase activity;ATP binding;nucleus;cytoplasm;protein phosphorylation;intracellular signal transduction			IPR000719;noIPR;noIPR;noIPR;IPR000719;IPR011009	GO:0006468/GO:0004672/GO:0005524;;;;GO:0006468/GO:0004672/GO:0005524;	protein phosphorylation/protein kinase activity/ATP binding;;;;protein phosphorylation/protein kinase activity/ATP binding;
gb|GEEV01002159.1|	0.955475	protein kinase domain protein	593	104.91	11.7011	20	0.7468	6	GO:0004691;GO:0004692;GO:0005524;GO:0005952;GO:0007165;GO:0018105	cAMP-dependent protein kinase activity;cGMP-dependent protein kinase activity;ATP binding;cAMP-dependent protein kinase complex;signal transduction;peptidyl-serine phosphorylation	EC:2.7.11.12;EC:2.7.11.11	cGMP-dependent protein kinase;cAMP-dependent protein kinase	noIPR;noIPR;noIPR;IPR000961;IPR011009	;;;GO:0006468/GO:0004674/GO:0005524;	;;;protein phosphorylation/protein serine/threonine kinase activity/ATP binding;
