# Supplementary material for: Infectivity and genes differentially expressed between young and aging theront cells of the marine fish parasite Cryptocaryon irritans
Source: PLoS One. 2020 Aug 28;15(8):e0238167. doi: 10.1371/journal.pone.0238167 (PMC7454944; doi:10.1371/journal.pone.0238167)
Supplement: S6 Table — (XLSX) [file pone.0238167.s009.xlsx]

## Sheet: upregulated_exported_five_BLAST
Sequence Name	Sequence Description	Blast Hit Description (HSP)	Blast Hit Taxonomy Name
Upregulated Genes
gb|GEEV01002589.1|	tenascin-like isoform X2	gi|1212204232|ref|XP_021552884.1|tenascin-X [Neomonachus schauinslandi];gi|1169060834|ref|XP_020443229.1|tenascin-like, partial [Monopterus albus];gi|1338845027|ref|XP_023665573.1|tenascin-like isoform X2 [Paramormyrops kingsleyae];gi|1069388264|ref|XP_018089253.1|PREDICTED: tenascin-X-like [Xenopus laevis];gi|1050363979|gb|OCT66183.1|hypothetical protein XELAEV_18042440mg [Xenopus laevis];gi|138…	Neomonachus schauinslandi;Monopterus albus;Paramormyrops kingsleyae;Xenopus laevis;Xenopus laevis;Maylandia zebra;Maylandia zebra;Anabas testudineus;Seriola dumerili;Seriola lalandi dorsalis;Anabas testudineus;Seriola lalandi dorsalis;Xenopus tropicalis;Paramormyrops kingsleyae;Paramormyrops kingsleyae;Paramormyrops kingsleyae;Xenopus laevis;Xenopus laevis;Cyprinodon variegatus;Seriola lalandi do…
gb|GEEV01002506.1|	eukaryotic translation initiation factor 3 subunit L	gi|829181108|ref|XP_001020075.2|RNA polymerase I-associated factor PAF67 [Tetrahymena thermophila SB210]/gi|586734417|gb|EAR99830.2|RNA polymerase I-associated factor PAF67 (macronuclear) [Tetrahymena thermophila SB210];gi|1488116221|gb|RKO91609.1|translation initiation factor 3 complex subunit L, partial [Blyttiomyces helicus];gi|1393695711|dbj|GBG00141.1|eukaryotic translation initiation factor…	Tetrahymena thermophila SB210/Tetrahymena thermophila SB210;Blyttiomyces helicus;Raphidocelis subcapitata;Cryptococcus depauperatus CBS 7841;Choanephora cucurbitarum;Amborella trichopoda/Amborella trichopoda/Amborella trichopoda;Mortierella elongata AG-77;Cryptococcus depauperatus CBS 7855;Mucor circinelloides f. circinelloides 1006PhL;Oryza sativa Indica Group;Dendrobium catenatum/Dendrobium cat…
gb|GEEV01002427.1|	---NA---
gb|GEEV01002318.1|	---NA---
gb|GEEV01002272.1|	---NA---
gb|GEEV01002150.1|	kinase domain protein	gi|471226806|ref|XP_004032430.1|protein kinase domain protein [Ichthyophthirius multifiliis]/gi|340504397|gb|EGR30843.1|protein kinase domain protein [Ichthyophthirius multifiliis];gi|118364316|ref|XP_001015380.1|protein kinase [Tetrahymena thermophila SB210]/gi|89297147|gb|EAR95135.1|protein kinase (macronuclear) [Tetrahymena thermophila SB210];gi|954191924|gb|KRX04683.1|Protein kinase-like doma…	Ichthyophthirius multifiliis/Ichthyophthirius multifiliis;Tetrahymena thermophila SB210/Tetrahymena thermophila SB210;Pseudocohnilembus persalinus;Ichthyophthirius multifiliis/Ichthyophthirius multifiliis;Tetrahymena thermophila SB210/Tetrahymena thermophila SB210;Pseudocohnilembus persalinus;Tetrahymena thermophila SB210/Tetrahymena thermophila SB210;Tetrahymena thermophila SB210/Tetrahymena the…
gb|GEEV01002075.1|	---NA---
gb|GEEV01002074.1|	transmembrane protein, putative	gi|118376161|ref|XP_001021263.1|transmembrane protein, putative [Tetrahymena thermophila SB210]/gi|89303030|gb|EAS01018.1|transmembrane protein, putative (macronuclear) [Tetrahymena thermophila SB210];gi|954194321|gb|KRX07056.1|hypothetical protein PPERSA_08733 [Pseudocohnilembus persalinus];gi|145553339|ref|XP_001462344.1|hypothetical protein [Paramecium tetraurelia strain d4-2]/gi|124430183|emb…	Tetrahymena thermophila SB210/Tetrahymena thermophila SB210;Pseudocohnilembus persalinus;Paramecium tetraurelia strain d4-2/Paramecium tetraurelia;Paramecium tetraurelia strain d4-2/Paramecium tetraurelia;Stentor coeruleus;Paramecium tetraurelia strain d4-2/Paramecium tetraurelia;Stentor coeruleus;Stylonychia lemnae;Oxytricha trifallax;Paramecium tetraurelia strain d4-2/Paramecium tetraurelia
gb|GEEV01001979.1|	protein angel homolog 2 isoform X2	gi|954193321|gb|KRX06069.1|Endonuclease/exonuclease/phosphatase [Pseudocohnilembus persalinus];gi|954188832|gb|KRX01646.1|Endonuclease/exonuclease/phosphatase [Pseudocohnilembus persalinus];gi|403364523|gb|EJY82023.1|Endonuclease/Exonuclease/phosphatase family protein (macronuclear) [Oxytricha trifallax];gi|678327420|emb|CDW80670.1|potential mrna deadenylase and ccr4-not complex subunit ccr4p [St…	Pseudocohnilembus persalinus;Pseudocohnilembus persalinus;Oxytricha trifallax;Stylonychia lemnae;Tetrahymena thermophila SB210/Tetrahymena thermophila SB210;Scleropages formosus/Scleropages formosus/Scleropages formosus;Stentor coeruleus;Bifiguratus adelaidae;Daphnia magna;Lottia gigantea/Lottia gigantea;Stentor coeruleus;Nicotiana sylvestris/Nicotiana tabacum;Nicotiana sylvestris/Nicotiana tabac…
gb|GEEV01001937.1|	---NA---
gb|GEEV01001826.1|	---NA---
gb|GEEV01001731.1|	ER lumen protein retaining receptor 1, putative	gi|829146242|ref|XP_001010057.2|ER lumen protein retaining receptor [Tetrahymena thermophila SB210]/gi|586743571|gb|EAR89812.2|ER lumen protein retaining receptor (macronuclear) [Tetrahymena thermophila SB210];gi|471220236|ref|XP_004025192.1|hypothetical protein IMG5_190350 [Ichthyophthirius multifiliis]/gi|340500903|gb|EGR27740.1|hypothetical protein IMG5_190350 [Ichthyophthirius multifiliis];gi…	Tetrahymena thermophila SB210/Tetrahymena thermophila SB210;Ichthyophthirius multifiliis/Ichthyophthirius multifiliis;Plasmodium reichenowi/Plasmodium reichenowi/Plasmodium reichenowi/Plasmodium reichenowi;Plasmodium sp. DRC-Itaito;Plasmodium falciparum 3D7/Plasmodium falciparum 3D7/Plasmodium falciparum Vietnam Oak-Knoll (FVO)/Plasmodium falciparum Tanzania (2000708)/Plasmodium falciparum CAMP/M…
gb|GEEV01001290.1|	eukaryotic initiation factor 4A isoform X1	gi|471218771|ref|XP_004023921.1|hypothetical protein IMG5_202750 [Ichthyophthirius multifiliis]/gi|340500139|gb|EGR27037.1|hypothetical protein IMG5_202750 [Ichthyophthirius multifiliis];gi|954186954|gb|KRW99803.1|P-loop containing nucleoside triphosphate hydrolase [Pseudocohnilembus persalinus];gi|829181689|ref|XP_001020279.2|DEAD/DEAH-box helicase [Tetrahymena thermophila SB210]/gi|586734203|gb…	Ichthyophthirius multifiliis/Ichthyophthirius multifiliis;Pseudocohnilembus persalinus;Tetrahymena thermophila SB210/Tetrahymena thermophila SB210;Culex quinquefasciatus/Culex quinquefasciatus;Drosophila pseudoobscura pseudoobscura/Drosophila pseudoobscura pseudoobscura/Drosophila miranda/Drosophila miranda/Drosophila obscura/Drosophila obscura/Drosophila obscura/Drosophila obscura;Aedes albopict…
gb|GEEV01001107.1|	phosphofructokinase family protein, putative	gi|145516987|ref|XP_001444382.1|hypothetical protein [Paramecium tetraurelia strain d4-2]/gi|124411793|emb|CAK76985.1|unnamed protein product (macronuclear) [Paramecium tetraurelia];gi|118350827|ref|XP_001008692.1|6-phosphofructokinase [Tetrahymena thermophila SB210]/gi|89290459|gb|EAR88447.1|6-phosphofructokinase [Tetrahymena thermophila SB210];gi|471236639|ref|XP_004040132.1|hypothetical protei…	Paramecium tetraurelia strain d4-2/Paramecium tetraurelia;Tetrahymena thermophila SB210/Tetrahymena thermophila SB210;Ichthyophthirius multifiliis/Ichthyophthirius multifiliis;Ichthyophthirius multifiliis/Ichthyophthirius multifiliis;Paramecium tetraurelia strain d4-2/Paramecium tetraurelia;Paramecium tetraurelia strain d4-2/Paramecium tetraurelia;Stylonychia lemnae;Paramecium tetraurelia strain …
gb|GEEV01000994.1|	putative AcnD-accessory protein PrpF	gi|503666491|ref|WP_013900567.1|2-methylaconitate cis-trans isomerase PrpF [Ramlibacter tataouinensis]/gi|334729958|gb|AEG92334.1|conserved hypothetical protein [Ramlibacter tataouinensis TTB310];gi|1059894421|ref|WP_068997279.1|2-methylaconitate cis-trans isomerase PrpF [Terasakiispira papahanaumokuakeensis]/gi|1058398130|gb|ODC02884.1|putative methylaconitate Delta-isomerase PrpF [Terasakiispir…	Ramlibacter tataouinensis/Ramlibacter tataouinensis TTB310;Terasakiispira papahanaumokuakeensis/Terasakiispira papahanaumokuakeensis;Thiorhodococcus drewsii;Cupriavidus taiwanensis/Cupriavidus taiwanensis;Caballeronia megalochromosomata/Caballeronia megalochromosomata;Cupriavidus taiwanensis/Cupriavidus taiwanensis;Neisseria meningitidis;Neisseria meningitidis;Marinobacter lutaoensis/Marinobacter…
gb|GEEV01000982.1|	probable pre-mRNA-splicing factor ATP-dependent RNA helicase DEAH2 isoform X1	gi|1360870918|gb|PSC68964.1|putative pre-mRNA-splicing factor ATP-dependent RNA helicase [Micractinium conductrix];gi|1359825685|gb|PRW60688.1|putative pre-mRNA-splicing factor ATP-dependent RNA helicase [Chlorella sorokiniana];gi|1142849006|gb|AQL07092.1|Pre-mRNA-splicing factor ATP-dependent RNA helicase [Zea mays];gi|552848928|ref|XP_005852221.1|hypothetical protein CHLNCDRAFT_33628 [Chlorella…	Micractinium conductrix;Chlorella sorokiniana;Zea mays;Chlorella variabilis/Chlorella variabilis;Guillardia theta CCMP2712/Guillardia theta CCMP2712;Tetrahymena thermophila SB210/Tetrahymena thermophila SB210;Sorghum bicolor/Sorghum bicolor;Setaria italica;Zea mays/Zea mays;Pseudocohnilembus persalinus;Setaria italica/Setaria italica;Panicum hallii/Panicum hallii/Panicum hallii var. hallii;Coffea…
gb|GEEV01000978.1|	asparaginyl-tRNA synthetase (NOB+tRNA synthase)	gi|471228088|ref|XP_004034933.1|hypothetical protein IMG5_108960 [Ichthyophthirius multifiliis]/gi|340505080|gb|EGR31447.1|hypothetical protein IMG5_108960 [Ichthyophthirius multifiliis];gi|916413516|ref|XP_013227989.1|asparaginyl-tRNA synthetase, putative [Eimeria tenella]/gi|557137344|emb|CDJ37151.1|asparaginyl-tRNA synthetase, putative [Eimeria tenella];gi|921129984|ref|XP_013439527.1|asparagi…	Ichthyophthirius multifiliis/Ichthyophthirius multifiliis;Eimeria tenella/Eimeria tenella;Eimeria necatrix/Eimeria necatrix;Cryptosporidium ubiquitum;Toxoplasma gondii MAS;Vitrella brassicaformis CCMP3155;Cryptosporidium meleagridis;Toxoplasma gondii TgCatPRC2;Cryptosporidium parvum Iowa II/Cryptosporidium parvum Iowa II;Eimeria brunetti;Pseudocohnilembus persalinus;Cryptosporidium hominis TU502/…
gb|GEEV01000901.1|	aspartyl-tRNA synthetase	gi|829193506|ref|XP_001024675.2|aspartyl-tRNA synthetase protein [Tetrahymena thermophila SB210]/gi|586727732|gb|EAS04430.2|aspartyl-tRNA synthetase protein [Tetrahymena thermophila SB210];gi|471231314|ref|XP_004036839.1|hypothetical protein IMG5_068760, partial [Ichthyophthirius multifiliis]/gi|340506782|gb|EGR32853.1|hypothetical protein IMG5_068760, partial [Ichthyophthirius multifiliis];gi|14…	Tetrahymena thermophila SB210/Tetrahymena thermophila SB210;Ichthyophthirius multifiliis/Ichthyophthirius multifiliis;Paramecium tetraurelia strain d4-2/Paramecium tetraurelia;Paramecium tetraurelia strain d4-2/Paramecium tetraurelia;Rhizoclosmatium globosum;Micromonas commoda/Micromonas commoda;Besnoitia besnoiti;Chlorella variabilis/Chlorella variabilis;Neospora caninum Liverpool/Neospora canin…
gb|GEEV01000867.1|	---NA---
gb|GEEV01000859.1|	Splicing factor 3B subunit 3	gi|119572188|gb|EAW51803.1|splicing factor 3b, subunit 3, 130kDa, isoform CRA_a [Homo sapiens];gi|677461989|gb|KFQ51403.1|Splicing factor 3B subunit 3, partial [Pelecanus crispus];gi|1101627241|ref|XP_018977382.1|PREDICTED: splicing factor 3B subunit 3-like [Cyprinus carpio];gi|694646730|ref|XP_009480682.1|PREDICTED: splicing factor 3B subunit 3-like, partial [Pelecanus crispus];gi|677222963|gb|K…	Homo sapiens;Pelecanus crispus;Cyprinus carpio;Pelecanus crispus;Cathartes aura;synthetic construct;Homo sapiens/synthetic construct;Saccoglossus kowalevskii;Hydatigera taeniaeformis;Schistosoma japonicum;Cyprinus carpio;Brachionus plicatilis;Tetrahymena thermophila SB210/Tetrahymena thermophila SB210;Agrilus planipennis;Elysia chlorotica;Prunus yedoensis var. nudiflora;Oryctes borbonicus;Apalode…
gb|GEEV01000843.1|	translocation protein sec62, putative	gi|145491249|ref|XP_001431624.1|hypothetical protein [Paramecium tetraurelia strain d4-2]/gi|124398729|emb|CAK64226.1|unnamed protein product [Paramecium tetraurelia];gi|145512573|ref|XP_001442203.1|hypothetical protein [Paramecium tetraurelia strain d4-2]/gi|124409475|emb|CAK74806.1|unnamed protein product (macronuclear) [Paramecium tetraurelia];gi|1348560267|ref|XP_023973724.1|translocation pro…	Paramecium tetraurelia strain d4-2/Paramecium tetraurelia;Paramecium tetraurelia strain d4-2/Paramecium tetraurelia;Physeter catodon;Cryptosporidium meleagridis;Cryptosporidium hominis/Cryptosporidium hominis;Cryptosporidium parvum Iowa II/Cryptosporidium parvum Iowa II;Cryptosporidium hominis TU502/Cryptosporidium hominis/Cryptosporidium hominis;Vitrella brassicaformis CCMP3155;Plasmodium fragil…
gb|GEEV01000824.1|	tyrosine phosphatase	gi|118378732|ref|XP_001022540.1|tyrosine phosphatase [Tetrahymena thermophila SB210]/gi|89304307|gb|EAS02295.1|tyrosine phosphatase [Tetrahymena thermophila SB210];gi|829171007|ref|XP_001016240.2|tyrosine phosphatase [Tetrahymena thermophila SB210]/gi|586737988|gb|EAR95995.2|tyrosine phosphatase (macronuclear) [Tetrahymena thermophila SB210];gi|1134894036|gb|OMJ91262.1|hypothetical protein SteCoe…	Tetrahymena thermophila SB210/Tetrahymena thermophila SB210;Tetrahymena thermophila SB210/Tetrahymena thermophila SB210;Stentor coeruleus;Paramecium tetraurelia strain d4-2/Paramecium tetraurelia;Stentor coeruleus;Stentor coeruleus;Bathycoccus prasinos/Bathycoccus prasinos;Elaeis guineensis;Elaeis guineensis;Stentor coeruleus;Paramecium tetraurelia strain d4-2/Paramecium tetraurelia;Paramecium te…
gb|GEEV01000763.1|	Armadillo-type fold	gi|145479355|ref|XP_001425700.1|hypothetical protein [Paramecium tetraurelia strain d4-2]/gi|124392772|emb|CAK58302.1|unnamed protein product [Paramecium tetraurelia];gi|954195648|gb|KRX08359.1|Armadillo-type fold [Pseudocohnilembus persalinus];gi|146181973|ref|XP_001023719.2|ARID/bright DNA-binding domain protein [Tetrahymena thermophila SB210]/gi|146143978|gb|EAS03474.2|ARID/bright DNA-binding …	Paramecium tetraurelia strain d4-2/Paramecium tetraurelia;Pseudocohnilembus persalinus;Tetrahymena thermophila SB210/Tetrahymena thermophila SB210;Ichthyophthirius multifiliis/Ichthyophthirius multifiliis;Oxytricha trifallax;Stylonychia lemnae;Pseudocohnilembus persalinus;Stentor coeruleus;Hipposideros armiger;Chara braunii;Nematostella vectensis/Nematostella vectensis;Exaiptasia pallida;Mus musc…
gb|GEEV01000702.1|	DUF541 domain-containing protein	gi|1125397623|gb|OLD33310.1|hypothetical protein AUI61_01210, partial [Thaumarchaeota archaeon 13_1_40CM_2_39_13_2];gi|851339544|ref|WP_048187819.1|DUF541 domain-containing protein [Candidatus Nitrosotenuis cloacae]/gi|785769399|gb|AJZ75317.1|membrane protein [Candidatus Nitrosotenuis cloacae];gi|118345888|ref|XP_976773.1|outer membrane protein [Tetrahymena thermophila SB210]/gi|89288190|gb|EAR86…	Thaumarchaeota archaeon 13_1_40CM_2_39_13_2;Candidatus Nitrosotenuis cloacae/Candidatus Nitrosotenuis cloacae;Tetrahymena thermophila SB210/Tetrahymena thermophila SB210;Nitrosotalea sp. CS;Tetrahymena thermophila SB210/Tetrahymena thermophila SB210;Nitrosopumilus maritimus SCM1;Tetrahymena thermophila SB210/Tetrahymena thermophila SB210;Thaumarchaeota archaeon CSP1-1;Nitrosotalea sp. SbT1;Candid…
gb|GEEV01000692.1|	---NA---
gb|GEEV01000630.1|	---NA---
gb|GEEV01000596.1|	DEAD-box ATP-dependent RNA helicase 56 isoform X1	gi|1535916397|ref|XP_027200316.1|spliceosome RNA helicase DDX39B-like [Dermatophagoides pteronyssinus];gi|1048056400|ref|XP_017482350.1|PREDICTED: spliceosome RNA helicase DDX39B-like [Rhagoletis zephyria];gi|934164496|gb|KPM11968.1|spliceosome RNA helicase WM6-like protein [Sarcoptes scabiei];gi|1355983355|gb|PRD29126.1|Ddx39b [Nephila clavipes];gi|823259759|ref|XP_012462592.1|PREDICTED: DEAD-bo…	Dermatophagoides pteronyssinus;Rhagoletis zephyria;Sarcoptes scabiei;Nephila clavipes;Gossypium raimondii/Gossypium raimondii;Solanum tuberosum;Zea mays/Zea mays;Gossypium hirsutum;Solanum lycopersicum/Solanum pennellii;Arabidopsis thaliana;Eutrema salsugineum/Eutrema salsugineum;Apostasia shenzhenica;Gossypium raimondii;Gossypium arboreum;Cicer arietinum;Eucalyptus grandis;Glycine max;Capsicum a…
gb|GEEV01000507.1|	3'-5' exonuclease family protein	gi|145513174|ref|XP_001442498.1|hypothetical protein [Paramecium tetraurelia strain d4-2]/gi|124409851|emb|CAK75101.1|unnamed protein product (macronuclear) [Paramecium tetraurelia];gi|145539720|ref|XP_001455550.1|hypothetical protein [Paramecium tetraurelia strain d4-2]/gi|124423358|emb|CAK88153.1|unnamed protein product [Paramecium tetraurelia];gi|145479617|ref|XP_001425831.1|hypothetical prote…	Paramecium tetraurelia strain d4-2/Paramecium tetraurelia;Paramecium tetraurelia strain d4-2/Paramecium tetraurelia;Paramecium tetraurelia strain d4-2/Paramecium tetraurelia;Paramecium tetraurelia strain d4-2/Paramecium tetraurelia;Paramecium tetraurelia strain d4-2/Paramecium tetraurelia;Paramecium tetraurelia strain d4-2/Paramecium tetraurelia;Paramecium tetraurelia strain d4-2/Paramecium tetra…
gb|GEEV01000504.1|	---NA---
gb|GEEV01000500.1|	Polyadenylate-binding protein, putative	gi|294892363|ref|XP_002774026.1|Polyadenylate-binding protein, putative [Perkinsus marinus ATCC 50983]/gi|239879230|gb|EER05842.1|Polyadenylate-binding protein, putative [Perkinsus marinus ATCC 50983];gi|302844953|ref|XP_002954016.1|hypothetical protein VOLCADRAFT_82578 [Volvox carteri f. nagariensis]/gi|300260828|gb|EFJ45045.1|hypothetical protein VOLCADRAFT_82578 [Volvox carteri f. nagariensis]…	Perkinsus marinus ATCC 50983/Perkinsus marinus ATCC 50983;Volvox carteri f. nagariensis/Volvox carteri f. nagariensis;Brugia pahangi;Brugia malayi/Brugia malayi;Onchocerca ochengi;Loa loa/Loa loa;Cryptosporidium muris RN66/Cryptosporidium muris RN66;Brassica napus;Onchocerca flexuosa;Acanthocheilonema viteae;Brugia malayi/Brugia malayi;Tetrabaena socialis;Cryptosporidium andersoni;Jatropha curcas…
gb|GEEV01000497.1|	---NA---
gb|GEEV01000496.1|	inhibitor of apoptosis-promoting Bax1 protein	gi|954185982|gb|KRW98854.1|hypothetical protein PPERSA_04787 [Pseudocohnilembus persalinus];gi|118395445|ref|XP_001030072.1|inhibitor of apoptosis-promoting Bax1 protein [Tetrahymena thermophila SB210]/gi|89284360|gb|EAR82409.1|inhibitor of apoptosis-promoting Bax1 protein (macronuclear) [Tetrahymena thermophila SB210]	Pseudocohnilembus persalinus;Tetrahymena thermophila SB210/Tetrahymena thermophila SB210
gb|GEEV01000465.1|	non-SMC mitotic condensation complex subunit 1, amine-terminal protein	gi|954190845|gb|KRX03620.1|Armadillo-type fold [Pseudocohnilembus persalinus];gi|829158596|ref|XP_001011852.2|non-SMC mitotic condensation complex subunit 1, amine-terminal protein [Tetrahymena thermophila SB210]/gi|586742128|gb|EAR91607.2|non-SMC mitotic condensation complex subunit 1, amine-terminal protein [Tetrahymena thermophila SB210];gi|829185041|ref|XP_001032820.2|non-SMC mitotic condensa…	Pseudocohnilembus persalinus;Tetrahymena thermophila SB210/Tetrahymena thermophila SB210;Tetrahymena thermophila SB210/Tetrahymena thermophila SB210;Paramecium tetraurelia strain d4-2/Paramecium tetraurelia;Paramecium tetraurelia strain d4-2/Paramecium tetraurelia;Paramecium tetraurelia strain d4-2/Paramecium tetraurelia;Oxytricha trifallax;Paramecium tetraurelia strain d4-2/Paramecium tetraureli…
gb|GEEV01000430.1|	histone-binding protein RBBP4	gi|146183749|ref|XP_001026968.2|histone-binding protein RBBP4 or subunit C of Caf1 complex protein [Tetrahymena thermophila SB210]/gi|146143483|gb|EAS06726.2|histone-binding protein RBBP4 or subunit C of Caf1 complex protein (macronuclear) [Tetrahymena thermophila SB210];gi|471226951|ref|XP_004032499.1|retinoblastoma-binding protein, putative [Ichthyophthirius multifiliis]/gi|340504473|gb|EGR3091…	Tetrahymena thermophila SB210/Tetrahymena thermophila SB210;Ichthyophthirius multifiliis/Ichthyophthirius multifiliis;Pseudocohnilembus persalinus;Paramecium tetraurelia strain d4-2/Paramecium tetraurelia;Paramecium tetraurelia strain d4-2/Paramecium tetraurelia;Marchantia polymorpha subsp. ruderalis/Marchantia polymorpha;Anabas testudineus;Ixodes scapularis/Ixodes scapularis;Hyalella azteca;Late…
gb|GEEV01000427.1|	protein TRAUCO	gi|471226188|ref|XP_004032142.1|trithorax protein ash2, putative, partial [Ichthyophthirius multifiliis]/gi|340504067|gb|EGR30555.1|trithorax protein ash2, putative, partial [Ichthyophthirius multifiliis];gi|1134899002|gb|OMJ96146.1|hypothetical protein SteCoe_325 [Stentor coeruleus];gi|829189001|ref|XP_012655038.1|SPRY domain protein [Tetrahymena thermophila SB210]/gi|586730195|gb|EWS72411.1|SPR…	Ichthyophthirius multifiliis/Ichthyophthirius multifiliis;Stentor coeruleus;Tetrahymena thermophila SB210/Tetrahymena thermophila SB210;Chara braunii;Tribolium castaneum;Raphanus sativus;Onthophagus taurus;Brassica rapa;Brassica napus;Brassica rapa;Brassica oleracea var. oleracea/Brassica napus/Brassica napus;Tribolium castaneum;Tribolium castaneum/Tribolium castaneum;Bemisia tabaci;Bemisia tabac…
gb|GEEV01000399.1|	arginine kinase	gi|1134896521|gb|OMJ93700.1|hypothetical protein SteCoe_3264 [Stentor coeruleus];gi|1134882992|gb|OMJ80551.1|hypothetical protein SteCoe_19146 [Stentor coeruleus];gi|1134888774|gb|OMJ86130.1|hypothetical protein SteCoe_12405 [Stentor coeruleus];gi|1134879610|gb|OMJ77331.1|hypothetical protein SteCoe_23074 [Stentor coeruleus];gi|1134877350|gb|OMJ75195.1|hypothetical protein SteCoe_25707 [Stentor c…	Stentor coeruleus;Stentor coeruleus;Stentor coeruleus;Stentor coeruleus;Stentor coeruleus;Oxytricha trifallax;Stentor coeruleus;Stentor coeruleus;Stylonychia lemnae;Tetrahymena thermophila SB210/Tetrahymena thermophila SB210;Stentor coeruleus;Stylonychia lemnae;Perkinsus marinus ATCC 50983/Perkinsus marinus ATCC 50983
gb|GEEV01000357.1|	---NA---
gb|GEEV01000248.1|	malate dehydrogenase nad, putative	gi|146165401|ref|XP_001014922.2|cytoplasmic and cytosolic malate dehydrogenase family protein [Tetrahymena thermophila SB210]/gi|146145569|gb|EAR94329.2|cytoplasmic and cytosolic malate dehydrogenase family protein (macronuclear) [Tetrahymena thermophila SB210];gi|471236546|ref|XP_004040089.1|malate dehydrogenase nad, putative [Ichthyophthirius multifiliis]/gi|340509232|gb|EGR34785.1|malate dehyd…	Tetrahymena thermophila SB210/Tetrahymena thermophila SB210;Ichthyophthirius multifiliis/Ichthyophthirius multifiliis;Stentor coeruleus;Stentor coeruleus;Stentor coeruleus;Paramecium tetraurelia strain d4-2/Paramecium tetraurelia;Ichthyophthirius multifiliis/Ichthyophthirius multifiliis;Tetrahymena thermophila SB210/Tetrahymena thermophila SB210;Exaiptasia pallida/Exaiptasia pallida;Vigna radiata…
gb|GEEV01000174.1|	Serine/Threonine kinase domain protein	gi|118374967|ref|XP_001020671.1|Serine/Threonine kinase domain protein [Tetrahymena thermophila SB210]/gi|89302438|gb|EAS00426.1|Serine/Threonine kinase domain protein [Tetrahymena thermophila SB210];gi|471236018|ref|XP_004039859.1|protein kinase domain protein [Ichthyophthirius multifiliis]/gi|340508966|gb|EGR34555.1|protein kinase domain protein [Ichthyophthirius multifiliis];gi|403366754|gb|EJ…	Tetrahymena thermophila SB210/Tetrahymena thermophila SB210;Ichthyophthirius multifiliis/Ichthyophthirius multifiliis;Oxytricha trifallax;Pseudocohnilembus persalinus;Stylonychia lemnae;Stentor coeruleus;Stentor coeruleus;Stentor coeruleus;Stylonychia lemnae;Oxytricha trifallax;Phytophthora palmivora var. palmivora;Pseudocohnilembus persalinus;Nothophytophthora sp. Chile5;Tetrahymena thermophila …
gb|GEEV01000077.1|	RNA ligase 2	gi|954196010|gb|KRX08714.1|hypothetical protein PPERSA_08025 [Pseudocohnilembus persalinus];gi|494155562|ref|WP_007095303.1|RNA ligase, Rnl2 family [Kordia algicida]/gi|161326965|gb|EDP98290.1|hypothetical protein KAOT1_13772 [Kordia algicida OT-1];gi|1320878379|gb|AUL79719.1|ligase 2 [Tupanvirus deep ocean];gi|1236926047|ref|WP_095071959.1|RNA ligase, Rnl2 family [Tenacibaculum jejuense]/gi|1231…	Pseudocohnilembus persalinus;Kordia algicida/Kordia algicida OT-1;Tupanvirus deep ocean;Tenacibaculum jejuense/Tenacibaculum jejuense;Kordia jejudonensis;Chitinophaga arvensicola/Chitinophaga arvensicola;Chryseobacterium sp.;Moumouvirus australiensis;Kordia sp. SMS9/Kordia sp. SMS9;Megavirus courdo11;Chryseobacterium geocarposphaerae/Chryseobacterium geocarposphaerae;Endogone sp. FLAS-F59071;Mega…
gb|GEEV01000064.1|	RNA-binding protein, putative	gi|471225316|ref|XP_004031380.1|hypothetical protein IMG5_140420 [Ichthyophthirius multifiliis]/gi|340503585|gb|EGR30144.1|hypothetical protein IMG5_140420 [Ichthyophthirius multifiliis];gi|118389858|ref|XP_001027974.1|RNA-binding motif protein [Tetrahymena thermophila SB210]/gi|89309744|gb|EAS07732.1|RNA-binding motif protein (macronuclear) [Tetrahymena thermophila SB210];gi|954196588|gb|KRX0928…	Ichthyophthirius multifiliis/Ichthyophthirius multifiliis;Tetrahymena thermophila SB210/Tetrahymena thermophila SB210;Pseudocohnilembus persalinus;Paramecium tetraurelia strain d4-2/Paramecium tetraurelia;Paramecium tetraurelia strain d4-2/Paramecium tetraurelia;Medicago truncatula;Medicago truncatula;Trifolium pratense;Medicago truncatula;Medicago truncatula;Medicago truncatula/Medicago truncatu…
Downregulated Genes
gb|GEEV01000007.1|	putative vacuolar ATP synthase subunit A	gi|471219829|ref|XP_004025000.1|vacuolar ATP synthase catalytic subunit a, putative [Ichthyophthirius multifiliis]/gi|340500687|gb|EGR27548.1|vacuolar ATP synthase catalytic subunit a, putative [Ichthyophthirius multifiliis];gi|145512335|ref|XP_001442084.1|hypothetical protein [Paramecium tetraurelia strain d4-2]/gi|145521893|ref|XP_001446796.1|hypothetical protein [Paramecium tetraurelia strain …	Ichthyophthirius multifiliis/Ichthyophthirius multifiliis;Paramecium tetraurelia strain d4-2/Paramecium tetraurelia strain d4-2/Paramecium tetraurelia/Paramecium tetraurelia/Paramecium tetraurelia/Paramecium tetraurelia;Paramecium tetraurelia strain d4-2/Paramecium tetraurelia strain d4-2/Paramecium tetraurelia/Paramecium tetraurelia/Paramecium tetraurelia/Paramecium tetraurelia;Paramecium tetrau…
gb|GEEV01000031.1|	3-deoxy-7-phosphoheptulonate synthase class II	gi|1347630753|gb|PPR41726.1|Phospho-2-dehydro-3-deoxyheptonate aldolase [Alphaproteobacteria bacterium MarineAlpha5_Bin12];gi|1347647083|gb|PPR56774.1|Phospho-2-dehydro-3-deoxyheptonate aldolase [Alphaproteobacteria bacterium MarineAlpha5_Bin3];gi|1347645363|gb|PPR55285.1|Phospho-2-dehydro-3-deoxyheptonate aldolase [Alphaproteobacteria bacterium MarineAlpha5_Bin2];gi|1347636480|gb|PPR46951.1|Phos…	Alphaproteobacteria bacterium MarineAlpha5_Bin12;Alphaproteobacteria bacterium MarineAlpha5_Bin3;Alphaproteobacteria bacterium MarineAlpha5_Bin2;Alphaproteobacteria bacterium MarineAlpha5_Bin9;Legionella fallonii/Legionella fallonii LLAP-10;Legionella saoudiensis;Alphaproteobacteria bacterium MarineAlpha5_Bin5/Alphaproteobacteria bacterium MarineAlpha5_Bin4;Rhizobiales bacterium TMED227/Rhizobial…
gb|GEEV01000036.1|	agglutination/immobilization antigen	gi|482679741|gb|AGK30041.1|agglutination/immobilization antigen [Cryptocaryon irritans];gi|1395727612|gb|AWQ64538.1|immobilization antigen [Cryptocaryon irritans];gi|429843370|gb|AGA16539.1|surface antigen [Cryptocaryon irritans];gi|225420798|gb|ACN89783.1|agglutination/immobilization antigen precursor [Cryptocaryon irritans]/gi|334898951|gb|AEH21941.1|agglutination/immobilization antigen-like pr…	Cryptocaryon irritans;Cryptocaryon irritans;Cryptocaryon irritans;Cryptocaryon irritans/Cryptocaryon irritans;Cryptocaryon irritans;Cryptocaryon irritans;Cryptocaryon irritans;Cryptocaryon irritans;Cryptocaryon irritans;Cryptocaryon irritans;Cryptocaryon irritans;Cryptocaryon irritans;Cryptocaryon irritans;Cryptocaryon irritans;Cryptocaryon irritans
gb|GEEV01000037.1|	agglutination/immobilization antigen	gi|429843370|gb|AGA16539.1|surface antigen [Cryptocaryon irritans];gi|325656984|gb|ADZ38985.1|immobilization antigen, partial [Cryptocaryon irritans];gi|225420798|gb|ACN89783.1|agglutination/immobilization antigen precursor [Cryptocaryon irritans]/gi|334898951|gb|AEH21941.1|agglutination/immobilization antigen-like protein [Cryptocaryon irritans];gi|1395727612|gb|AWQ64538.1|immobilization antigen…	Cryptocaryon irritans;Cryptocaryon irritans;Cryptocaryon irritans/Cryptocaryon irritans;Cryptocaryon irritans;Cryptocaryon irritans;Cryptocaryon irritans;Cryptocaryon irritans;Cryptocaryon irritans;Cryptocaryon irritans;Cryptocaryon irritans;Cryptocaryon irritans;Cryptocaryon irritans;Cryptocaryon irritans;Cryptocaryon irritans;Cryptocaryon irritans
gb|GEEV01000038.1|	agglutination/immobilization antigen	gi|225420796|gb|ACN89782.1|agglutination/immobilization antigen precursor [Cryptocaryon irritans];gi|429843370|gb|AGA16539.1|surface antigen [Cryptocaryon irritans];gi|1395727612|gb|AWQ64538.1|immobilization antigen [Cryptocaryon irritans];gi|225420798|gb|ACN89783.1|agglutination/immobilization antigen precursor [Cryptocaryon irritans]/gi|334898951|gb|AEH21941.1|agglutination/immobilization antig…	Cryptocaryon irritans;Cryptocaryon irritans;Cryptocaryon irritans;Cryptocaryon irritans/Cryptocaryon irritans;Cryptocaryon irritans;Cryptocaryon irritans;Cryptocaryon irritans;Cryptocaryon irritans;Cryptocaryon irritans;Cryptocaryon irritans;Cryptocaryon irritans;Cryptocaryon irritans;Cryptocaryon irritans;Cryptocaryon irritans;Cryptocaryon irritans
gb|GEEV01000039.1|	agglutination/immobilization antigen	gi|1395727612|gb|AWQ64538.1|immobilization antigen [Cryptocaryon irritans];gi|225420798|gb|ACN89783.1|agglutination/immobilization antigen precursor [Cryptocaryon irritans]/gi|334898951|gb|AEH21941.1|agglutination/immobilization antigen-like protein [Cryptocaryon irritans];gi|482679741|gb|AGK30041.1|agglutination/immobilization antigen [Cryptocaryon irritans];gi|429843370|gb|AGA16539.1|surface an…	Cryptocaryon irritans;Cryptocaryon irritans/Cryptocaryon irritans;Cryptocaryon irritans;Cryptocaryon irritans;Cryptocaryon irritans;Cryptocaryon irritans;Cryptocaryon irritans;Cryptocaryon irritans;Cryptocaryon irritans;Cryptocaryon irritans;Cryptocaryon irritans;Cryptocaryon irritans;Cryptocaryon irritans;Cryptocaryon irritans;Cryptocaryon irritans
gb|GEEV01000053.1|	agglutination/immobilization antigen	gi|332273842|gb|AEE39297.1|agglutination/immobilization antigen, partial [Cryptocaryon irritans];gi|171854877|dbj|BAG16623.1|agglutination/immobilization antigen [Cryptocaryon irritans];gi|429843370|gb|AGA16539.1|surface antigen [Cryptocaryon irritans];gi|482679741|gb|AGK30041.1|agglutination/immobilization antigen [Cryptocaryon irritans];gi|1395727612|gb|AWQ64538.1|immobilization antigen [Crypto…	Cryptocaryon irritans;Cryptocaryon irritans;Cryptocaryon irritans;Cryptocaryon irritans;Cryptocaryon irritans;Cryptocaryon irritans/Cryptocaryon irritans;Cryptocaryon irritans;Cryptocaryon irritans;Cryptocaryon irritans;Cryptocaryon irritans;Cryptocaryon irritans;Cryptocaryon irritans;Cryptocaryon irritans;Cryptocaryon irritans;Cryptocaryon irritans
gb|GEEV01000054.1|	agglutination/immobilization antigen	gi|332273842|gb|AEE39297.1|agglutination/immobilization antigen, partial [Cryptocaryon irritans];gi|482679741|gb|AGK30041.1|agglutination/immobilization antigen [Cryptocaryon irritans];gi|225420798|gb|ACN89783.1|agglutination/immobilization antigen precursor [Cryptocaryon irritans]/gi|334898951|gb|AEH21941.1|agglutination/immobilization antigen-like protein [Cryptocaryon irritans];gi|1395727612|g…	Cryptocaryon irritans;Cryptocaryon irritans;Cryptocaryon irritans/Cryptocaryon irritans;Cryptocaryon irritans;Cryptocaryon irritans;Cryptocaryon irritans;Cryptocaryon irritans;Cryptocaryon irritans;Cryptocaryon irritans;Cryptocaryon irritans;Cryptocaryon irritans;Cryptocaryon irritans;Cryptocaryon irritans;Cryptocaryon irritans;Cryptocaryon irritans
gb|GEEV01000060.1|	enolase	gi|145533312|ref|XP_001452406.1|hypothetical protein [Paramecium tetraurelia strain d4-2]/gi|74830161|emb|CAI39017.1|enolase, putative [Paramecium tetraurelia]/gi|124420094|emb|CAK85009.1|unnamed protein product (macronuclear) [Paramecium tetraurelia];gi|145475537|ref|XP_001423791.1|hypothetical protein [Paramecium tetraurelia strain d4-2]/gi|124390852|emb|CAK56393.1|unnamed protein product [Para…	Paramecium tetraurelia strain d4-2/Paramecium tetraurelia/Paramecium tetraurelia;Paramecium tetraurelia strain d4-2/Paramecium tetraurelia;Paramecium tetraurelia;Vitrella brassicaformis CCMP3155;Tetrahymena thermophila SB210/Tetrahymena thermophila SB210;Gregarina niphandrodes/Gregarina niphandrodes;Perkinsus marinus ATCC 50983/Perkinsus marinus ATCC 50983;Stentor coeruleus;Karenia brevis;Perkins…
gb|GEEV01000070.1|	CAMP-dependent kinase, regulatory protein	gi|954187823|gb|KRX00652.1|Cyclic nucleotide-binding protein [Pseudocohnilembus persalinus];gi|954192827|gb|KRX05579.1|Cyclic nucleotide-binding protein [Pseudocohnilembus persalinus];gi|146181312|ref|XP_001022534.2|CAMP-dependent kinase, regulatory protein [Tetrahymena thermophila SB210]/gi|146144212|gb|EAS02289.2|CAMP-dependent kinase, regulatory protein [Tetrahymena thermophila SB210];gi|82919…	Pseudocohnilembus persalinus;Pseudocohnilembus persalinus;Tetrahymena thermophila SB210/Tetrahymena thermophila SB210;Tetrahymena thermophila SB210/Tetrahymena thermophila SB210;Pseudocohnilembus persalinus;Paramecium tetraurelia strain d4-2/Paramecium tetraurelia;Paramecium tetraurelia;Paramecium tetraurelia strain d4-2/Paramecium tetraurelia;Paramecium tetraurelia strain d4-2/Paramecium tetraur…
gb|GEEV01000074.1|	tubulin alpha chain	gi|326491973|dbj|BAJ98211.1|predicted protein [Hordeum vulgare subsp. vulgare];gi|118378497|ref|XP_001022424.1|tubulin/FtsZ family, GTPase domain protein [Tetrahymena thermophila SB210]/gi|730899|sp|P41351.1|TBA_TETTHRecName: Full=Tubulin alpha chain AltName: Full=Alpha-tubulin Contains: RecName: Full=Detyrosinated tubulin alpha chain/gi|161729|gb|AAA21350.1|alpha-tubulin [Tetrahymena thermophila…	Hordeum vulgare subsp. vulgare;Tetrahymena thermophila SB210/Tetrahymena thermophila/Tetrahymena thermophila/Tetrahymena thermophila SB210;Tetrahymena thermophila/Tetrahymena thermophila/Tetrahymena thermophila/Tetrahymena thermophila;Tetrahymena pyriformis/Tetrahymena pyriformis;Stentor coeruleus/Stentor coeruleus;Stentor coeruleus/Stentor coeruleus/Stentor coeruleus;Stylonychia lemnae;Oxytricha…
gb|GEEV01000079.1|	T9SS type A sorting domain-containing protein	gi|1488033514|ref|WP_120621774.1|hypothetical protein [Corallococcus sp. CA049B]/gi|1485960123|gb|RKG79326.1|hypothetical protein D7W82_31025 [Corallococcus sp. CA049B];gi|1155051187|ref|WP_078956226.1|hypothetical protein [Streptomyces sp. NRRL B-1140];gi|1125211574|gb|OLB62328.1|hypothetical protein AUH94_05025 [Ktedonobacter sp. 13_2_20CM_2_54_8];gi|1425082575|ref|WP_112748763.1|T9SS type A so…	Corallococcus sp. CA049B/Corallococcus sp. CA049B;Streptomyces sp. NRRL B-1140;Ktedonobacter sp. 13_2_20CM_2_54_8;Chryseolinea flava/Chryseolinea flava;Lentzea terrae;Alloactinosynnema sp. L-07/Alloactinosynnema sp. L-07;Saccharopolyspora erythraea/Saccharopolyspora erythraea D/Saccharopolyspora erythraea NRRL 2338;Alteromonadales/Alteromonas pelagimontana;Hymenobacter sp. NL/Hymenobacter sp. NL;…
gb|GEEV01000094.1|	agglutination/immobilization antigen	gi|171854877|dbj|BAG16623.1|agglutination/immobilization antigen [Cryptocaryon irritans];gi|325656982|gb|ADZ38984.1|immobilization antigen, partial [Cryptocaryon irritans];gi|325656984|gb|ADZ38985.1|immobilization antigen, partial [Cryptocaryon irritans];gi|429843370|gb|AGA16539.1|surface antigen [Cryptocaryon irritans];gi|225420798|gb|ACN89783.1|agglutination/immobilization antigen precursor [Cr…	Cryptocaryon irritans;Cryptocaryon irritans;Cryptocaryon irritans;Cryptocaryon irritans;Cryptocaryon irritans/Cryptocaryon irritans;Cryptocaryon irritans;Cryptocaryon irritans;Cryptocaryon irritans;Cryptocaryon irritans;Cryptocaryon irritans;Cryptocaryon irritans;Cryptocaryon irritans;Cryptocaryon irritans;Cryptocaryon irritans;Cryptocaryon irritans
gb|GEEV01000096.1|	agglutination/immobilization antigen	gi|171854877|dbj|BAG16623.1|agglutination/immobilization antigen [Cryptocaryon irritans];gi|325656984|gb|ADZ38985.1|immobilization antigen, partial [Cryptocaryon irritans];gi|429843370|gb|AGA16539.1|surface antigen [Cryptocaryon irritans];gi|325656982|gb|ADZ38984.1|immobilization antigen, partial [Cryptocaryon irritans];gi|1395727612|gb|AWQ64538.1|immobilization antigen [Cryptocaryon irritans];gi…	Cryptocaryon irritans;Cryptocaryon irritans;Cryptocaryon irritans;Cryptocaryon irritans;Cryptocaryon irritans;Cryptocaryon irritans/Cryptocaryon irritans;Cryptocaryon irritans;Cryptocaryon irritans;Cryptocaryon irritans;Cryptocaryon irritans;Cryptocaryon irritans;Cryptocaryon irritans;Cryptocaryon irritans;Cryptocaryon irritans;Cryptocaryon irritans
gb|GEEV01000109.1|	ATP synthase beta subunit precursor, putative	gi|145503262|ref|XP_001437608.1|hypothetical protein [Paramecium tetraurelia strain d4-2]/gi|124404759|emb|CAK70211.1|unnamed protein product [Paramecium tetraurelia];gi|145553116|ref|XP_001462233.1|hypothetical protein [Paramecium tetraurelia strain d4-2]/gi|124430071|emb|CAK94860.1|unnamed protein product [Paramecium tetraurelia];gi|145529528|ref|XP_001450547.1|hypothetical protein [Paramecium …	Paramecium tetraurelia strain d4-2/Paramecium tetraurelia;Paramecium tetraurelia strain d4-2/Paramecium tetraurelia;Paramecium tetraurelia strain d4-2/Paramecium tetraurelia;Hordeum vulgare subsp. vulgare;Ichthyophthirius multifiliis/Ichthyophthirius multifiliis;Oxytricha trifallax;Tetrahymena thermophila SB210/Tetrahymena thermophila SB210;Stylonychia lemnae;Stentor coeruleus;Stentor coeruleus;S…
gb|GEEV01000137.1|	---NA---
gb|GEEV01000150.1|	2-hydroxyacid dehydrogenase	gi|646618493|ref|WP_025564557.1|2-hydroxyacid dehydrogenase [Psychromonas sp. SP041];gi|1248221476|ref|WP_096719329.1|2-hydroxyacid dehydrogenase [Chondrocystis sp. NIES-4102]/gi|1210225430|dbj|BAZ44458.1|D-isomer specific 2-hydroxyacid dehydrogenase NAD-binding protein [Chondrocystis sp. NIES-4102];gi|888977207|ref|WP_048810689.1|2-hydroxyacid dehydrogenase [Hydrogenovibrio crunogenus];gi|783642…	Psychromonas sp. SP041;Chondrocystis sp. NIES-4102/Chondrocystis sp. NIES-4102;Hydrogenovibrio crunogenus;Hydrogenovibrio crunogenus XCL-2;Marinilabilia sp. WTE/Marinilabilia sp. WTE;Chloroflexi bacterium OLB13;Chloroflexi bacterium;Fulvivirga imtechensis/Fulvivirga imtechensis AK7;Pseudanabaena sp.;Haemophilus pittmaniae/Haemophilus pittmaniae;Haemophilus pittmaniae/Haemophilus pittmaniae HK 85/…
gb|GEEV01000184.1|	Peptidase M16 inactive domain-containing protein (macronuclear)	gi|146181190|ref|XP_001022292.2|peptidase M16 inactive domain protein [Tetrahymena thermophila SB210]/gi|146144284|gb|EAS02047.2|peptidase M16 inactive domain protein (macronuclear) [Tetrahymena thermophila SB210];gi|145548335|ref|XP_001459848.1|hypothetical protein [Paramecium tetraurelia strain d4-2]/gi|124427675|emb|CAK92451.1|unnamed protein product (macronuclear) [Paramecium tetraurelia];gi|…	Tetrahymena thermophila SB210/Tetrahymena thermophila SB210;Paramecium tetraurelia strain d4-2/Paramecium tetraurelia;Paramecium tetraurelia strain d4-2/Paramecium tetraurelia;Paramecium tetraurelia strain d4-2/Paramecium tetraurelia;Pseudocohnilembus persalinus;Ichthyophthirius multifiliis/Ichthyophthirius multifiliis;Paramecium tetraurelia strain d4-2/Paramecium tetraurelia;Euplotes aediculatus…
gb|GEEV01000229.1|	tubulin alpha chain	gi|545374324|ref|XP_005651460.1|tubulin alpha chain [Coccomyxa subellipsoidea C-169]/gi|384253441|gb|EIE26916.1|tubulin alpha chain [Coccomyxa subellipsoidea C-169]/gi|1236048961|dbj|BBA22710.1|tubulin alpha chain [Pseudococcomyxa sp. KJ]/gi|1275029564|dbj|BBB04235.1|alpha-tubulin [Trebouxiophyceae sp. MBIC11204];gi|545354478|ref|XP_005643073.1|tubulin alpha chain [Coccomyxa subellipsoidea C-169]…	Coccomyxa subellipsoidea C-169/Coccomyxa subellipsoidea C-169/Pseudococcomyxa sp. KJ/Trebouxiophyceae sp. MBIC11204;Coccomyxa subellipsoidea C-169/Chlorella vulgaris/Chlorella vulgaris/Coccomyxa subellipsoidea C-169;Vitis vinifera;Picea sitchensis;Vitis vinifera;Oxytricha trifallax;Stylonychia lemnae;Selaginella moellendorffii/Selaginella moellendorffii/Selaginella moellendorffii/Selaginella moel…
gb|GEEV01000263.1|	beta-tubulin, putative	gi|471221128|ref|XP_004027509.1|tubulin beta, putative [Ichthyophthirius multifiliis]/gi|471233184|ref|XP_004037636.1|tubulin beta, putative [Ichthyophthirius multifiliis]/gi|340501371|gb|EGR28164.1|tubulin beta, putative [Ichthyophthirius multifiliis]/gi|340507729|gb|EGR33650.1|tubulin beta, putative [Ichthyophthirius multifiliis];gi|145498917|ref|XP_001435445.1|hypothetical protein [Paramecium …	Ichthyophthirius multifiliis/Ichthyophthirius multifiliis/Ichthyophthirius multifiliis/Ichthyophthirius multifiliis;Paramecium tetraurelia strain d4-2/Paramecium tetraurelia strain d4-2/Paramecium tetraurelia/Paramecium tetraurelia/Paramecium caudatum/Paramecium tetraurelia/Paramecium tetraurelia/Paramecium tetraurelia/Paramecium tetraurelia;Tetrahymena thermophila SB210/Tetrahymena thermophila S…
gb|GEEV01000291.1|	alpha-tubulin	gi|145483241|ref|XP_001427643.1|hypothetical protein [Paramecium tetraurelia strain d4-2]/gi|124394725|emb|CAK60245.1|unnamed protein product (macronuclear) [Paramecium tetraurelia];gi|954194254|gb|KRX06990.1|Tubulin/FtsZ, GTPase domain [Pseudocohnilembus persalinus];gi|1190353825|pdb|5UBQ|CChain C, Cryo-EM structure of ciliary microtubule doublet/gi|1190353827|pdb|5UBQ|EChain E, Cryo-EM structur…	Paramecium tetraurelia strain d4-2/Paramecium tetraurelia;Pseudocohnilembus persalinus;Tetrahymena thermophila/Tetrahymena thermophila/Tetrahymena thermophila/Tetrahymena thermophila;Tetrahymena thermophila SB210/Tetrahymena thermophila/Tetrahymena thermophila/Tetrahymena thermophila SB210;Monoraphidium neglectum/Monoraphidium neglectum;Ceratopteris richardii/Ceratopteris richardii;Streblomastix …
gb|GEEV01000295.1|	protein phosphatase 2c, putative	gi|145481825|ref|XP_001426935.1|hypothetical protein [Paramecium tetraurelia strain d4-2]/gi|124444010|sp|A0BLX0.1|PP2C2_PARTERecName: Full=Probable protein phosphatase 2C 2 Short=PP2C 2/gi|124394013|emb|CAK59537.1|unnamed protein product [Paramecium tetraurelia];gi|145481295|ref|XP_001426670.1|hypothetical protein [Paramecium tetraurelia strain d4-2]/gi|205438922|sp|P49444.2|PP2C1_PARTERecName: …	Paramecium tetraurelia strain d4-2/Paramecium tetraurelia/Paramecium tetraurelia;Paramecium tetraurelia strain d4-2/Paramecium tetraurelia/Paramecium tetraurelia;Miamiensis avidus;Paramecium tetraurelia;Paramecium tetraurelia strain d4-2/Paramecium tetraurelia/Paramecium tetraurelia;Paramecium tetraurelia strain d4-2/Paramecium tetraurelia/Paramecium tetraurelia;Ichthyophthirius multifiliis/Ichth…
gb|GEEV01000301.1|	CAMP-dependent kinase, regulatory protein	gi|954187823|gb|KRX00652.1|Cyclic nucleotide-binding protein [Pseudocohnilembus persalinus];gi|954192827|gb|KRX05579.1|Cyclic nucleotide-binding protein [Pseudocohnilembus persalinus];gi|145483215|ref|XP_001427630.1|hypothetical protein [Paramecium tetraurelia strain d4-2]/gi|74830058|emb|CAI38993.1|cAMP-dependent protein kinase, regulatory subunit 2-2 [Paramecium tetraurelia]/gi|124394712|emb|CA…	Pseudocohnilembus persalinus;Pseudocohnilembus persalinus;Paramecium tetraurelia strain d4-2/Paramecium tetraurelia/Paramecium tetraurelia;Paramecium tetraurelia;Tetrahymena thermophila SB210/Tetrahymena thermophila SB210;Paramecium tetraurelia strain d4-2/Paramecium tetraurelia/Paramecium tetraurelia;Tetrahymena thermophila SB210/Tetrahymena thermophila SB210;Pseudocohnilembus persalinus;Tetrahy…
gb|GEEV01000312.1|	14-3-3 protein	gi|536630640|gb|AGU38301.1|14-3-3 protein [Cryptocaryon irritans];gi|1040975583|gb|ANN87788.1|14-3-3 protein [Cryptocaryon irritans];gi|471226163|ref|XP_004032130.1|hypothetical protein IMG5_129610 [Ichthyophthirius multifiliis]/gi|340504054|gb|EGR30543.1|hypothetical protein IMG5_129610 [Ichthyophthirius multifiliis];gi|954197558|gb|KRX10238.1|14-3-3 domain [Pseudocohnilembus persalinus];gi|1461…	Cryptocaryon irritans;Cryptocaryon irritans;Ichthyophthirius multifiliis/Ichthyophthirius multifiliis;Pseudocohnilembus persalinus;Tetrahymena thermophila SB210/Tetrahymena thermophila SB210;Ichthyophthirius multifiliis/Ichthyophthirius multifiliis;Ichthyophthirius multifiliis/Ichthyophthirius multifiliis;Ichthyophthirius multifiliis/Ichthyophthirius multifiliis;Tetrahymena thermophila SB210/Tetr…
gb|GEEV01000317.1|	protein disulfide-isomerase	gi|919069298|ref|XP_013416131.1|protein disulfide-isomerase 2 isoform X2 [Lingula anatina];gi|312285492|gb|ADQ64436.1|hypothetical protein, partial [Bactrocera oleae];gi|919069300|ref|XP_013416132.1|protein disulfide-isomerase 2 isoform X3 [Lingula anatina];gi|919069296|ref|XP_013416130.1|protein disulfide-isomerase 2 isoform X1 [Lingula anatina];gi|260801796|ref|XP_002595781.1|hypothetical prote…	Lingula anatina;Bactrocera oleae;Lingula anatina;Lingula anatina;Branchiostoma floridae/Branchiostoma floridae;Branchiostoma floridae/Branchiostoma floridae;Zeugodacus cucurbitae;Tetrahymena thermophila SB210/Tetrahymena thermophila SB210;Bactrocera latifrons;Bactrocera dorsalis;Bactrocera dorsalis;Trichogramma pretiosum;Bactrocera oleae;Branchiostoma belcheri;Branchiostoma belcheri;Clunio marinu…
gb|GEEV01000364.1|	tubulin beta, putative	gi|471221128|ref|XP_004027509.1|tubulin beta, putative [Ichthyophthirius multifiliis]/gi|471233184|ref|XP_004037636.1|tubulin beta, putative [Ichthyophthirius multifiliis]/gi|340501371|gb|EGR28164.1|tubulin beta, putative [Ichthyophthirius multifiliis]/gi|340507729|gb|EGR33650.1|tubulin beta, putative [Ichthyophthirius multifiliis];gi|954187213|gb|KRX00055.1|Tubulin/FtsZ, GTPase domain [Pseudocoh…	Ichthyophthirius multifiliis/Ichthyophthirius multifiliis/Ichthyophthirius multifiliis/Ichthyophthirius multifiliis;Pseudocohnilembus persalinus;Tetrahymena thermophila/Tetrahymena thermophila/Tetrahymena thermophila/Tetrahymena thermophila;Paramecium tetraurelia strain d4-2/Paramecium tetraurelia strain d4-2/Paramecium tetraurelia/Paramecium tetraurelia/Paramecium caudatum/Paramecium tetraurelia…
gb|GEEV01000379.1|	alpha/beta hydrolase	gi|145483571|ref|XP_001427808.1|hypothetical protein [Paramecium tetraurelia strain d4-2]/gi|124394891|emb|CAK60410.1|unnamed protein product (macronuclear) [Paramecium tetraurelia];gi|954194513|gb|KRX07244.1|hypothetical protein PPERSA_00401 [Pseudocohnilembus persalinus];gi|145529774|ref|XP_001450670.1|hypothetical protein [Paramecium tetraurelia strain d4-2]/gi|124418292|emb|CAK83273.1|unnamed…	Paramecium tetraurelia strain d4-2/Paramecium tetraurelia;Pseudocohnilembus persalinus;Paramecium tetraurelia strain d4-2/Paramecium tetraurelia;Tetrahymena thermophila SB210/Tetrahymena thermophila SB210;Paramecium tetraurelia strain d4-2/Paramecium tetraurelia;Paramecium tetraurelia strain d4-2/Paramecium tetraurelia;Stylonychia lemnae;Oxytricha trifallax;Stentor coeruleus;Stentor coeruleus;Ich…
gb|GEEV01000382.1|	---NA---
gb|GEEV01000414.1|	WW domain-binding protein 2	gi|145501717|ref|XP_001436839.1|hypothetical protein [Paramecium tetraurelia strain d4-2]/gi|124403983|emb|CAK69442.1|unnamed protein product [Paramecium tetraurelia];gi|471235510|ref|XP_004039659.1|hypothetical protein IMG5_014930 [Ichthyophthirius multifiliis]/gi|340508705|gb|EGR34355.1|hypothetical protein IMG5_014930 [Ichthyophthirius multifiliis];gi|229594719|ref|XP_001022271.3|PH-GRAM-WBP2 …	Paramecium tetraurelia strain d4-2/Paramecium tetraurelia;Ichthyophthirius multifiliis/Ichthyophthirius multifiliis;Tetrahymena thermophila SB210/Tetrahymena thermophila SB210;Paramecium tetraurelia strain d4-2/Paramecium tetraurelia;Pseudocohnilembus persalinus;Stentor coeruleus;Stentor coeruleus;Stylonychia lemnae;Oxytricha trifallax;Oxytricha trifallax;Populus euphratica/Populus euphratica;Nic…
gb|GEEV01000470.1|	hypothetical protein TTHERM_00649060	gi|829171368|ref|XP_001032300.2|hypothetical protein TTHERM_00649060 [Tetrahymena thermophila SB210]/gi|586737773|gb|EAR84637.2|hypothetical protein TTHERM_00649060 (macronuclear) [Tetrahymena thermophila SB210];gi|471224414|ref|XP_004030958.1|hypothetical protein IMG5_149900, partial [Ichthyophthirius multifiliis]/gi|340503101|gb|EGR29722.1|hypothetical protein IMG5_149900, partial [Ichthyophthi…	Tetrahymena thermophila SB210/Tetrahymena thermophila SB210;Ichthyophthirius multifiliis/Ichthyophthirius multifiliis;Pseudocohnilembus persalinus;Paramecium tetraurelia strain d4-2/Paramecium tetraurelia;Paramecium tetraurelia strain d4-2/Paramecium tetraurelia;Paramecium tetraurelia strain d4-2/Paramecium tetraurelia;Paramecium tetraurelia strain d4-2/Paramecium tetraurelia
gb|GEEV01000480.1|	SURF1 family protein	gi|954188162|gb|KRX00988.1|hypothetical protein PPERSA_09594 [Pseudocohnilembus persalinus];gi|145474367|ref|XP_001423206.1|hypothetical protein [Paramecium tetraurelia strain d4-2]/gi|124390266|emb|CAK55808.1|unnamed protein product (macronuclear) [Paramecium tetraurelia];gi|146161569|ref|XP_001007823.2|SURF1 family protein [Tetrahymena thermophila SB210]/gi|146146664|gb|EAR87578.2|SURF1 family …	Pseudocohnilembus persalinus;Paramecium tetraurelia strain d4-2/Paramecium tetraurelia;Tetrahymena thermophila SB210/Tetrahymena thermophila SB210;Paramecium tetraurelia strain d4-2/Paramecium tetraurelia;Paramecium tetraurelia strain d4-2/Paramecium tetraurelia;Ichthyophthirius multifiliis/Ichthyophthirius multifiliis
gb|GEEV01000502.1|	fructose-bisphosphate aldolase	gi|118401200|ref|XP_001032921.1|fructose-bisphosphate aldolase [Tetrahymena thermophila SB210]/gi|89287266|gb|EAR85258.1|fructose-bisphosphate aldolase (macronuclear) [Tetrahymena thermophila SB210];gi|145550207|ref|XP_001460782.1|hypothetical protein [Paramecium tetraurelia strain d4-2]/gi|124428613|emb|CAK93385.1|unnamed protein product [Paramecium tetraurelia];gi|145543512|ref|XP_001457442.1|h…	Tetrahymena thermophila SB210/Tetrahymena thermophila SB210;Paramecium tetraurelia strain d4-2/Paramecium tetraurelia;Paramecium tetraurelia strain d4-2/Paramecium tetraurelia;Paramecium tetraurelia strain d4-2/Paramecium tetraurelia;Paramecium tetraurelia strain d4-2/Paramecium tetraurelia;Ichthyophthirius multifiliis/Ichthyophthirius multifiliis;Pseudocohnilembus persalinus;Coccomyxa subellipso…
gb|GEEV01000540.1|	transmembrane protein, putative	gi|829170936|ref|XP_001016306.2|transmembrane protein, putative [Tetrahymena thermophila SB210]/gi|586737948|gb|EAR96061.2|transmembrane protein, putative (macronuclear) [Tetrahymena thermophila SB210];gi|954196041|gb|KRX08745.1|hypothetical protein PPERSA_08056 [Pseudocohnilembus persalinus];gi|145500348|ref|XP_001436157.1|hypothetical protein [Paramecium tetraurelia strain d4-2]/gi|124403296|em…	Tetrahymena thermophila SB210/Tetrahymena thermophila SB210;Pseudocohnilembus persalinus;Paramecium tetraurelia strain d4-2/Paramecium tetraurelia;Paramecium tetraurelia strain d4-2/Paramecium tetraurelia;Paramecium tetraurelia strain d4-2/Paramecium tetraurelia;Ichthyophthirius multifiliis/Ichthyophthirius multifiliis;Paramecium tetraurelia strain d4-2/Paramecium tetraurelia;Daphnia pulex;Stylon…
gb|GEEV01000549.1|	transmembrane protein, putative	gi|954197702|gb|KRX10376.1|hypothetical protein PPERSA_10475 [Pseudocohnilembus persalinus];gi|471228044|ref|XP_004034914.1|hypothetical protein IMG5_109990 [Ichthyophthirius multifiliis]/gi|340505054|gb|EGR31428.1|hypothetical protein IMG5_109990 [Ichthyophthirius multifiliis];gi|145545522|ref|XP_001458445.1|hypothetical protein [Paramecium tetraurelia strain d4-2]/gi|124426265|emb|CAK91048.1|un…	Pseudocohnilembus persalinus;Ichthyophthirius multifiliis/Ichthyophthirius multifiliis;Paramecium tetraurelia strain d4-2/Paramecium tetraurelia;Paramecium tetraurelia strain d4-2/Paramecium tetraurelia;Paramecium tetraurelia strain d4-2/Paramecium tetraurelia;Tetrahymena thermophila SB210/Tetrahymena thermophila SB210;Paramecium tetraurelia strain d4-2/Paramecium tetraurelia
gb|GEEV01000581.1|	M16 family peptidase, putative	gi|229594165|ref|XP_001025242.2|M16 family peptidase, putative [Tetrahymena thermophila SB210]/gi|225567025|gb|EAS04997.2|M16 family peptidase, putative [Tetrahymena thermophila SB210];gi|145516258|ref|XP_001444023.1|hypothetical protein [Paramecium tetraurelia strain d4-2]/gi|124411423|emb|CAK76626.1|unnamed protein product (macronuclear) [Paramecium tetraurelia];gi|145524581|ref|XP_001448118.1|…	Tetrahymena thermophila SB210/Tetrahymena thermophila SB210;Paramecium tetraurelia strain d4-2/Paramecium tetraurelia;Paramecium tetraurelia strain d4-2/Paramecium tetraurelia;Pseudocohnilembus persalinus;Ichthyophthirius multifiliis/Ichthyophthirius multifiliis;Oxytricha trifallax;Stylonychia lemnae;Oxytricha trifallax;Stentor coeruleus;Stylonychia lemnae;Stentor coeruleus;Pseudocohnilembus pers…
gb|GEEV01000613.1|	ATP synthase alpha subunit precursor, putative	gi|145516222|ref|XP_001444005.1|hypothetical protein [Paramecium tetraurelia strain d4-2]/gi|124411405|emb|CAK76608.1|unnamed protein product (macronuclear) [Paramecium tetraurelia];gi|145524553|ref|XP_001448104.1|hypothetical protein [Paramecium tetraurelia strain d4-2]/gi|124415637|emb|CAK80707.1|unnamed protein product (macronuclear) [Paramecium tetraurelia];gi|145523559|ref|XP_001447616.1|hyp…	Paramecium tetraurelia strain d4-2/Paramecium tetraurelia;Paramecium tetraurelia strain d4-2/Paramecium tetraurelia;Paramecium tetraurelia strain d4-2/Paramecium tetraurelia;Paramecium tetraurelia strain d4-2/Paramecium tetraurelia;Paramecium tetraurelia strain d4-2/Paramecium tetraurelia;Tetrahymena thermophila SB210/Tetrahymena thermophila SB210;Stylonychia lemnae;Ichthyophthirius multifiliis/I…
gb|GEEV01000635.1|	WD40-repeat-containing domain	gi|229594147|ref|XP_001029413.2|hypothetical protein TTHERM_01528510 [Tetrahymena thermophila SB210]/gi|225567043|gb|EAR81750.2|hypothetical protein TTHERM_01528510 [Tetrahymena thermophila SB210];gi|471224798|ref|XP_004031140.1|hypothetical protein IMG5_146230, partial [Ichthyophthirius multifiliis]/gi|340503303|gb|EGR29904.1|hypothetical protein IMG5_146230, partial [Ichthyophthirius multifilii…	Tetrahymena thermophila SB210/Tetrahymena thermophila SB210;Ichthyophthirius multifiliis/Ichthyophthirius multifiliis;Paramecium tetraurelia strain d4-2/Paramecium tetraurelia;Paramecium tetraurelia strain d4-2/Paramecium tetraurelia;Paramecium tetraurelia strain d4-2/Paramecium tetraurelia;Paramecium tetraurelia strain d4-2/Paramecium tetraurelia;Stylonychia lemnae;Oxytricha trifallax;Pseudocohn…
gb|GEEV01000639.1|	Ubiquitin carboxyl-terminal hydrolase 14	gi|118375166|ref|XP_001020768.1|ubiquitin carboxyl-terminal hydrolase [Tetrahymena thermophila SB210]/gi|89302535|gb|EAS00523.1|ubiquitin carboxyl-terminal hydrolase [Tetrahymena thermophila SB210];gi|403375366|gb|EJY87656.1|Ubiquitin carboxyl-terminal hydrolase family protein (macronuclear) [Oxytricha trifallax];gi|403356009|gb|EJY77592.1|Ubiquitin carboxyl-terminal hydrolase family protein (mac…	Tetrahymena thermophila SB210/Tetrahymena thermophila SB210;Oxytricha trifallax;Oxytricha trifallax;Stentor coeruleus;Paramecium tetraurelia strain d4-2/Paramecium tetraurelia;Neofusicoccum parvum UCRNP2;Diplodia corticola/Diplodia corticola;Diplodia seriata;Macrophomina phaseolina MS6;Diplodia seriata;Bipolaris maydis ATCC 48331/Bipolaris maydis ATCC 48331;Corynespora cassiicola Philippines;Pseu…
gb|GEEV01000642.1|	2-oxo acid dehydrogenase	gi|118380230|ref|XP_001023279.1|2-oxo acid dehydrogenase acyltransferase domain protein [Tetrahymena thermophila SB210]/gi|89305046|gb|EAS03034.1|2-oxo acid dehydrogenase acyltransferase domain protein [Tetrahymena thermophila SB210];gi|145495278|ref|XP_001433632.1|hypothetical protein [Paramecium tetraurelia strain d4-2]/gi|124400751|emb|CAK66235.1|unnamed protein product (macronuclear) [Paramec…	Tetrahymena thermophila SB210/Tetrahymena thermophila SB210;Paramecium tetraurelia strain d4-2/Paramecium tetraurelia;Pseudocohnilembus persalinus;Ichthyophthirius multifiliis/Ichthyophthirius multifiliis;Nitriliruptor alkaliphilus;Acanthamoeba castellanii str. Neff/Acanthamoeba castellanii str. Neff;Deltaproteobacteria bacterium;Deltaproteobacteria bacterium;Pythium insidiosum;Chondromyces croca…
gb|GEEV01000654.1|	autophagy-related protein 3	gi|471224582|ref|XP_004031038.1|hypothetical protein IMG5_148300 [Ichthyophthirius multifiliis]/gi|340503189|gb|EGR29802.1|hypothetical protein IMG5_148300 [Ichthyophthirius multifiliis];gi|118353993|ref|XP_001010261.1|autophagocytosis associated protein Atg0, amine-terminal domain protein [Tetrahymena thermophila SB210]/gi|89292028|gb|EAR90016.1|autophagocytosis associated protein Atg0, amine-te…	Ichthyophthirius multifiliis/Ichthyophthirius multifiliis;Tetrahymena thermophila SB210/Tetrahymena thermophila SB210;Stylonychia lemnae;Oxytricha trifallax;Tetrahymena thermophila SB210/Tetrahymena thermophila SB210;Stentor coeruleus;Stentor coeruleus;Phytophthora kernoviae;Phytophthora palmivora var. palmivora;Phytophthora kernoviae;Phytophthora kernoviae/Phytophthora kernoviae;Hondaea fermenta…
gb|GEEV01000658.1|	---NA---
gb|GEEV01000667.1|	hypothetical protein	gi|145490891|ref|XP_001431445.1|hypothetical protein [Paramecium tetraurelia strain d4-2]/gi|124398550|emb|CAK64047.1|unnamed protein product [Paramecium tetraurelia];gi|145512201|ref|XP_001442017.1|hypothetical protein [Paramecium tetraurelia strain d4-2]/gi|124409289|emb|CAK74620.1|unnamed protein product (macronuclear) [Paramecium tetraurelia];gi|145522838|ref|XP_001447263.1|hypothetical prote…	Paramecium tetraurelia strain d4-2/Paramecium tetraurelia;Paramecium tetraurelia strain d4-2/Paramecium tetraurelia;Paramecium tetraurelia strain d4-2/Paramecium tetraurelia;Paramecium tetraurelia strain d4-2/Paramecium tetraurelia
gb|GEEV01000697.1|	calpain-type cysteine protease DEK1	gi|1191649809|gb|OTG01782.1|putative calpain-type cysteine protease family [Helianthus annuus];gi|1228896892|ref|XP_022001306.1|calpain-type cysteine protease DEK1 [Helianthus annuus]/gi|1228896894|ref|XP_022001307.1|calpain-type cysteine protease DEK1 [Helianthus annuus]/gi|1228896896|ref|XP_022001308.1|calpain-type cysteine protease DEK1 [Helianthus annuus];gi|1366000589|ref|XP_024198600.1|calp…	Helianthus annuus;Helianthus annuus/Helianthus annuus/Helianthus annuus;Rosa chinensis/Rosa chinensis;Fragaria vesca subsp. vesca
gb|GEEV01000732.1|	carboxylesterase	gi|146165156|ref|XP_001014489.2|phospholipase carboxylesterase family protein [Tetrahymena thermophila SB210]/gi|146145575|gb|EAR94244.2|phospholipase carboxylesterase family protein (macronuclear) [Tetrahymena thermophila SB210];gi|954194049|gb|KRX06786.1|hypothetical protein PPERSA_11431 [Pseudocohnilembus persalinus];gi|145552489|ref|XP_001461920.1|hypothetical protein [Paramecium tetraurelia …	Tetrahymena thermophila SB210/Tetrahymena thermophila SB210;Pseudocohnilembus persalinus;Paramecium tetraurelia strain d4-2/Paramecium tetraurelia;Stylonychia lemnae;Paramecium tetraurelia strain d4-2/Paramecium tetraurelia;Oxytricha trifallax;Oxytricha trifallax;Oxytricha trifallax;Pseudocohnilembus persalinus;Taylorella asinigenitalis/Taylorella asinigenitalis MCE3;Tetrahymena thermophila SB210…
gb|GEEV01000740.1|	serine esterase, putative	gi|1134883677|gb|OMJ81207.1|hypothetical protein SteCoe_18384 [Stentor coeruleus];gi|678328235|emb|CDW80262.1|serine [Stylonychia lemnae];gi|403352855|gb|EJY75950.1|DUF676 domain containing protein (macronuclear) [Oxytricha trifallax];gi|1134892997|gb|OMJ90245.1|hypothetical protein SteCoe_7448 [Stentor coeruleus];gi|954194295|gb|KRX07031.1|hypothetical protein PPERSA_07194 [Pseudocohnilembus per…	Stentor coeruleus;Stylonychia lemnae;Oxytricha trifallax;Stentor coeruleus;Pseudocohnilembus persalinus;Oxytricha trifallax;Tetrahymena thermophila SB210/Tetrahymena thermophila SB210;Stylonychia lemnae;Tetrahymena thermophila SB210/Tetrahymena thermophila SB210;Paramecium tetraurelia strain d4-2/Paramecium tetraurelia;Ichthyophthirius multifiliis/Ichthyophthirius multifiliis;Paramecium tetraurel…
gb|GEEV01000749.1|	thiosulfate sulfurtransferase	gi|1525637652|ref|WP_124305994.1|sulfurtransferase [Acetobacter pasteurianus];gi|647728289|ref|WP_025977088.1|3-mercaptopyruvate sulfurtransferase [Brevundimonas naejangsanensis]/gi|1030081589|gb|ANF54223.1|3-mercaptopyruvate sulfurtransferase [Brevundimonas naejangsanensis];gi|489261880|ref|WP_003169745.1|3-mercaptopyruvate sulfurtransferase [Brevundimonas diminuta]/gi|429189410|gb|EKY30244.1|rh…	Acetobacter pasteurianus;Brevundimonas naejangsanensis/Brevundimonas naejangsanensis;Brevundimonas diminuta/Brevundimonas diminuta 470-4;Acetobacter pasteurianus NBRC 3222;Acetobacter sp. B6/Acetobacter sp. B6;Acetobacter pasteurianus;Smittium culicis;Celeribacter baekdonensis/Celeribacter baekdonensis;Acetobacter pasteurianus;Acetobacter pasteurianus;Celeribacter baekdonensis/Celeribacter baekdo…
gb|GEEV01000775.1|	alpha/beta fold hydrolase	gi|954193784|gb|KRX06526.1|Insulin-like growth factor binding protein, N-terminal [Pseudocohnilembus persalinus];gi|118347501|ref|XP_001007227.1|alpha/beta fold hydrolase [Tetrahymena thermophila SB210]/gi|89288994|gb|EAR86982.1|alpha/beta fold hydrolase [Tetrahymena thermophila SB210];gi|1357884067|gb|PRP80075.1|abhydrolase domain-containing protein 11-like [Planoprotostelium fungivorum];gi|1240…	Pseudocohnilembus persalinus;Tetrahymena thermophila SB210/Tetrahymena thermophila SB210;Planoprotostelium fungivorum;Paramecium tetraurelia strain d4-2/Paramecium tetraurelia strain d4-2/Paramecium tetraurelia/Paramecium tetraurelia;Gillisia limnaea/Gillisia limnaea DSM 15749;Schleiferia sp. LA;Schleiferia sp. LA;Ichthyophthirius multifiliis/Ichthyophthirius multifiliis;Gammaproteobacteria bacte…
gb|GEEV01000793.1|	putative vacuolar ATP synthase subunit d	gi|145514091|ref|XP_001442956.1|hypothetical protein [Paramecium tetraurelia strain d4-2]/gi|124410317|emb|CAK75559.1|unnamed protein product (macronuclear) [Paramecium tetraurelia];gi|145514728|ref|XP_001443269.1|hypothetical protein [Paramecium tetraurelia strain d4-2]/gi|124410647|emb|CAK75872.1|unnamed protein product [Paramecium tetraurelia];gi|954194426|gb|KRX07158.1|ATPase, V0 complex, c/d…	Paramecium tetraurelia strain d4-2/Paramecium tetraurelia;Paramecium tetraurelia strain d4-2/Paramecium tetraurelia;Pseudocohnilembus persalinus;Tetrahymena thermophila SB210/Tetrahymena thermophila SB210;Ichthyophthirius multifiliis/Ichthyophthirius multifiliis;Stentor coeruleus;Stentor coeruleus;Stylonychia lemnae;Oxytricha trifallax;Cryptosporidium parvum Iowa II/Cryptosporidium parvum Iowa II…
gb|GEEV01000803.1|	proteasome subunit beta type-4-like	gi|145486963|ref|XP_001429487.1|hypothetical protein [Paramecium tetraurelia strain d4-2]/gi|124396580|emb|CAK62089.1|unnamed protein product [Paramecium tetraurelia];gi|829099354|ref|XP_976672.2|proteasome subunit beta type protein [Tetrahymena thermophila SB210]/gi|586746371|gb|EAR86077.2|proteasome subunit beta type protein (macronuclear) [Tetrahymena thermophila SB210];gi|124088088|ref|XP_001…	Paramecium tetraurelia strain d4-2/Paramecium tetraurelia;Tetrahymena thermophila SB210/Tetrahymena thermophila SB210;Paramecium tetraurelia strain d4-2/Paramecium tetraurelia strain d4-2/Paramecium tetraurelia/Paramecium tetraurelia;Paramecium tetraurelia strain d4-2/Paramecium tetraurelia;Pseudocohnilembus persalinus;Ichthyophthirius multifiliis/Ichthyophthirius multifiliis;Guillardia theta CCM…
gb|GEEV01000872.1|	inorganic pyrophosphatase, putative	gi|954187507|gb|KRX00347.1|hypothetical protein PPERSA_10846 [Pseudocohnilembus persalinus];gi|145485751|ref|XP_001428883.1|hypothetical protein [Paramecium tetraurelia strain d4-2]/gi|124395972|emb|CAK61485.1|unnamed protein product (macronuclear) [Paramecium tetraurelia];gi|145523257|ref|XP_001447467.1|hypothetical protein [Paramecium tetraurelia strain d4-2]/gi|124414978|emb|CAK80070.1|unnamed…	Pseudocohnilembus persalinus;Paramecium tetraurelia strain d4-2/Paramecium tetraurelia;Paramecium tetraurelia strain d4-2/Paramecium tetraurelia;Ichthyophthirius multifiliis/Ichthyophthirius multifiliis;Ichthyophthirius multifiliis/Ichthyophthirius multifiliis;Tetrahymena thermophila SB210/Tetrahymena thermophila SB210;Paramecium tetraurelia strain d4-2/Paramecium tetraurelia;Paramecium tetraurel…
gb|GEEV01000874.1|	actin	gi|359744459|gb|AEV57493.1|actin [Cryptocaryon irritans];gi|954195628|gb|KRX08339.1|hypothetical protein PPERSA_03333 [Pseudocohnilembus persalinus];gi|118366913|ref|XP_001016672.1|macronuclear actin [Tetrahymena thermophila SB210]/gi|32330708|gb|AAP79896.1|actin [Tetrahymena thermophila]/gi|89298439|gb|EAR96427.1|macronuclear actin [Tetrahymena thermophila SB210];gi|471222387|ref|XP_004029994.1|…	Cryptocaryon irritans;Pseudocohnilembus persalinus;Tetrahymena thermophila SB210/Tetrahymena thermophila/Tetrahymena thermophila SB210;Ichthyophthirius multifiliis/Ichthyophthirius multifiliis;Tetrahymena thermophila/Tetrahymena thermophila;Tetrahymena thermophila;Amphidinium carterae;Tetrahymena pyriformis/Tetrahymena pyriformis;Symbiodinium sp. PL-TS-1;Scrippsiella trochoidea;Alexandrium fundye…
gb|GEEV01000922.1|	putative acyl-CoA dehydrogenase	gi|1183425965|gb|ORY50269.1|acyl-CoA dehydrogenase NM domain-like protein [Rhizoclosmatium globosum];gi|1183397249|gb|ORY22056.1|acyl-CoA dehydrogenase NM domain-like protein [Rhizoclosmatium globosum];gi|358059450|dbj|GAA94856.1|hypothetical protein E5Q_01510 [Mixia osmundae IAM 14324];gi|358059451|dbj|GAA94857.1|hypothetical protein E5Q_01511 [Mixia osmundae IAM 14324];gi|1027016518|ref|XP_0166…	Rhizoclosmatium globosum;Rhizoclosmatium globosum;Mixia osmundae IAM 14324;Mixia osmundae IAM 14324;Spizellomyces punctatus DAOM BR117/Spizellomyces punctatus DAOM BR117;Rhizophagus irregularis;Rhizophagus irregularis;Batrachochytrium dendrobatidis JAM81/Batrachochytrium dendrobatidis JAM81;Rhizophagus clarus;Rhizophagus irregularis;Rhizophagus irregularis;Rhizophagus irregularis DAOM 181602=DAOM…
gb|GEEV01000945.1|	---NA---
gb|GEEV01000983.1|	citrate (Si)-synthase, eukaryotic	gi|145544871|ref|XP_001458120.1|hypothetical protein [Paramecium tetraurelia strain d4-2]/gi|124425939|emb|CAK90723.1|unnamed protein product (macronuclear) [Paramecium tetraurelia];gi|124088372|ref|XP_001347074.1|Citrate synthase, mitochondrial precursor [Paramecium tetraurelia strain d4-2]/gi|145474413|ref|XP_001423229.1|hypothetical protein [Paramecium tetraurelia strain d4-2]/gi|50057463|emb|…	Paramecium tetraurelia strain d4-2/Paramecium tetraurelia;Paramecium tetraurelia strain d4-2/Paramecium tetraurelia strain d4-2/Paramecium tetraurelia/Paramecium tetraurelia;Paramecium tetraurelia strain d4-2/Paramecium tetraurelia;Paramecium tetraurelia strain d4-2/Paramecium tetraurelia;Paramecium tetraurelia strain d4-2/Paramecium tetraurelia;Paramecium tetraurelia strain d4-2/Paramecium tetra…
gb|GEEV01001025.1|	ATP-dependent 6-phosphofructokinase 3	gi|118350827|ref|XP_001008692.1|6-phosphofructokinase [Tetrahymena thermophila SB210]/gi|89290459|gb|EAR88447.1|6-phosphofructokinase [Tetrahymena thermophila SB210];gi|471232667|ref|XP_004037415.1|phosphofructokinase family protein, putative [Ichthyophthirius multifiliis]/gi|340507471|gb|EGR33429.1|phosphofructokinase family protein, putative [Ichthyophthirius multifiliis];gi|145506409|ref|XP_00…	Tetrahymena thermophila SB210/Tetrahymena thermophila SB210;Ichthyophthirius multifiliis/Ichthyophthirius multifiliis;Paramecium tetraurelia strain d4-2/Paramecium tetraurelia;Ichthyophthirius multifiliis/Ichthyophthirius multifiliis;Ichthyophthirius multifiliis/Ichthyophthirius multifiliis;Tetrahymena thermophila SB210/Tetrahymena thermophila SB210;Paramecium tetraurelia strain d4-2/Paramecium t…
gb|GEEV01001049.1|	hypothetical protein PPERSA_11912	gi|954189772|gb|KRX02572.1|hypothetical protein PPERSA_11912 [Pseudocohnilembus persalinus];gi|829183923|ref|XP_001021321.3|hypothetical protein TTHERM_00316290 [Tetrahymena thermophila SB210]/gi|586733015|gb|EAS01076.3|hypothetical protein TTHERM_00316290 [Tetrahymena thermophila SB210];gi|471231955|ref|XP_004037108.1|hypothetical protein IMG5_061210 [Ichthyophthirius multifiliis]/gi|340507106|g…	Pseudocohnilembus persalinus;Tetrahymena thermophila SB210/Tetrahymena thermophila SB210;Ichthyophthirius multifiliis/Ichthyophthirius multifiliis;Paramecium tetraurelia strain d4-2/Paramecium tetraurelia;Paramecium tetraurelia strain d4-2/Paramecium tetraurelia;Paramecium tetraurelia strain d4-2/Paramecium tetraurelia;Paramecium tetraurelia strain d4-2/Paramecium tetraurelia;Paramecium tetraurel…
gb|GEEV01001165.1|	NADH dehydrogenase, putative (macronuclear)	gi|118377368|ref|XP_001021863.1|NADH dehydrogenase, putative [Tetrahymena thermophila SB210]/gi|89303630|gb|EAS01618.1|NADH dehydrogenase, putative (macronuclear) [Tetrahymena thermophila SB210];gi|954191624|gb|KRX04388.1|hypothetical protein PPERSA_05649 [Pseudocohnilembus persalinus];gi|145548303|ref|XP_001459832.1|hypothetical protein [Paramecium tetraurelia strain d4-2]/gi|124427659|emb|CAK92…	Tetrahymena thermophila SB210/Tetrahymena thermophila SB210;Pseudocohnilembus persalinus;Paramecium tetraurelia strain d4-2/Paramecium tetraurelia;Paramecium tetraurelia strain d4-2/Paramecium tetraurelia;Paramecium tetraurelia strain d4-2/Paramecium tetraurelia strain d4-2/Paramecium tetraurelia/Paramecium tetraurelia;Oxytricha trifallax;Stylonychia lemnae;Stentor coeruleus
gb|GEEV01001190.1|	SURF1 family protein	gi|146170576|ref|XP_001017592.2|SURF1 family protein [Tetrahymena thermophila SB210]/gi|146145051|gb|EAR97347.2|SURF1 family protein [Tetrahymena thermophila SB210];gi|471219542|ref|XP_004024318.1|hypothetical protein IMG5_195900 [Ichthyophthirius multifiliis]/gi|340500540|gb|EGR27408.1|hypothetical protein IMG5_195900 [Ichthyophthirius multifiliis];gi|954192738|gb|KRX05491.1|hypothetical protein…	Tetrahymena thermophila SB210/Tetrahymena thermophila SB210;Ichthyophthirius multifiliis/Ichthyophthirius multifiliis;Pseudocohnilembus persalinus;Paramecium tetraurelia strain d4-2/Paramecium tetraurelia;Paramecium tetraurelia strain d4-2/Paramecium tetraurelia;Paramecium tetraurelia strain d4-2/Paramecium tetraurelia;Paramecium tetraurelia strain d4-2/Paramecium tetraurelia;Paramecium tetraurel…
gb|GEEV01001251.1|	pyruvate kinase	gi|954188255|gb|KRX01079.1|Pyruvate/Phosphoenolpyruvate kinase-like domain [Pseudocohnilembus persalinus];gi|829150906|ref|XP_001010760.3|pyruvate kinase complex alpha subunit [Tetrahymena thermophila SB210]/gi|586743150|gb|EAR90515.3|pyruvate kinase complex alpha subunit (macronuclear) [Tetrahymena thermophila SB210];gi|697993714|gb|AIT69980.1|pyruvate kinase [Undaria pinnatifida];gi|298711450|e…	Pseudocohnilembus persalinus;Tetrahymena thermophila SB210/Tetrahymena thermophila SB210;Undaria pinnatifida;Ectocarpus siliculosus;Punctaria latifolia;Colpomenia sinuosa;Stylonychia lemnae;Desmarestia viridis;Saccharina japonica;Oxytricha trifallax;Petalonia fascia;Sargassum vachellianum;Scytosiphon dotyi;Sargassum henslowianum/Sargassum vachellianum;Sargassum horneri;Paramecium tetraurelia stra…
gb|GEEV01001268.1|	hypothetical protein PPERSA_06890	gi|954194545|gb|KRX07275.1|hypothetical protein PPERSA_06890 [Pseudocohnilembus persalinus];gi|829100742|ref|XP_001007749.3|hypothetical protein TTHERM_00068120 [Tetrahymena thermophila SB210]/gi|586745496|gb|EAR87504.3|hypothetical protein TTHERM_00068120 (macronuclear) [Tetrahymena thermophila SB210];gi|471222063|ref|XP_004029839.1|hypothetical protein IMG5_206925 [Ichthyophthirius multifiliis]…	Pseudocohnilembus persalinus;Tetrahymena thermophila SB210/Tetrahymena thermophila SB210;Ichthyophthirius multifiliis/Ichthyophthirius multifiliis;Paramecium tetraurelia strain d4-2/Paramecium tetraurelia;Paramecium tetraurelia strain d4-2/Paramecium tetraurelia
gb|GEEV01001312.1|	sodium hydrogen exchanger family protein, putative	gi|829183925|ref|XP_001021323.3|sodium/hydrogen exchanger family protein [Tetrahymena thermophila SB210]/gi|586733016|gb|EAS01078.3|sodium/hydrogen exchanger family protein [Tetrahymena thermophila SB210];gi|471225914|ref|XP_004032013.1|sodium hydrogen exchanger family protein, putative [Ichthyophthirius multifiliis]/gi|340503922|gb|EGR30426.1|sodium hydrogen exchanger family protein, putative [I…	Tetrahymena thermophila SB210/Tetrahymena thermophila SB210;Ichthyophthirius multifiliis/Ichthyophthirius multifiliis;Ichthyophthirius multifiliis/Ichthyophthirius multifiliis;Tetrahymena thermophila SB210/Tetrahymena thermophila SB210;Pseudocohnilembus persalinus;Paramecium tetraurelia strain d4-2/Paramecium tetraurelia;Ichthyophthirius multifiliis/Ichthyophthirius multifiliis;Paramecium tetraur…
gb|GEEV01001349.1|	putative histamine-releasing factor	gi|471226641|ref|XP_004032352.1|translationally controlled tumor protein, putative [Ichthyophthirius multifiliis]/gi|340504310|gb|EGR30765.1|translationally controlled tumor protein, putative [Ichthyophthirius multifiliis];gi|118385474|ref|XP_001025866.1|translationally-controlled tumor-like protein [Tetrahymena thermophila SB210]/gi|89307633|gb|EAS05621.1|translationally-controlled tumor-like pr…	Ichthyophthirius multifiliis/Ichthyophthirius multifiliis;Tetrahymena thermophila SB210/Tetrahymena thermophila SB210;Paramecium tetraurelia strain d4-2/Paramecium tetraurelia;Paramecium tetraurelia strain d4-2/Paramecium tetraurelia;Pseudocohnilembus persalinus;Vitrella brassicaformis CCMP3155;Physeter catodon;Besnoitia besnoiti;Neospora caninum Liverpool/Neospora caninum Liverpool/Neospora cani…
gb|GEEV01001391.1|	transmembrane protein, putative	gi|954197856|gb|KRX10528.1|hypothetical protein PPERSA_01540 [Pseudocohnilembus persalinus];gi|146185889|ref|XP_001032687.2|transmembrane protein, putative [Tetrahymena thermophila SB210]/gi|146142941|gb|EAR85024.2|transmembrane protein, putative [Tetrahymena thermophila SB210];gi|145507682|ref|XP_001439796.1|hypothetical protein [Paramecium tetraurelia strain d4-2]/gi|124406991|emb|CAK72399.1|un…	Pseudocohnilembus persalinus;Tetrahymena thermophila SB210/Tetrahymena thermophila SB210;Paramecium tetraurelia strain d4-2/Paramecium tetraurelia;Paramecium tetraurelia strain d4-2/Paramecium tetraurelia;Paramecium tetraurelia strain d4-2/Paramecium tetraurelia;Paramecium tetraurelia strain d4-2/Paramecium tetraurelia;Ichthyophthirius multifiliis/Ichthyophthirius multifiliis;Paramecium tetraurel…
gb|GEEV01001414.1|	---NA---
gb|GEEV01001465.1|	---NA---
gb|GEEV01001485.1|	cathepsin D-like	gi|1134887588|gb|OMJ84981.1|hypothetical protein SteCoe_13816 [Stentor coeruleus];gi|1134871994|gb|OMJ70243.1|hypothetical protein SteCoe_31827 [Stentor coeruleus];gi|1191043964|ref|XP_020899502.1|lysosomal aspartic protease-like [Exaiptasia pallida]/gi|999987935|gb|KXJ27042.1|Lysosomal aspartic protease [Exaiptasia pallida];gi|1134881763|gb|OMJ79378.1|hypothetical protein SteCoe_20625 [Stentor c…	Stentor coeruleus;Stentor coeruleus;Exaiptasia pallida/Exaiptasia pallida;Stentor coeruleus;Lasius niger;Macrostomum lignano;Absidia repens;Elysia chlorotica;Rozella allomycis CSF55;Chrysomela tremula;Mastacembelus armatus;Oncorhynchus kisutch;Planoprotostelium fungivorum;Monomorium pharaonis;Clonorchis sinensis;Fopius arisanus;Salmo salar/Salmo salar;Clonorchis sinensis/Clonorchis sinensis;Clono…
gb|GEEV01001539.1|	14-3-3 protein	gi|536630640|gb|AGU38301.1|14-3-3 protein [Cryptocaryon irritans];gi|1040975583|gb|ANN87788.1|14-3-3 protein [Cryptocaryon irritans];gi|471226163|ref|XP_004032130.1|hypothetical protein IMG5_129610 [Ichthyophthirius multifiliis]/gi|340504054|gb|EGR30543.1|hypothetical protein IMG5_129610 [Ichthyophthirius multifiliis];gi|954197558|gb|KRX10238.1|14-3-3 domain [Pseudocohnilembus persalinus];gi|1461…	Cryptocaryon irritans;Cryptocaryon irritans;Ichthyophthirius multifiliis/Ichthyophthirius multifiliis;Pseudocohnilembus persalinus;Tetrahymena thermophila SB210/Tetrahymena thermophila SB210;Tetrahymena pyriformis;Tetrahymena thermophila SB210/Tetrahymena thermophila SB210;Pseudocohnilembus persalinus;Ichthyophthirius multifiliis/Ichthyophthirius multifiliis;Ichthyophthirius multifiliis/Ichthyoph…
gb|GEEV01001599.1|	---NA---
gb|GEEV01001602.1|	40S ribosomal protein S6	gi|1079763173|ref|XP_018551167.1|PREDICTED: 40S ribosomal protein S6 [Lates calcarifer]/gi|1250148600|ref|XP_022614261.1|40S ribosomal protein S6 [Seriola dumerili]/gi|1469946276|ref|XP_026159047.1|40S ribosomal protein S6 [Mastacembelus armatus]/gi|124300797|dbj|BAF45894.1|ribosomal protein S6 [Solea senegalensis];gi|1229007904|ref|XP_022069080.1|40S ribosomal protein S6 [Acanthochromis polyacan…	Lates calcarifer/Seriola dumerili/Mastacembelus armatus/Solea senegalensis;Acanthochromis polyacanthus/Amphiprion ocellaris;Seriola lalandi dorsalis;Paralichthys olivaceus;Cynoglossus semilaevis;Oryzias melastigma/Oryzias javanicus;Scophthalmus maximus;Esox lucius;Monopterus albus;Salmo salar/Salmo salar/Salmo salar;Salmo salar/Oncorhynchus kisutch/Oncorhynchus kisutch/Oncorhynchus mykiss/Salveli…
gb|GEEV01001619.1|	IPT/TIG domain protein	gi|954189460|gb|KRX02262.1|Immunoglobulin E-set [Pseudocohnilembus persalinus];gi|145489428|ref|XP_001430716.1|hypothetical protein [Paramecium tetraurelia strain d4-2]/gi|124397816|emb|CAK63318.1|unnamed protein product [Paramecium tetraurelia];gi|829100445|ref|XP_001007393.2|IPT/TIG domain protein [Tetrahymena thermophila SB210]/gi|586745766|gb|EAR87148.2|IPT/TIG domain protein (macronuclear) […	Pseudocohnilembus persalinus;Paramecium tetraurelia strain d4-2/Paramecium tetraurelia;Tetrahymena thermophila SB210/Tetrahymena thermophila SB210;Tetrahymena thermophila SB210/Tetrahymena thermophila SB210;Paramecium tetraurelia strain d4-2/Paramecium tetraurelia;Paramecium tetraurelia strain d4-2/Paramecium tetraurelia;Paramecium tetraurelia strain d4-2/Paramecium tetraurelia;Tetrahymena thermo…
gb|GEEV01001677.1|	protein kinase domain protein	gi|118362502|ref|XP_001014478.1|Serine/Threonine kinase domain protein [Tetrahymena thermophila SB210]/gi|89296245|gb|EAR94233.1|Serine/Threonine kinase domain protein [Tetrahymena thermophila SB210];gi|471219231|ref|XP_004024145.1|protein kinase domain protein [Ichthyophthirius multifiliis]/gi|340500375|gb|EGR27261.1|protein kinase domain protein [Ichthyophthirius multifiliis];gi|954198573|gb|KR…	Tetrahymena thermophila SB210/Tetrahymena thermophila SB210;Ichthyophthirius multifiliis/Ichthyophthirius multifiliis;Pseudocohnilembus persalinus;Ichthyophthirius multifiliis/Ichthyophthirius multifiliis;Tetrahymena thermophila SB210/Tetrahymena thermophila SB210;Paramecium tetraurelia strain d4-2/Paramecium tetraurelia;Ichthyophthirius multifiliis/Ichthyophthirius multifiliis;Paramecium tetraur…
gb|GEEV01001688.1|	thioredoxin reductase	gi|145479843|ref|XP_001425944.1|hypothetical protein [Paramecium tetraurelia strain d4-2]/gi|124393016|emb|CAK58546.1|unnamed protein product [Paramecium tetraurelia];gi|145539962|ref|XP_001455671.1|hypothetical protein [Paramecium tetraurelia strain d4-2]/gi|124423479|emb|CAK88274.1|unnamed protein product [Paramecium tetraurelia];gi|145532835|ref|XP_001452173.1|hypothetical protein [Paramecium …	Paramecium tetraurelia strain d4-2/Paramecium tetraurelia;Paramecium tetraurelia strain d4-2/Paramecium tetraurelia;Paramecium tetraurelia strain d4-2/Paramecium tetraurelia;Mus musculus;Emiliania huxleyi CCMP1516/Emiliania huxleyi CCMP1516;Emiliania huxleyi/Emiliania huxleyi;Paramecium tetraurelia strain d4-2/Paramecium tetraurelia;Phascolarctos cinereus;Mus musculus;Mus musculus/Mus musculus;Mu…
gb|GEEV01001732.1|	transmembrane protein, putative	gi|954196667|gb|KRX09364.1|hypothetical protein PPERSA_04670 [Pseudocohnilembus persalinus];gi|829186952|ref|XP_001022589.4|transmembrane protein, putative [Tetrahymena thermophila SB210]/gi|586731380|gb|EAS02344.4|transmembrane protein, putative [Tetrahymena thermophila SB210]	Pseudocohnilembus persalinus;Tetrahymena thermophila SB210/Tetrahymena thermophila SB210
gb|GEEV01001825.1|	phosphofructokinase family protein, putative	gi|145516987|ref|XP_001444382.1|hypothetical protein [Paramecium tetraurelia strain d4-2]/gi|124411793|emb|CAK76985.1|unnamed protein product (macronuclear) [Paramecium tetraurelia];gi|118350827|ref|XP_001008692.1|6-phosphofructokinase [Tetrahymena thermophila SB210]/gi|89290459|gb|EAR88447.1|6-phosphofructokinase [Tetrahymena thermophila SB210];gi|471236639|ref|XP_004040132.1|hypothetical protei…	Paramecium tetraurelia strain d4-2/Paramecium tetraurelia;Tetrahymena thermophila SB210/Tetrahymena thermophila SB210;Ichthyophthirius multifiliis/Ichthyophthirius multifiliis;Ichthyophthirius multifiliis/Ichthyophthirius multifiliis;Paramecium tetraurelia strain d4-2/Paramecium tetraurelia;Paramecium tetraurelia strain d4-2/Paramecium tetraurelia;Paramecium tetraurelia strain d4-2/Paramecium tet…
gb|GEEV01001831.1|	protein kinase domain protein	gi|146163404|ref|XP_001011369.2|CAMP-dependent kinase catalytic subunit [Tetrahymena thermophila SB210]/gi|146146059|gb|EAR91124.2|CAMP-dependent kinase catalytic subunit [Tetrahymena thermophila SB210];gi|145482885|ref|XP_001427465.1|hypothetical protein [Paramecium tetraurelia strain d4-2]/gi|74831001|emb|CAI39143.1|cAMP-dependent protein kinase, catalytic subunit 2-3 [Paramecium tetraurelia]/g…	Tetrahymena thermophila SB210/Tetrahymena thermophila SB210;Paramecium tetraurelia strain d4-2/Paramecium tetraurelia/Paramecium tetraurelia;Paramecium tetraurelia strain d4-2/Paramecium tetraurelia/Paramecium tetraurelia;Paramecium tetraurelia strain d4-2/Paramecium tetraurelia/Paramecium tetraurelia;Paramecium tetraurelia strain d4-2/Paramecium tetraurelia/Paramecium tetraurelia;Paramecium tetr…
gb|GEEV01001909.1|	---NA---
gb|GEEV01001913.1|	Putative Ubiquitin carboxyl-terminal hydrolase	gi|954189824|gb|KRX02624.1|UBA-like protein [Pseudocohnilembus persalinus];gi|118375166|ref|XP_001020768.1|ubiquitin carboxyl-terminal hydrolase [Tetrahymena thermophila SB210]/gi|89302535|gb|EAS00523.1|ubiquitin carboxyl-terminal hydrolase [Tetrahymena thermophila SB210];gi|1183373456|gb|ORX99167.1|ubiquitinyl hydrolase [Basidiobolus meristosporus CBS 931.73];gi|1475844627|gb|RIB08727.1|hypothet…	Pseudocohnilembus persalinus;Tetrahymena thermophila SB210/Tetrahymena thermophila SB210;Basidiobolus meristosporus CBS 931.73;Gigaspora rosea;Rhizopus microsporus ATCC 52813/Rhizopus microsporus var. microsporus/Rhizopus microsporus ATCC 52813;Rhizopus microsporus;Rhizopus microsporus;Stylonychia lemnae;Spizellomyces punctatus DAOM BR117/Spizellomyces punctatus DAOM BR117;Rhizopus delemar RA 99-…
gb|GEEV01001954.1|	vacuolar ATP synthase subunit e, putative	gi|146175044|ref|XP_001019546.2|vacuolar ATP synthase subunit E [Tetrahymena thermophila SB210]/gi|146144767|gb|EAR99301.2|vacuolar ATP synthase subunit E (macronuclear) [Tetrahymena thermophila SB210];gi|145547172|ref|XP_001459268.1|hypothetical protein [Paramecium tetraurelia strain d4-2]/gi|31874283|emb|CAD62257.1|vacuolar H()-ATPase subunit E [Paramecium tetraurelia]/gi|124427092|emb|CAK91871…	Tetrahymena thermophila SB210/Tetrahymena thermophila SB210;Paramecium tetraurelia strain d4-2/Paramecium tetraurelia/Paramecium tetraurelia;Paramecium tetraurelia strain d4-2/Paramecium tetraurelia;Paramecium tetraurelia strain d4-2/Paramecium tetraurelia;Paramecium tetraurelia strain d4-2/Paramecium tetraurelia;Ichthyophthirius multifiliis/Ichthyophthirius multifiliis
gb|GEEV01002022.1|	---NA---
gb|GEEV01002101.1|	LMBR1-domain-containing protein	gi|829182768|ref|XP_012654202.1|LMBR1-like motif protein [Tetrahymena thermophila SB210]/gi|586733874|gb|EWS73293.1|LMBR1-like motif protein [Tetrahymena thermophila SB210];gi|145523393|ref|XP_001447535.1|hypothetical protein [Paramecium tetraurelia strain d4-2]/gi|124415046|emb|CAK80138.1|unnamed protein product [Paramecium tetraurelia];gi|146162596|ref|XP_001009757.2|LMBR1-like motif protein [T…	Tetrahymena thermophila SB210/Tetrahymena thermophila SB210;Paramecium tetraurelia strain d4-2/Paramecium tetraurelia;Tetrahymena thermophila SB210/Tetrahymena thermophila SB210;Paramecium tetraurelia strain d4-2/Paramecium tetraurelia;Paramecium tetraurelia strain d4-2/Paramecium tetraurelia;Coemansia reversa NRRL 1564;Lobosporangium transversale/Lobosporangium transversale;Bifiguratus adelaidae…
gb|GEEV01002113.1|	molecular chaperone DnaJ	gi|954195917|gb|KRX08624.1|DnaJ domain [Pseudocohnilembus persalinus];gi|118397435|ref|XP_001031050.1|DnaJ domain protein [Tetrahymena thermophila SB210]/gi|89285372|gb|EAR83387.1|DnaJ domain protein [Tetrahymena thermophila SB210];gi|403332882|gb|EJY65495.1|DnaJ domain containing protein (macronuclear) [Oxytricha trifallax]/gi|403351096|gb|EJY75029.1|DnaJ domain containing protein (macronuclear)…	Pseudocohnilembus persalinus;Tetrahymena thermophila SB210/Tetrahymena thermophila SB210;Oxytricha trifallax/Oxytricha trifallax;Paramecium tetraurelia strain d4-2/Paramecium tetraurelia;Ichthyophthirius multifiliis/Ichthyophthirius multifiliis;Paramecium tetraurelia strain d4-2/Paramecium tetraurelia;Thermoflexia bacterium;endosymbiont of unidentified scaly snail isolate Monju/endosymbiont of un…
gb|GEEV01002159.1|	protein kinase domain protein	gi|74832188|emb|CAH69647.1|cGMP-dependent protein kinase 7-1 [Paramecium tetraurelia];gi|145476401|ref|XP_001424223.1|hypothetical protein [Paramecium tetraurelia strain d4-2]/gi|124391286|emb|CAK56825.1|unnamed protein product [Paramecium tetraurelia];gi|829108302|ref|XP_012651089.1|CGMP-dependent kinase 5-1 [Tetrahymena thermophila SB210]/gi|586744955|gb|EWS76305.1|CGMP-dependent kinase 5-1 (ma…	Paramecium tetraurelia;Paramecium tetraurelia strain d4-2/Paramecium tetraurelia;Tetrahymena thermophila SB210/Tetrahymena thermophila SB210;Paramecium tetraurelia strain d4-2/Paramecium tetraurelia;Paramecium tetraurelia strain d4-2/Paramecium tetraurelia/Paramecium tetraurelia;Paramecium tetraurelia strain d4-2/Paramecium tetraurelia strain d4-2/Paramecium tetraurelia/Paramecium tetraurelia;Par…
gb|GEEV01002180.1|	ubiquinol-cytochrome c reductase iron-sulfur subunit	gi|146164447|ref|XP_001013140.2|Rieske iron-sulfur protein, ubiquinol-cytochrome C reductase iron-sulfur subunit [Tetrahymena thermophila SB210]/gi|146145789|gb|EAR92895.2|Rieske iron-sulfur protein, ubiquinol-cytochrome C reductase iron-sulfur subunit [Tetrahymena thermophila SB210];gi|145517720|ref|XP_001444743.1|hypothetical protein [Paramecium tetraurelia strain d4-2]/gi|124412165|emb|CAK7734…	Tetrahymena thermophila SB210/Tetrahymena thermophila SB210;Paramecium tetraurelia strain d4-2/Paramecium tetraurelia;Paramecium tetraurelia strain d4-2/Paramecium tetraurelia strain d4-2/Paramecium tetraurelia/Paramecium tetraurelia;Paramecium tetraurelia strain d4-2/Paramecium tetraurelia;Pseudocohnilembus persalinus;Ichthyophthirius multifiliis/Ichthyophthirius multifiliis;Stylonychia lemnae;O…
gb|GEEV01002192.1|	kinesin motor catalytic domain protein	gi|1134893858|gb|OMJ91088.1|hypothetical protein SteCoe_6451 [Stentor coeruleus];gi|1134885663|gb|OMJ83119.1|hypothetical protein SteCoe_16040 [Stentor coeruleus];gi|829169970|ref|XP_001015858.3|kinesin motor catalytic domain protein [Tetrahymena thermophila SB210]/gi|586738151|gb|EAR95613.3|kinesin motor catalytic domain protein [Tetrahymena thermophila SB210];gi|1134879972|gb|OMJ77675.1|hypothe…	Stentor coeruleus;Stentor coeruleus;Tetrahymena thermophila SB210/Tetrahymena thermophila SB210;Stentor coeruleus;Stentor coeruleus
gb|GEEV01002259.1|	zinc carboxypeptidase superfamily protein	gi|146180301|ref|XP_001020811.2|zinc carboxypeptidase family protein [Tetrahymena thermophila SB210]/gi|146144510|gb|EAS00566.2|zinc carboxypeptidase family protein [Tetrahymena thermophila SB210];gi|145480993|ref|XP_001426519.1|hypothetical protein [Paramecium tetraurelia strain d4-2]/gi|124393594|emb|CAK59121.1|unnamed protein product [Paramecium tetraurelia];gi|1129193702|gb|OLP98245.1|Protein…	Tetrahymena thermophila SB210/Tetrahymena thermophila SB210;Paramecium tetraurelia strain d4-2/Paramecium tetraurelia;Symbiodinium microadriaticum;Paramecium tetraurelia strain d4-2/Paramecium tetraurelia;Vitrella brassicaformis CCMP3155;Cyclospora cayetanensis;Hammondia hammondi/Hammondia hammondi;Toxoplasma gondii GT1/Toxoplasma gondii VEG/Toxoplasma gondii GAB2-2007-GAL-DOM2/Toxoplasma gondii …
gb|GEEV01002287.1|	rhomboid protease	gi|403331813|gb|EJY64875.1|hypothetical protein OXYTRI_14975 (macronuclear) [Oxytricha trifallax];gi|118385452|ref|XP_001025855.1|rhomboid protease [Tetrahymena thermophila SB210]/gi|89307622|gb|EAS05610.1|rhomboid protease [Tetrahymena thermophila SB210];gi|118349640|ref|XP_001008101.1|rhomboid protease [Tetrahymena thermophila SB210]/gi|89289868|gb|EAR87856.1|rhomboid protease (macronuclear) [T…	Oxytricha trifallax;Tetrahymena thermophila SB210/Tetrahymena thermophila SB210;Tetrahymena thermophila SB210/Tetrahymena thermophila SB210;Ichthyophthirius multifiliis/Ichthyophthirius multifiliis
gb|GEEV01002316.1|	solute carrier family 12 member 4	gi|954191627|gb|KRX04391.1|hypothetical protein PPERSA_05652 [Pseudocohnilembus persalinus];gi|1005424786|ref|XP_015777803.1|PREDICTED: solute carrier family 12 member 5-like [Acropora digitifera];gi|1084304843|ref|XP_018655255.1|putative solute carrier family 12, k-cl cotransporter [Schistosoma mansoni]/gi|360045124|emb|CCD82672.1|putative solute carrier family 12, k-cl cotransporter [Schistosom…	Pseudocohnilembus persalinus;Acropora digitifera;Schistosoma mansoni/Schistosoma mansoni;Vitrella brassicaformis CCMP3155;Pocillopora damicornis;Pocillopora damicornis;Schistosoma haematobium/Schistosoma haematobium;Opisthorchis viverrini/Opisthorchis viverrini;Opisthorchis viverrini;Schistosoma japonicum;Nomascus leucogenys;Elephantulus edwardii;Elephantulus edwardii;Perkinsus marinus ATCC 50983…
gb|GEEV01002390.1|	Vacuole membrane protein 1	gi|471230247|ref|XP_004036406.1|hypothetical protein IMG5_083720 [Ichthyophthirius multifiliis]/gi|340506236|gb|EGR32420.1|hypothetical protein IMG5_083720 [Ichthyophthirius multifiliis];gi|954187093|gb|KRW99940.1|hypothetical protein PPERSA_12616 [Pseudocohnilembus persalinus];gi|1134881749|gb|OMJ79365.1|hypothetical protein SteCoe_20661 [Stentor coeruleus];gi|1134875139|gb|OMJ73125.1|hypothetic…	Ichthyophthirius multifiliis/Ichthyophthirius multifiliis;Pseudocohnilembus persalinus;Stentor coeruleus;Stentor coeruleus;Paramecium tetraurelia strain d4-2/Paramecium tetraurelia;Oxytricha trifallax;Tetrahymena thermophila SB210/Tetrahymena thermophila SB210;Stentor coeruleus;Heterostelium album PN500/Heterostelium album PN500;Exaiptasia pallida;Exaiptasia pallida;Exaiptasia pallida;Plutella xy…
gb|GEEV01002446.1|	ATP synthase beta subunit precursor, putative	gi|145529528|ref|XP_001450547.1|hypothetical protein [Paramecium tetraurelia strain d4-2]/gi|124418169|emb|CAK83150.1|unnamed protein product (macronuclear) [Paramecium tetraurelia];gi|145503262|ref|XP_001437608.1|hypothetical protein [Paramecium tetraurelia strain d4-2]/gi|124404759|emb|CAK70211.1|unnamed protein product [Paramecium tetraurelia];gi|145553116|ref|XP_001462233.1|hypothetical prote…	Paramecium tetraurelia strain d4-2/Paramecium tetraurelia;Paramecium tetraurelia strain d4-2/Paramecium tetraurelia;Paramecium tetraurelia strain d4-2/Paramecium tetraurelia;Ichthyophthirius multifiliis/Ichthyophthirius multifiliis;Hordeum vulgare subsp. vulgare;Stentor coeruleus;Stentor coeruleus;Stentor coeruleus;Stentor coeruleus;Oxytricha trifallax;Ichthyophthirius multifiliis/Ichthyophthiriu…
gb|GEEV01002515.1|	citrate synthase, mitochondrial	gi|1463789607|gb|RFT17004.1|Citrate synthase (si) [Candidatus Saccharicenans subterraneum];gi|1347689842|gb|PPR91134.1|hypothetical protein GOBAR_AA29554 [Gossypium barbadense];gi|290991035|ref|XP_002678141.1|mitochondrial citrate synthetase [Naegleria gruberi]/gi|284091752|gb|EFC45397.1|mitochondrial citrate synthetase [Naegleria gruberi];gi|1327556840|gb|PMP93998.1|citrate (Si)-synthase, eukary…	Candidatus Saccharicenans subterraneum;Gossypium barbadense;Naegleria gruberi strain NEG-M/Naegleria gruberi;Candidatus Aminicenantes bacterium;Eucalyptus grandis/Eucalyptus grandis;Gossypium raimondii;Citrus unshiu;Physcomitrella patens/Physcomitrella patens;Chenopodium quinoa/Chenopodium quinoa;Planoprotostelium fungivorum;Paeonia suffruticosa;Ichthyophthirius multifiliis/Ichthyophthirius multi…
gb|GEEV01002596.1|	vacuolar ATP synthase subunit c, putative	gi|471219435|ref|XP_004024241.1|vacuolar ATP synthase subunit, putative [Ichthyophthirius multifiliis]/gi|340500484|gb|EGR27357.1|vacuolar ATP synthase subunit, putative [Ichthyophthirius multifiliis];gi|145543454|ref|XP_001457413.1|hypothetical protein [Paramecium tetraurelia strain d4-2]/gi|124425229|emb|CAK90016.1|unnamed protein product [Paramecium tetraurelia];gi|145531854|ref|XP_001451691.1…	Ichthyophthirius multifiliis/Ichthyophthirius multifiliis;Paramecium tetraurelia strain d4-2/Paramecium tetraurelia;Paramecium tetraurelia strain d4-2/Paramecium tetraurelia;Pseudocohnilembus persalinus;Tetrahymena thermophila SB210/Tetrahymena thermophila SB210;Cyclospora cayetanensis/Cyclospora cayetanensis;Vitrella brassicaformis CCMP3155;Eimeria tenella/Eimeria tenella;Eimeria brunetti;Eimeri…
