# Supplementary material for: Infectivity and genes differentially expressed between young and aging theront cells of the marine fish parasite Cryptocaryon irritans
Source: PLoS One. 2020 Aug 28;15(8):e0238167. doi: 10.1371/journal.pone.0238167 (PMC7454944; doi:10.1371/journal.pone.0238167)
Supplement: S7 Table — (XLSX) [file pone.0238167.s010.xlsx]

## Sheet: Sheet1
Gene	Function	Fold Change
gb|GEEV01000050.1|	Guanine nucleotide binding protein subunit beta-like protein	2.55851
gb|GEEV01000067.1|	CAMK protein kinase, variant	4.11938
gb|GEEV01000174.1|	serine/threonine protein kinase domain protein	13.0748
gb|GEEV01000185.1|	dolichyl-diphosphooligosaccharide protein glycosyltransferase subunit 1A	3.9037
gb|GEEV01000626.1|	ruvB-like-1	4.03648
gb|GEEV01000937.1|	RNA binding protein 2	4.91626
gb|GEEV01001441.1|	serine/threonine protein phosphatase 4 catalytic subunit	2.96466
gb|GEEV01001944.1|	cyclophilin B	1.88571
gb|GEEV01002117.1|	calmodulin domain kinase	4.56218
gb|GEEV01002445.1|	protein kinase domain protein	4.25516
gb|GEEV01002455.1|	histone deacetylase	2.86831
