# Supplementary material for: Infectivity and genes differentially expressed between young and aging theront cells of the marine fish parasite Cryptocaryon irritans
Source: PLoS One. 2020 Aug 28;15(8):e0238167. doi: 10.1371/journal.pone.0238167 (PMC7454944; doi:10.1371/journal.pone.0238167)
Supplement: S8 Table — (XLSX) [file pone.0238167.s011.xlsx]

## Sheet: upregulated_table
S1 Table. Information of differentially expressed genes
Gene ID	Description	Length	1hr_Mean	10hrs_Mean	Fold_Change	#Hits	e-Value	sim mean	#GO	GO IDs	GO Names	Enzyme Codes	Enzyme Names	InterPro IDs	InterPro GO IDs	InterPro GO Names
Upregulated
gb|GEEV01000064.1|	RNA-binding protein, putative	727	0.46599	8.18413	17.2149	20	3.7146e-28	51.25	3	F:GO:0003676; F:GO:0003723; F:GO:0046872	F:nucleic acid binding; F:RNA binding; F:metal ion binding			no IPS match	no IPS match	no IPS match
gb|GEEV01000077.1|	RNA ligase 2	1098	1400.29	7366.25	5.26047	20	1.74348e-29	49.15	3	F:GO:0003972; F:GO:0005524; F:GO:0016874	F:RNA ligase (ATP) activity; F:ATP binding; F:ligase activity			G3DSA:3.30.1490.70 (GENE3D); SSF56091 (SUPERFAMILY)	no GO terms	no GO terms
gb|GEEV01000174.1|	Serine/Threonine kinase domain protein	753	14.5094	189.828	13.0748	20	5.4097e-78	62.29	3	F:GO:0004672; F:GO:0005524; P:GO:0006468	F:protein kinase activity; F:ATP binding; P:protein phosphorylation			IPR000719 (PFAM); G3DSA:1.10.510.10 (GENE3D); PTHR43895 (PANTHER); IPR000719 (PROSITE_PROFILES); IPR011009 (SUPERFAMILY)	F:GO:0004672; F:GO:0005524; P:GO:0006468	F:protein kinase activity; F:ATP binding; P:protein phosphorylation
gb|GEEV01000248.1|	malate dehydrogenase nad, putative	982	530.665	5866.81	11.0554	20	1.41818e-122	70.37	6	P:GO:0005975; P:GO:0006099; P:GO:0006107; P:GO:0006108; P:GO:0006734; F:GO:0030060	P:carbohydrate metabolic process; P:tricarboxylic acid cycle; P:oxaloacetate metabolic process; P:malate metabolic process; P:NADH metabolic process; F:L-malate dehydrogenase activity	EC:1.1.1.37	Malate dehydrogenase	IPR022383 (PFAM); IPR015955 (G3DSA:3.90.110.GENE3D); IPR010945 (PANTHER); IPR015955 (SUPERFAMILY)	F:GO:0003824; P:GO:0005975; P:GO:0006108; F:GO:0016615; F:GO:0016616; P:GO:0055114	F:catalytic activity; P:carbohydrate metabolic process; P:malate metabolic process; F:malate dehydrogenase activity; F:oxidoreductase activity, acting on the CH-OH group of donors, NAD or NADP as acceptor; P:oxidation-reduction process
gb|GEEV01000357.1|	---NA---	664	6.05011	31.8231	5.25289									mobidb-lite (MOBIDB_LITE); mobidb-lite (MOBIDB_LITE); mobidb-lite (MOBIDB_LITE)	no GO terms	no GO terms
gb|GEEV01000399.1|	arginine kinase	712	5.18985	26.8277	5.16125	13	1.80206e-10	48.56	10	F:GO:0000166; F:GO:0003824; F:GO:0005524; C:GO:0005856; F:GO:0016301; P:GO:0016310; F:GO:0016740; F:GO:0016772; P:GO:0090090; C:GO:0097730	F:nucleotide binding; F:catalytic activity; F:ATP binding; C:cytoskeleton; F:kinase activity; P:phosphorylation; F:transferase activity; F:transferase activity, transferring phosphorus-containing groups; P:negative regulation of canonical Wnt signaling pathway; C:non-motile cilium			no IPS match	no IPS match	no IPS match
gb|GEEV01000427.1|	protein TRAUCO	726	15.6215	105.848	6.77206	20	6.06717e-28	47.86	4	F:GO:0003824; P:GO:0006807; P:GO:0044238; P:GO:0044260	F:catalytic activity; P:nitrogen compound metabolic process; P:primary metabolic process; P:cellular macromolecule metabolic process			no IPS match	no IPS match	no IPS match
gb|GEEV01000430.1|	histone-binding protein RBBP4	1311	16.5582	196.923	11.8862	20	5.47148e-169	68.3	2	F:GO:0005515; F:GO:0016746	F:protein binding; F:transferase activity, transferring acyl groups			IPR001680 (PFAM); IPR015943 (G3DSA:2.130.10.GENE3D); PTHR22850 (PANTHER); IPR017986 (PROSITE_PROFILES); IPR001680 (PROSITE_PROFILES); IPR036322 (SUPERFAMILY)	F:GO:0005515	F:protein binding
gb|GEEV01000465.1|	non-SMC mitotic condensation complex subunit 1, amine-terminal protein	986	2.32995	34.4196	14.7138	14	2.61678e-43	55.66	3	P:GO:0022402; P:GO:0030261; C:GO:0043229	P:cell cycle process; P:chromosome condensation; C:intracellular organelle			no IPS match	no IPS match	no IPS match
gb|GEEV01000496.1|	inhibitor of apoptosis-promoting Bax1 protein	588	62.3405	401.347	6.43711	2	1.71474e-09	54.38	2	C:GO:0016020; C:GO:0016021	C:membrane; C:integral component of membrane			no IPS match	no IPS match	no IPS match
gb|GEEV01000497.1|	---NA---	695	15.2501	106.138	6.95594									no IPS match	no IPS match	no IPS match
gb|GEEV01000500.1|	Polyadenylate-binding protein, putative	848	11.0209	110.396	10.0088	20	1.25187e-38	56.82	1	F:GO:0003676	F:nucleic acid binding			IPR012677 (G3DSA:3.30.70.GENE3D); IPR000504 (PFAM); IPR000504 (PROSITE_PROFILES); cd00590 (CDD); IPR035979 (SUPERFAMILY)	F:GO:0003676	F:nucleic acid binding
gb|GEEV01000504.1|	---NA---	739	1.23281	35.7373	28.7633									no IPS match	no IPS match	no IPS match
gb|GEEV01000507.1|	3'-5' exonuclease family protein	709	1.0824	11.6227	10.6488	15	7.58337e-81	77.88	4	F:GO:0004527; C:GO:0036064; P:GO:0060271; P:GO:0090305	F:exonuclease activity; C:ciliary basal body; P:cilium assembly; P:nucleic acid phosphodiester bond hydrolysis			no IPS match	no IPS match	no IPS match
gb|GEEV01000596.1|	DEAD-box ATP-dependent RNA helicase 56 isoform X1	663	10.7026	75.5192	7.05047	20	3.83939e-79	72.73	3	F:GO:0003676; F:GO:0005524; F:GO:0016787	F:nucleic acid binding; F:ATP binding; F:hydrolase activity			G3DSA:3.40.50.300 (GENE3D); IPR011545 (PFAM); PTHR24031 (PANTHER); PTHR24031:SF675 (PANTHER); IPR014001 (PROSITE_PROFILES); IPR027417 (SUPERFAMILY)	F:GO:0003676; F:GO:0005524	F:nucleic acid binding; F:ATP binding
gb|GEEV01000630.1|	---NA---	657	3.87834	20.5399	5.28501									no IPS match	no IPS match	no IPS match
gb|GEEV01000692.1|	---NA---	576	31.5502	161.957	5.13201									no IPS match	no IPS match	no IPS match
gb|GEEV01000702.1|	DUF541 domain-containing protein	634	331.675	3321.11	10.0129	20	1.653e-17	55.71	2	C:GO:0016020; C:GO:0016021	C:membrane; C:integral component of membrane			no IPS match	no IPS match	no IPS match
gb|GEEV01000763.1|	Armadillo-type fold	657	3.98921	23.656	5.91766	20	3.08042e-51	64.16	2	F:GO:0003677; C:GO:0005634	F:DNA binding; C:nucleus			no IPS match	no IPS match	no IPS match
gb|GEEV01000824.1|	tyrosine phosphatase	641	0.616406	13.0488	20.8472	20	7.86998e-23	58.54	2	P:GO:0016311; F:GO:0016791	P:dephosphorylation; F:phosphatase activity			IPR029021 (G3DSA:3.90.190.GENE3D); IPR029021 (SUPERFAMILY)	no GO terms	no GO terms
gb|GEEV01000843.1|	translocation protein sec62, putative	683	2.16479	30.8575	14.1933	20	1.19695e-24	55.59	2	P:GO:0015031; C:GO:0030176	P:protein transport; C:integral component of endoplasmic reticulum membrane			IPR004728 (PFAM); IPR004728 (PANTHER)	P:GO:0015031; C:GO:0030176	P:protein transport; C:integral component of endoplasmic reticulum membrane
gb|GEEV01000859.1|	Splicing factor 3B subunit 3	667	0.774193	14.5078	18.5131	20	3.1102e-87	79.58	1	C:GO:0016020	C:membrane			PF10433 (PFAM); PTHR10644 (PANTHER); PTHR10644:SF1 (PANTHER)	no GO terms	no GO terms
gb|GEEV01000867.1|	---NA---	650	0.308203	7.09019	22.3134									no IPS match	no IPS match	no IPS match
gb|GEEV01000901.1|	aspartyl-tRNA synthetase	753	9.82266	52.8892	5.37995	20	5.80462e-85	66.35	6	F:GO:0003723; F:GO:0004815; F:GO:0005524; C:GO:0005829; P:GO:0006422; C:GO:0017101	F:RNA binding; F:aspartate-tRNA ligase activity; F:ATP binding; C:cytosol; P:aspartyl-tRNA aminoacylation; C:aminoacyl-tRNA synthetase multienzyme complex	EC:6.1.1.12	Aspartate--tRNA ligase	IPR004364 (PFAM); G3DSA:3.30.930.10 (GENE3D); IPR004523 (PANTHER); IPR006195 (PROSITE_PROFILES); SSF55681 (SUPERFAMILY)	F:GO:0000166; F:GO:0004812; F:GO:0004815; F:GO:0005524; C:GO:0005737; P:GO:0006418; P:GO:0006422	F:nucleotide binding; F:aminoacyl-tRNA ligase activity; F:aspartate-tRNA ligase activity; F:ATP binding; C:cytoplasm; P:tRNA aminoacylation for protein translation; P:aspartyl-tRNA aminoacylation
gb|GEEV01000978.1|	asparaginyl-tRNA synthetase (NOB+tRNA synthase)	664	16.0309	129.942	8.10126	20	1.36636e-47	65.84	3	F:GO:0000166; F:GO:0004812; P:GO:0006418	F:nucleotide binding; F:aminoacyl-tRNA ligase activity; P:tRNA aminoacylation for protein translation			no IPS match	no IPS match	no IPS match
gb|GEEV01000982.1|	probable pre-mRNA-splicing factor ATP-dependent RNA helicase DEAH2 isoform X1	622	166.984	939.362	5.62518	20	3.97921e-91	79.75	8	P:GO:0000390; P:GO:0000462; P:GO:0000463; P:GO:0000466; F:GO:0003676; F:GO:0003724; F:GO:0005524; C:GO:0071014	P:spliceosomal complex disassembly; P:maturation of SSU-rRNA from tricistronic rRNA transcript (SSU-rRNA, 5.8S rRNA, LSU-rRNA); P:maturation of LSU-rRNA from tricistronic rRNA transcript (SSU-rRNA, 5.8S rRNA, LSU-rRNA); P:maturation of 5.8S rRNA from tricistronic rRNA transcript (SSU-rRNA, 5.8S rRNA, LSU-rRNA); F:nucleic acid binding; F:RNA helicase activity; F:ATP binding; C:post-mRNA release sp…	EC:3.6.1.3; EC:3.6.4.13; EC:3.6.1.15	Adenosinetriphosphatase; RNA helicase; Nucleoside-triphosphate phosphatase	G3DSA:1.20.120.1080 (GENE3D); PTHR18934 (PANTHER); PTHR18934:SF212 (PANTHER)	no GO terms	no GO terms
gb|GEEV01000994.1|	putative AcnD-accessory protein PrpF	686	5.09641	35.4351	6.9413	20	2.47451e-39	63.7	3	F:GO:0016853; P:GO:0019629; F:GO:0050100	F:isomerase activity; P:propionate catabolic process, 2-methylcitrate cycle; F:methylitaconate delta-isomerase activity			IPR007400 (PFAM); G3DSA:3.10.310.10 (GENE3D); SSF54506 (SUPERFAMILY)	no GO terms	no GO terms
gb|GEEV01001107.1|	phosphofructokinase family protein, putative	681	0.63115	10.2089	15.9383	20	8.13865e-57	68.25	5	F:GO:0000166; F:GO:0003872; P:GO:0006096; C:GO:0016020; F:GO:0043167	F:nucleotide binding; F:6-phosphofructokinase activity; P:glycolytic process; C:membrane; F:ion binding	EC:2.7.1.11	6-phosphofructokinase	IPR000023 (PFAM); G3DSA:3.40.50.450 (GENE3D); PTHR45770 (PANTHER); IPR035966 (SUPERFAMILY)	F:GO:0003872; P:GO:0006096	F:6-phosphofructokinase activity; P:glycolytic process
gb|GEEV01001731.1|	ER lumen protein retaining receptor 1, putative	687	0.931981	8.03372	8.53915	20	8.93183e-48	69.61	3	P:GO:0006621; C:GO:0016021; F:GO:0046923	P:protein retention in ER lumen; C:integral component of membrane; F:ER retention sequence binding			IPR000133 (PRINTS); IPR000133 (PFAM); PTHR10585:SF62 (PANTHER); IPR000133 (PANTHER)	P:GO:0006621; C:GO:0016021; F:GO:0046923	P:protein retention in ER lumen; C:integral component of membrane; F:ER retention sequence binding
gb|GEEV01001826.1|	---NA---	666	11.2575	121.371	10.7727									no IPS match	no IPS match	no IPS match
gb|GEEV01001937.1|	---NA---	661	14.566	83.1758	5.70706									no IPS match	no IPS match	no IPS match
gb|GEEV01001979.1|	protein angel homolog 2 isoform X2	643	7.60626	116.515	15.2995	20	9.59383e-44	59.01	1	F:GO:0004518	F:nuclease activity			no IPS match	no IPS match	no IPS match
gb|GEEV01002074.1|	transmembrane protein, putative	586	0.781565	18.0216	22.7796	10	3.17733e-19	57.7	6	F:GO:0003924; F:GO:0004252; F:GO:0005525; P:GO:0006508; C:GO:0016020; C:GO:0016021	F:GTPase activity; F:serine-type endopeptidase activity; F:GTP binding; P:proteolysis; C:membrane; C:integral component of membrane			no IPS match	no IPS match	no IPS match
gb|GEEV01002075.1|	---NA---	539	1.55576	9.05396	5.78886									no IPS match	no IPS match	no IPS match
gb|GEEV01002150.1|	kinase domain protein	673	4.23077	26.9125	6.34848	20	8.84993e-24	54.95	5	P:GO:0006807; F:GO:0016740; P:GO:0043170; P:GO:0044237; P:GO:0044238	P:nitrogen compound metabolic process; F:transferase activity; P:macromolecule metabolic process; P:cellular metabolic process; P:primary metabolic process			IPR011009 (SUPERFAMILY)	no GO terms	no GO terms
gb|GEEV01002272.1|	---NA---	704	0.63115	14.655	22.8729									no IPS match	no IPS match	no IPS match
gb|GEEV01002318.1|	---NA---	562	0.157788	16.4513	98.1078									no IPS match	no IPS match	no IPS match
gb|GEEV01002427.1|	---NA---	757	5.15538	45.3382	8.77926									no IPS match	no IPS match	no IPS match
gb|GEEV01002506.1|	eukaryotic translation initiation factor 3 subunit L	633	15.0594	82.3503	5.46539	20	5.43827e-33	58.23	3	P:GO:0006413; C:GO:0032991; C:GO:0044444	P:translational initiation; C:protein-containing complex; C:obsolete cytoplasmic part			no IPS match	no IPS match	no IPS match
gb|GEEV01002589.1|	tenascin-like isoform X2	733	1.86396	17.785	9.49592	20	8.23967e-35	52.73	3	P:GO:0030198; P:GO:0030199; C:GO:0062023	P:extracellular matrix organization; P:collagen fibril organization; C:collagen-containing extracellular matrix			G3DSA:2.10.25.10 (GENE3D)	no GO terms	no GO terms
Downregulated
gb|GEEV01000007.1|	putative vacuolar ATP synthase subunit A	1223	233.553	21.3914	0.0916298	20	0	87.73	7	F:GO:0005524; C:GO:0005774; C:GO:0005886; C:GO:0033180; P:GO:0046034; F:GO:0046961; P:GO:1902600	F:ATP binding; C:vacuolar membrane; C:plasma membrane; C:proton-transporting V-type ATPase, V1 domain; P:ATP metabolic process; F:proton-transporting ATPase activity, rotational mechanism; P:proton transmembrane transport	EC:7.1.3.1	n/a	IPR000194 (PFAM); G3DSA:3.40.50.300 (GENE3D); IPR022878 (PANTHER); IPR027417 (SUPERFAMILY)	F:GO:0005524; P:GO:0046034	F:ATP binding; P:ATP metabolic process
gb|GEEV01000031.1|	3-deoxy-7-phosphoheptulonate synthase class II	1282	147.466	8.95668	0.0608011	20	3.96061e-74	57.09	2	F:GO:0003849; P:GO:0009073	F:3-deoxy-7-phosphoheptulonate synthase activity; P:aromatic amino acid family biosynthetic process	EC:2.5.1.54	3-deoxy-7-phosphoheptulonate synthase	IPR002480 (PFAM); IPR013785 (G3DSA:3.20.20.GENE3D); SSF51569 (SUPERFAMILY)	F:GO:0003824; F:GO:0003849; P:GO:0009073	F:catalytic activity; F:3-deoxy-7-phosphoheptulonate synthase activity; P:aromatic amino acid family biosynthetic process
gb|GEEV01000036.1|	agglutination/immobilization antigen	778	189.523	7.28424	0.0384853	15	1.02463e-125	83.9	1	C:GO:0016021	C:integral component of membrane			no IPS match	no IPS match	no IPS match
gb|GEEV01000037.1|	agglutination/immobilization antigen	1057	4690.16	491.866	0.104874	15	1.64313e-144	81.62	1	C:GO:0016021	C:integral component of membrane			no IPS match	no IPS match	no IPS match
gb|GEEV01000038.1|	agglutination/immobilization antigen	1108	5162.24	291.337	0.0564381	15	1.39414e-126	79.02	1	C:GO:0016021	C:integral component of membrane			no IPS match	no IPS match	no IPS match
gb|GEEV01000039.1|	agglutination/immobilization antigen	1109	10503.4	682.217	0.0649529	15	2.06375e-176	84.42	1	C:GO:0016021	C:integral component of membrane			no IPS match	no IPS match	no IPS match
gb|GEEV01000053.1|	agglutination/immobilization antigen	1115	1122.71	20.2374	0.0180342	15	2.15311e-135	60.27	1	C:GO:0016021	C:integral component of membrane			no IPS match	no IPS match	no IPS match
gb|GEEV01000054.1|	agglutination/immobilization antigen	1105	2054.51	132.704	0.0645961	15	1.53294e-141	62.61	1	C:GO:0016021	C:integral component of membrane			no IPS match	no IPS match	no IPS match
gb|GEEV01000060.1|	enolase	748	566.158	14.66	0.0259111	20	7.83018e-132	84.96	13	C:GO:0000015; P:GO:0000045; F:GO:0000287; P:GO:0002253; F:GO:0004634; F:GO:0005515; C:GO:0005634; C:GO:0005856; C:GO:0005886; P:GO:0006096; P:GO:0006351; C:GO:0009986; C:GO:0020020	C:phosphopyruvate hydratase complex; P:autophagosome assembly; F:magnesium ion binding; P:activation of immune response; F:phosphopyruvate hydratase activity; F:protein binding; C:nucleus; C:cytoskeleton; C:plasma membrane; P:glycolytic process; P:transcription, DNA-templated; C:cell surface; C:food vacuole	EC:4.2.1.11	Phosphopyruvate hydratase	IPR029017 (G3DSA:3.30.390.GENE3D); IPR020811 (PFAM); PTHR11902:SF41 (PANTHER); IPR000941 (PANTHER); SSF54826 (SUPERFAMILY)	C:GO:0000015; F:GO:0000287; F:GO:0004634; P:GO:0006096	C:phosphopyruvate hydratase complex; F:magnesium ion binding; F:phosphopyruvate hydratase activity; P:glycolytic process
gb|GEEV01000070.1|	CAMP-dependent kinase, regulatory protein	712	220.844	13.1958	0.059794	20	8.21091e-64	64.75	4	F:GO:0000166; P:GO:0001932; F:GO:0003824; C:GO:0044424	F:nucleotide binding; P:regulation of protein phosphorylation; F:catalytic activity; C:obsolete intracellular part			PR00103 (PRINTS); IPR000595 (PFAM); IPR014710 (G3DSA:2.60.120.GENE3D); PTHR11635:SF162 (PANTHER); PTHR11635 (PANTHER); IPR000595 (PROSITE_PROFILES); IPR000595 (CDD); IPR018490 (SUPERFAMILY)	no GO terms	no GO terms
gb|GEEV01000074.1|	tubulin alpha chain	1473	18356.3	1491.16	0.0812344	20	0	97.42	7	P:GO:0000226; P:GO:0000278; F:GO:0003924; F:GO:0005200; F:GO:0005525; C:GO:0005737; C:GO:0005874	P:microtubule cytoskeleton organization; P:mitotic cell cycle; F:GTPase activity; F:structural constituent of cytoskeleton; F:GTP binding; C:cytoplasm; C:microtubule	EC:3.6.1.15	Nucleoside-triphosphate phosphatase	IPR002452 (PRINTS); IPR000217 (PRINTS); IPR036525 (G3DSA:3.40.50.GENE3D); IPR003008 (PFAM); IPR000217 (PANTHER); PTHR11588:SF350 (PANTHER); IPR036525 (SUPERFAMILY)	F:GO:0003924; F:GO:0005200; F:GO:0005525; C:GO:0005874; P:GO:0007017	F:GTPase activity; F:structural constituent of cytoskeleton; F:GTP binding; C:microtubule; P:microtubule-based process
gb|GEEV01000079.1|	T9SS type A sorting domain-containing protein	1007	585.686	75.9117	0.129626	20	2.86856e-52	49.45	1	F:GO:0016787	F:hydrolase activity			no IPS match	no IPS match	no IPS match
gb|GEEV01000094.1|	agglutination/immobilization antigen	718	33331.9	4711.03	0.141337	15	1.80486e-105	66.62	1	C:GO:0016020	C:membrane			no IPS match	no IPS match	no IPS match
gb|GEEV01000096.1|	agglutination/immobilization antigen	1086	12571.5	1299.51	0.10337	15	2.87731e-145	67.15	1	C:GO:0016020	C:membrane			no IPS match	no IPS match	no IPS match
gb|GEEV01000109.1|	ATP synthase beta subunit precursor, putative	724	21.0456	3.10626	0.148002	20	1.05196e-88	87.4	6	F:GO:0005524; C:GO:0005886; P:GO:0015986; C:GO:0045261; F:GO:0046933; P:GO:0098655	F:ATP binding; C:plasma membrane; P:ATP synthesis coupled proton transport; C:proton-transporting ATP synthase complex, catalytic core F(1); F:proton-transporting ATP synthase activity, rotational mechanism; P:cation transmembrane transport			G3DSA:3.40.50.12240 (GENE3D)	no GO terms	no GO terms
gb|GEEV01000137.1|	---NA---	1707	1.82487e+06	152540	0.0835899									no IPS match	no IPS match	no IPS match
gb|GEEV01000150.1|	2-hydroxyacid dehydrogenase	1267	535.928	39.6524	0.0740056	20	1.07486e-112	69.76	3	F:GO:0016616; F:GO:0051287; P:GO:0055114	F:oxidoreductase activity, acting on the CH-OH group of donors, NAD or NADP as acceptor; F:NAD binding; P:oxidation-reduction process			G3DSA:3.40.50.720 (GENE3D); IPR006140 (PFAM); PTHR43026:SF1 (PANTHER); PTHR43026 (PANTHER); IPR036291 (SUPERFAMILY)	F:GO:0051287; P:GO:0055114	F:NAD binding; P:oxidation-reduction process
gb|GEEV01000184.1|	Peptidase M16 inactive domain-containing protein (macronuclear)	782	122.711	9.87818	0.0805748	20	2.13392e-78	64.25	4	F:GO:0004175; C:GO:0005743; P:GO:0006627; C:GO:0017087	F:endopeptidase activity; C:mitochondrial inner membrane; P:protein processing involved in protein targeting to mitochondrion; C:mitochondrial processing peptidase complex			no IPS match	no IPS match	no IPS match
gb|GEEV01000229.1|	tubulin alpha chain	738	182.767	29.9514	0.163923	20	1.43776e-149	96.91	7	F:GO:0003924; F:GO:0005200; F:GO:0005525; C:GO:0005737; C:GO:0005874; P:GO:0007010; P:GO:0007017	F:GTPase activity; F:structural constituent of cytoskeleton; F:GTP binding; C:cytoplasm; C:microtubule; P:cytoskeleton organization; P:microtubule-based process	EC:3.6.1.15	Nucleoside-triphosphate phosphatase	IPR002452 (PRINTS); IPR000217 (PRINTS); IPR036525 (G3DSA:3.40.50.GENE3D); IPR003008 (PFAM); PTHR11588:SF350 (PANTHER); IPR000217 (PANTHER); IPR036525 (SUPERFAMILY)	F:GO:0003924; F:GO:0005200; F:GO:0005525; C:GO:0005874; P:GO:0007017	F:GTPase activity; F:structural constituent of cytoskeleton; F:GTP binding; C:microtubule; P:microtubule-based process
gb|GEEV01000263.1|	beta-tubulin, putative	1399	313.908	10.6323	0.0339015	20	0	95.67	7	P:GO:0000226; P:GO:0000278; F:GO:0003924; F:GO:0005200; F:GO:0005525; C:GO:0005737; C:GO:0005874	P:microtubule cytoskeleton organization; P:mitotic cell cycle; F:GTPase activity; F:structural constituent of cytoskeleton; F:GTP binding; C:cytoplasm; C:microtubule	EC:3.6.1.15	Nucleoside-triphosphate phosphatase	IPR002453 (PRINTS); IPR036525 (G3DSA:3.40.50.GENE3D); PTHR11588:SF326 (PANTHER); IPR000217 (PANTHER); IPR036525 (SUPERFAMILY)	F:GO:0005200; F:GO:0005525; C:GO:0005874; P:GO:0007017	F:structural constituent of cytoskeleton; F:GTP binding; C:microtubule; P:microtubule-based process
gb|GEEV01000291.1|	alpha-tubulin	659	412.883	64.0794	0.15522	20	3.89185e-117	97.68	7	P:GO:0000226; P:GO:0000278; F:GO:0003924; F:GO:0005200; F:GO:0005525; C:GO:0005737; C:GO:0005874	P:microtubule cytoskeleton organization; P:mitotic cell cycle; F:GTPase activity; F:structural constituent of cytoskeleton; F:GTP binding; C:cytoplasm; C:microtubule	EC:3.6.1.15	Nucleoside-triphosphate phosphatase	IPR002452 (PRINTS); IPR023123 (G3DSA:1.10.287.GENE3D); PTHR11588:SF302 (PANTHER); IPR000217 (PANTHER); IPR008280 (SUPERFAMILY)	F:GO:0005200; F:GO:0005525; C:GO:0005874; P:GO:0007017	F:structural constituent of cytoskeleton; F:GTP binding; C:microtubule; P:microtubule-based process
gb|GEEV01000295.1|	protein phosphatase 2c, putative	713	86.9337	6.18429	0.0712449	20	3.19013e-86	69.62	3	F:GO:0004724; P:GO:0006470; F:GO:0043169	F:magnesium-dependent protein serine/threonine phosphatase activity; P:protein dephosphorylation; F:cation binding	EC:3.1.3.16	Protein-serine/threonine phosphatase	IPR036457 (G3DSA:3.60.40.GENE3D); IPR001932 (PFAM); PTHR13832:SF656 (PANTHER); IPR015655 (PANTHER); IPR001932 (PROSITE_PROFILES); IPR036457 (SUPERFAMILY)	F:GO:0003824; F:GO:0004722; P:GO:0006470	F:catalytic activity; F:protein serine/threonine phosphatase activity; P:protein dephosphorylation
gb|GEEV01000301.1|	CAMP-dependent kinase, regulatory protein	668	12.9826	0.169265	0.0137974	20	1.04063e-49	67.17	7	C:GO:0005829; C:GO:0005952; F:GO:0008603; P:GO:0019934; F:GO:0030552; P:GO:0045859; F:GO:0047555	C:cytosol; C:cAMP-dependent protein kinase complex; F:cAMP-dependent protein kinase regulator activity; P:cGMP-mediated signaling; F:cAMP binding; P:regulation of protein kinase activity; F:3',5'-cyclic-GMP phosphodiesterase activity	EC:3.1.4.17; EC:3.1.4.35	3',5'-cyclic-nucleotide phosphodiesterase; 3',5'-cyclic-GMP phosphodiesterase	IPR014710 (G3DSA:2.60.120.GENE3D); IPR000595 (PROSITE_PROFILES)	no GO terms	no GO terms
gb|GEEV01000312.1|	14-3-3 protein	679	353.677	17.6689	0.0499844	20	4.29471e-124	83.16	3	F:GO:0004497; F:GO:0019904; P:GO:0055114	F:monooxygenase activity; F:protein domain specific binding; P:oxidation-reduction process			IPR000308 (PRINTS); IPR023410 (PFAM); IPR036815 (G3DSA:1.20.190.GENE3D); IPR036815 (SUPERFAMILY)	F:GO:0019904	F:protein domain specific binding
gb|GEEV01000317.1|	protein disulfide-isomerase	719	15.6724	1.59072	0.102071	20	3.23821e-56	63.03	3	C:GO:0005623; F:GO:0016853; P:GO:0045454	C:cell; F:isomerase activity; P:cell redox homeostasis			IPR013766 (PFAM); G3DSA:3.40.30.10 (GENE3D); cd02961 (CDD); IPR036249 (SUPERFAMILY)	P:GO:0045454	P:cell redox homeostasis
gb|GEEV01000364.1|	tubulin beta, putative	690	2873.68	28.6749	0.00998192	20	2.37708e-146	96.27	7	P:GO:0000226; P:GO:0000278; F:GO:0003924; F:GO:0005200; F:GO:0005525; C:GO:0005737; C:GO:0005874	P:microtubule cytoskeleton organization; P:mitotic cell cycle; F:GTPase activity; F:structural constituent of cytoskeleton; F:GTP binding; C:cytoplasm; C:microtubule	EC:3.6.1.15	Nucleoside-triphosphate phosphatase	IPR002453 (PRINTS); IPR000217 (PRINTS); IPR003008 (PFAM); IPR036525 (G3DSA:3.40.50.GENE3D); IPR000217 (PANTHER); PTHR11588:SF293 (PANTHER); IPR036525 (SUPERFAMILY)	F:GO:0003924; F:GO:0005200; F:GO:0005525; C:GO:0005874; P:GO:0007017	F:GTPase activity; F:structural constituent of cytoskeleton; F:GTP binding; C:microtubule; P:microtubule-based process
gb|GEEV01000379.1|	alpha/beta hydrolase	652	92.9863	2.62198	0.0283019	20	6.67585e-67	61.67	1	F:GO:0003824	F:catalytic activity			IPR029058 (G3DSA:3.40.50.GENE3D); PTHR46118:SF4 (PANTHER); PTHR46118 (PANTHER); IPR029058 (SUPERFAMILY)	no GO terms	no GO terms
gb|GEEV01000382.1|	---NA---	682	7.03187	0.169265	0.025457									no IPS match	no IPS match	no IPS match
gb|GEEV01000414.1|	WW domain-binding protein 2	713	408.031	57.9461	0.142035	20	5.33772e-50	60.63	4	F:GO:0003713; C:GO:0005634; F:GO:0031490; P:GO:1903508	F:transcription coactivator activity; C:nucleus; F:chromatin DNA binding; P:positive regulation of nucleic acid-templated transcription			PTHR31606 (PANTHER); PTHR31606:SF1 (PANTHER)	no GO terms	no GO terms
gb|GEEV01000470.1|	hypothetical protein TTHERM_00649060	808	420.095	31.1108	0.0740787	7	1.3971e-99	69.67						no IPS match	no IPS match	no IPS match
gb|GEEV01000480.1|	SURF1 family protein	922	239.228	22.7229	0.0950222	6	2.09067e-33	54.21	4	C:GO:0005739; C:GO:0005743; C:GO:0016020; C:GO:0016021	C:mitochondrion; C:mitochondrial inner membrane; C:membrane; C:integral component of membrane			mobidb-lite (MOBIDB_LITE)	no GO terms	no GO terms
gb|GEEV01000502.1|	fructose-bisphosphate aldolase	754	19577.3	1146.95	0.0585864	20	1.70668e-93	72.14	2	F:GO:0004332; P:GO:0006096	F:fructose-bisphosphate aldolase activity; P:glycolytic process	EC:4.1.2.13	Fructose-bisphosphate aldolase	IPR013785 (G3DSA:3.20.20.GENE3D); IPR000741 (PFAM); PTHR11627 (PANTHER); PTHR11627:SF20 (PANTHER); SSF51569 (SUPERFAMILY)	F:GO:0003824; F:GO:0004332; P:GO:0006096	F:catalytic activity; F:fructose-bisphosphate aldolase activity; P:glycolytic process
gb|GEEV01000540.1|	transmembrane protein, putative	771	260.101	10.0724	0.038762	12	2.93339e-83	60.91	1	C:GO:0016020	C:membrane			no IPS match	no IPS match	no IPS match
gb|GEEV01000549.1|	transmembrane protein, putative	730	37.8573	5.42889	0.14363	7	9.27513e-34	60.23	2	C:GO:0016020; C:GO:0016021	C:membrane; C:integral component of membrane			no IPS match	no IPS match	no IPS match
gb|GEEV01000581.1|	M16 family peptidase, putative	1017	114.994	10.737	0.0934487	20	5.65899e-120	56.88	5	F:GO:0004175; C:GO:0005743; P:GO:0006627; C:GO:0017087; F:GO:0043167	F:endopeptidase activity; C:mitochondrial inner membrane; P:protein processing involved in protein targeting to mitochondrion; C:mitochondrial processing peptidase complex; F:ion binding			no IPS match	no IPS match	no IPS match
gb|GEEV01000613.1|	ATP synthase alpha subunit precursor, putative	837	59.3988	2.53897	0.0429056	20	5.96223e-126	85.42	6	C:GO:0000275; F:GO:0005524; P:GO:0015986; F:GO:0043531; F:GO:0046933; P:GO:0098655	C:mitochondrial proton-transporting ATP synthase complex, catalytic core F(1); F:ATP binding; P:ATP synthesis coupled proton transport; F:ADP binding; F:proton-transporting ATP synthase activity, rotational mechanism; P:cation transmembrane transport			IPR004100 (PFAM); IPR023366 (G3DSA:2.40.30.GENE3D); PTHR43089:SF8 (PANTHER); PTHR43089 (PANTHER); IPR036121 (SUPERFAMILY)	P:GO:0046034; P:GO:1902600	P:ATP metabolic process; P:proton transmembrane transport
gb|GEEV01000635.1|	WD40-repeat-containing domain	625	49.0267	2.07819	0.0425842	10	1.76287e-54	63.13						no IPS match	no IPS match	no IPS match
gb|GEEV01000639.1|	Ubiquitin carboxyl-terminal hydrolase 14	742	8.72781	1.01559	0.117374	20	6.79107e-57	59.76	4	F:GO:0005488; P:GO:0006508; F:GO:0008234; P:GO:0044267	F:binding; P:proteolysis; F:cysteine-type peptidase activity; P:cellular protein metabolic process			no IPS match	no IPS match	no IPS match
gb|GEEV01000642.1|	2-oxo acid dehydrogenase	777	508.277	92.0108	0.181041	20	4.75339e-31	57.94	5	F:GO:0008289; C:GO:0016020; C:GO:0016021; F:GO:0016740; F:GO:0016746	F:lipid binding; C:membrane; C:integral component of membrane; F:transferase activity; F:transferase activity, transferring acyl groups			no IPS match	no IPS match	no IPS match
gb|GEEV01000654.1|	autophagy-related protein 3	646	292.431	29.0689	0.0994352	20	4.71372e-32	73.35	4	C:GO:0005737; P:GO:0006886; P:GO:0006914; C:GO:0016020	C:cytoplasm; P:intracellular protein transport; P:autophagy; C:membrane			mobidb-lite (MOBIDB_LITE)	no GO terms	no GO terms
gb|GEEV01000658.1|	---NA---	655	356.208	14.1001	0.0396109									no IPS match	no IPS match	no IPS match
gb|GEEV01000667.1|	hypothetical protein	621	1410.61	108.625	0.0770123	4	1.19719e-13	51.57	4	C:GO:0009897; C:GO:0016020; C:GO:0016021; F:GO:0038023	C:external side of plasma membrane; C:membrane; C:integral component of membrane; F:signaling receptor activity			no IPS match	no IPS match	no IPS match
gb|GEEV01000697.1|	calpain-type cysteine protease DEK1	647	13.6018	1.40113	0.103669	4	6.60433e-05	45.38	7	F:GO:0004198; P:GO:0006508; F:GO:0008233; F:GO:0008234; C:GO:0016020; C:GO:0016021; F:GO:0016787	F:calcium-dependent cysteine-type endopeptidase activity; P:proteolysis; F:peptidase activity; F:cysteine-type peptidase activity; C:membrane; C:integral component of membrane; F:hydrolase activity			no IPS match	no IPS match	no IPS match
gb|GEEV01000732.1|	carboxylesterase	713	886.481	102.383	0.115503	20	1.73192e-18	50.77	1	F:GO:0016787	F:hydrolase activity			no IPS match	no IPS match	no IPS match
gb|GEEV01000740.1|	serine esterase, putative	750	16.9257	3.22526	0.191032	20	1.0427e-86	75.22	5	C:GO:0016020; F:GO:0016491; F:GO:0016747; F:GO:0016788; P:GO:0044255	C:membrane; F:oxidoreductase activity; F:transferase activity, transferring acyl groups other than amino-acyl groups; F:hydrolase activity, acting on ester bonds; P:cellular lipid metabolic process			IPR007751 (PFAM); IPR029058 (G3DSA:3.40.50.GENE3D); PTHR12482:SF5 (PANTHER); PTHR12482 (PANTHER); IPR029058 (SUPERFAMILY)	no GO terms	no GO terms
gb|GEEV01000749.1|	thiosulfate sulfurtransferase	661	6.70338	0.677059	0.102342	20	3.30238e-13	47.11	3	F:GO:0004792; F:GO:0016740; F:GO:0016784	F:thiosulfate sulfurtransferase activity; F:transferase activity; F:3-mercaptopyruvate sulfurtransferase activity			IPR036873 (G3DSA:3.40.250.GENE3D); IPR001763 (PFAM); PTHR11364 (PANTHER); IPR001763 (PROSITE_PROFILES); IPR036873 (SUPERFAMILY)	no GO terms	no GO terms
gb|GEEV01000775.1|	alpha/beta fold hydrolase	704	7.47528	0.338529	0.046562	20	3.4829e-18	61.29	5	F:GO:0003824; C:GO:0005739; C:GO:0016020; C:GO:0016021; F:GO:0016787	F:catalytic activity; C:mitochondrion; C:membrane; C:integral component of membrane; F:hydrolase activity			IPR029058 (G3DSA:3.40.50.GENE3D); IPR000073 (PFAM); PTHR46118 (PANTHER); IPR029058 (SUPERFAMILY)	no GO terms	no GO terms
gb|GEEV01000793.1|	putative vacuolar ATP synthase subunit d	685	212.431	8.87826	0.0418388	20	2.00224e-102	65.32	8	C:GO:0005765; P:GO:0007034; P:GO:0007035; F:GO:0008553; C:GO:0016471; C:GO:0033179; F:GO:0046961; P:GO:1902600	C:lysosomal membrane; P:vacuolar transport; P:vacuolar acidification; F:proton-exporting ATPase activity, phosphorylative mechanism; C:vacuolar proton-transporting V-type ATPase complex; C:proton-transporting V-type ATPase, V0 domain; F:proton-transporting ATPase activity, rotational mechanism; P:proton transmembrane transport	EC:7.1.3.1; EC:7.1.2.1	n/a; n/a	IPR002843 (PFAM); IPR016727 (PANTHER); PTHR11028:SF0 (PANTHER)	F:GO:0015078; C:GO:0033179; P:GO:1902600	F:proton transmembrane transporter activity; C:proton-transporting V-type ATPase, V0 domain; P:proton transmembrane transport
gb|GEEV01000803.1|	proteasome subunit beta type-4-like	687	41.5807	6.10734	0.147084	20	4.40946e-71	62.62	5	F:GO:0004298; C:GO:0005737; C:GO:0005839; P:GO:0010498; C:GO:0043231	F:threonine-type endopeptidase activity; C:cytoplasm; C:proteasome core complex; P:proteasomal protein catabolic process; C:intracellular membrane-bounded organelle	EC:3.4.25	Acting on peptide bonds (peptidases)	IPR001353 (PFAM); IPR029055 (G3DSA:3.60.20.GENE3D); PTHR11599 (PANTHER); IPR016295 (PTHR11599:PANTHER); IPR029055 (SUPERFAMILY)	F:GO:0004298; C:GO:0005839; P:GO:0051603	F:threonine-type endopeptidase activity; C:proteasome core complex; P:proteolysis involved in cellular protein catabolic process
gb|GEEV01000872.1|	inorganic pyrophosphatase, putative	671	10.6116	0.338529	0.0328133	20	1.10583e-59	69.2	5	F:GO:0004427; F:GO:0009678; C:GO:0016020; F:GO:0016746; P:GO:1902600	F:inorganic diphosphatase activity; F:pyrophosphate hydrolysis-driven proton transmembrane transporter activity; C:membrane; F:transferase activity, transferring acyl groups; P:proton transmembrane transport	EC:7.1.3.1; EC:3.6.1.1	n/a; Inorganic diphosphatase	IPR004131 (PFAM); IPR004131 (PANTHER); PTHR31998:SF17 (PANTHER)	F:GO:0004427; F:GO:0009678; C:GO:0016020; P:GO:1902600	F:inorganic diphosphatase activity; F:pyrophosphate hydrolysis-driven proton transmembrane transporter activity; C:membrane; P:proton transmembrane transport
gb|GEEV01000874.1|	actin	662	678.567	118.125	0.174092	20	5.41552e-154	93.46	3	F:GO:0005524; C:GO:0005737; C:GO:0005856	F:ATP binding; C:cytoplasm; C:cytoskeleton			IPR004000 (PFAM); G3DSA:3.30.420.40 (GENE3D); PTHR11937:SF390 (PANTHER); IPR004000 (PANTHER); SSF53067 (SUPERFAMILY)	no GO terms	no GO terms
gb|GEEV01000922.1|	putative acyl-CoA dehydrogenase	618	25.1434	4.95709	0.197472	20	6.05473e-58	62.56	6	F:GO:0016491; F:GO:0016627; F:GO:0020037; F:GO:0046872; F:GO:0050660; P:GO:0055114	F:oxidoreductase activity; F:oxidoreductase activity, acting on the CH-CH group of donors; F:heme binding; F:metal ion binding; F:flavin adenine dinucleotide binding; P:oxidation-reduction process			no IPS match	no IPS match	no IPS match
gb|GEEV01000945.1|	---NA---	486	27.3771	1.38546	0.0509531									no IPS match	no IPS match	no IPS match
gb|GEEV01000983.1|	citrate (Si)-synthase, eukaryotic	726	27.3248	2.80691	0.103052	20	3.43103e-71	67.37	4	F:GO:0004108; C:GO:0005759; P:GO:0005975; P:GO:0006099	F:citrate (Si)-synthase activity; C:mitochondrial matrix; P:carbohydrate metabolic process; P:tricarboxylic acid cycle	EC:2.3.3.1	Citrate (Si)-synthase	IPR016142 (G3DSA:1.10.580.GENE3D); IPR002020 (PFAM); IPR002020 (PANTHER); PTHR11739:SF8 (PANTHER); IPR036969 (SUPERFAMILY)	F:GO:0046912	F:transferase activity, transferring acyl groups, acyl groups converted into alkyl on transfer
gb|GEEV01001025.1|	ATP-dependent 6-phosphofructokinase 3	696	508.474	41.9496	0.082519	20	5.20874e-91	71.37	5	F:GO:0003872; F:GO:0005524; P:GO:0006002; C:GO:0016020; P:GO:0061615	F:6-phosphofructokinase activity; F:ATP binding; P:fructose 6-phosphate metabolic process; C:membrane; P:glycolytic process through fructose-6-phosphate	EC:2.7.1.11	6-phosphofructokinase	G3DSA:3.40.50.460 (GENE3D); PTHR45770 (PANTHER); IPR035966 (SUPERFAMILY)	F:GO:0003872; P:GO:0006096	F:6-phosphofructokinase activity; P:glycolytic process
gb|GEEV01001049.1|	hypothetical protein PPERSA_11912	602	48.5119	8.68867	0.179273	11	1.27025e-107	78.18	1	C:GO:0016021	C:integral component of membrane			no IPS match	no IPS match	no IPS match
gb|GEEV01001165.1|	NADH dehydrogenase, putative (macronuclear)	567	391.771	34.0574	0.0869552	8	7.93956e-41	58.75						no IPS match	no IPS match	no IPS match
gb|GEEV01001190.1|	SURF1 family protein	321	20.5102	2.26778	0.111002	9	5.56198e-22	75.08	2	C:GO:0005743; C:GO:0016021	C:mitochondrial inner membrane; C:integral component of membrane			no IPS match	no IPS match	no IPS match
gb|GEEV01001251.1|	pyruvate kinase	617	452.759	26.7646	0.0591351	20	6.90525e-74	72.59	6	F:GO:0000287; F:GO:0004743; C:GO:0005737; P:GO:0006096; F:GO:0030955; P:GO:0032869	F:magnesium ion binding; F:pyruvate kinase activity; C:cytoplasm; P:glycolytic process; F:potassium ion binding; P:cellular response to insulin stimulus	EC:2.7.1.40	Pyruvate kinase	IPR015793 (PFAM); IPR040442 (G3DSA:3.20.20.GENE3D); PTHR11817:SF39 (PANTHER); IPR001697 (PANTHER); IPR015813 (SUPERFAMILY)	F:GO:0000287; F:GO:0003824; F:GO:0004743; P:GO:0006096; F:GO:0030955	F:magnesium ion binding; F:catalytic activity; F:pyruvate kinase activity; P:glycolytic process; F:potassium ion binding
gb|GEEV01001268.1|	hypothetical protein PPERSA_06890	461	665.004	33.5553	0.0504731	5	1.35577e-47	65.11	2	C:GO:0016020; C:GO:0016021	C:membrane; C:integral component of membrane			PS51257 (PROSITE_PROFILES)	no GO terms	no GO terms
gb|GEEV01001312.1|	sodium hydrogen exchanger family protein, putative	718	4.82506	0.169265	0.037076	20	3.16586e-68	64.49	8	F:GO:0005451; P:GO:0009987; P:GO:0015672; C:GO:0016021; F:GO:0016829; P:GO:0030001; F:GO:0046873; P:GO:0098662	F:monovalent cation:proton antiporter activity; P:cellular process; P:monovalent inorganic cation transport; C:integral component of membrane; F:lyase activity; P:metal ion transport; F:metal ion transmembrane transporter activity; P:inorganic cation transmembrane transport			IPR006153 (PFAM); PTHR10110:SF86 (PANTHER); IPR018422 (PANTHER)	P:GO:0006812; F:GO:0015299; C:GO:0016021; P:GO:0055085	P:cation transport; F:solute:proton antiporter activity; C:integral component of membrane; P:transmembrane transport
gb|GEEV01001349.1|	putative histamine-releasing factor	597	923.676	148.146	0.160397	20	4.11976e-52	62.85	2	F:GO:0005509; C:GO:0020020	F:calcium ion binding; C:food vacuole			IPR011323 (G3DSA:2.170.150.GENE3D); IPR018105 (PFAM); IPR034737 (PROSITE_PROFILES); IPR011057 (SUPERFAMILY)	no GO terms	no GO terms
gb|GEEV01001391.1|	transmembrane protein, putative	652	861.819	50.2609	0.0583306	10	4.08823e-84	70.54	1	C:GO:0016020	C:membrane			no IPS match	no IPS match	no IPS match
gb|GEEV01001414.1|	---NA---	702	477.467	40.8557	0.0855868									no IPS match	no IPS match	no IPS match
gb|GEEV01001465.1|	---NA---	707	44.7344	8.55222	0.191359									no IPS match	no IPS match	no IPS match
gb|GEEV01001485.1|	cathepsin D-like	559	671.373	37.5692	0.0559728	20	7.24202e-46	63.64	2	F:GO:0004190; P:GO:0006508	F:aspartic-type endopeptidase activity; P:proteolysis	EC:3.4.23	Acting on peptide bonds (peptidases)	IPR033121 (PFAM); IPR021109 (G3DSA:2.40.70.GENE3D); PTHR13683:SF230 (PANTHER); IPR001461 (PANTHER); IPR033121 (PROSITE_PROFILES); IPR021109 (SUPERFAMILY)	F:GO:0004190; P:GO:0006508	F:aspartic-type endopeptidase activity; P:proteolysis
gb|GEEV01001539.1|	14-3-3 protein	695	344.267	52.5377	0.152632	20	1.7597e-130	84.69	3	F:GO:0004497; F:GO:0019904; P:GO:0055114	F:monooxygenase activity; F:protein domain specific binding; P:oxidation-reduction process			IPR000308 (PRINTS); IPR023410 (PFAM); IPR036815 (G3DSA:1.20.190.GENE3D); IPR000308 (PANTHER); PTHR18860:SF13 (PANTHER); IPR036815 (SUPERFAMILY)	F:GO:0019904	F:protein domain specific binding
gb|GEEV01001599.1|	---NA---	636	90.7029	11.9015	0.13131									no IPS match	no IPS match	no IPS match
gb|GEEV01001602.1|	40S ribosomal protein S6	664	5.39187	0.531299	0.100206	20	1.36876e-154	99.81	3	F:GO:0003735; C:GO:0005840; P:GO:0006412	F:structural constituent of ribosome; C:ribosome; P:translation			IPR014401 (PIRSF); IPR001377 (PFAM); PTHR11502:SF16 (PANTHER); IPR001377 (PANTHER)	F:GO:0003735; C:GO:0005840; P:GO:0006412	F:structural constituent of ribosome; C:ribosome; P:translation
gb|GEEV01001619.1|	IPT/TIG domain protein	665	25.2565	0.507794	0.0204933	13	4.87539e-13	55.1	2	C:GO:0016020; C:GO:0016021	C:membrane; C:integral component of membrane			no IPS match	no IPS match	no IPS match
gb|GEEV01001677.1|	protein kinase domain protein	644	9.42302	0	0.00106011	20	1.34988e-30	73.2	3	F:GO:0000166; F:GO:0004674; P:GO:0016310	F:nucleotide binding; F:protein serine/threonine kinase activity; P:phosphorylation			no IPS match	no IPS match	no IPS match
gb|GEEV01001688.1|	thioredoxin reductase	647	39.4617	5.27995	0.134019	20	4.83382e-83	73.22	15	P:GO:0000305; F:GO:0004791; C:GO:0005739; C:GO:0005829; P:GO:0007507; F:GO:0009055; P:GO:0022900; P:GO:0030097; C:GO:0030424; C:GO:0030425; F:GO:0042803; C:GO:0043025; P:GO:0045454; F:GO:0050660; P:GO:0098869	P:response to oxygen radical; F:thioredoxin-disulfide reductase activity; C:mitochondrion; C:cytosol; P:heart development; F:electron transfer activity; P:electron transport chain; P:hemopoiesis; C:axon; C:dendrite; F:protein homodimerization activity; C:neuronal cell body; P:cell redox homeostasis; F:flavin adenine dinucleotide binding; P:cellular oxidant detoxification	EC:1.8.1.9	Thioredoxin-disulfide reductase	IPR036188 (G3DSA:3.50.50.GENE3D); IPR023753 (PFAM); PTHR43256 (PANTHER); PTHR43256:SF3 (PANTHER); IPR036188 (SUPERFAMILY)	F:GO:0016491; P:GO:0055114	F:oxidoreductase activity; P:oxidation-reduction process
gb|GEEV01001732.1|	transmembrane protein, putative	615	131.395	3.73624	0.0285092	2	9.7605e-20	62.33	4	C:GO:0005739; C:GO:0016020; C:GO:0016021; P:GO:0051560	C:mitochondrion; C:membrane; C:integral component of membrane; P:mitochondrial calcium ion homeostasis			no IPS match	no IPS match	no IPS match
gb|GEEV01001825.1|	phosphofructokinase family protein, putative	679	150.616	22.9581	0.152485	20	4.40461e-55	65.51	4	F:GO:0000166; F:GO:0003872; P:GO:0006096; F:GO:0043167	F:nucleotide binding; F:6-phosphofructokinase activity; P:glycolytic process; F:ion binding	EC:2.7.1.11	6-phosphofructokinase	G3DSA:3.40.50.450 (GENE3D); PTHR45770 (PANTHER); PTHR45770:SF11 (PANTHER); IPR035966 (SUPERFAMILY)	F:GO:0003872; P:GO:0006096	F:6-phosphofructokinase activity; P:glycolytic process
gb|GEEV01001831.1|	protein kinase domain protein	601	85.6319	9.34082	0.109185	20	2.41944e-116	87.87	3	F:GO:0004691; F:GO:0005524; P:GO:0006468	F:cAMP-dependent protein kinase activity; F:ATP binding; P:protein phosphorylation	EC:2.7.11.11	cAMP-dependent protein kinase	IPR000719 (PFAM); G3DSA:1.10.510.10 (GENE3D); PTHR24353 (PANTHER); PTHR24353:SF117 (PANTHER); IPR000719 (PROSITE_PROFILES); IPR011009 (SUPERFAMILY)	F:GO:0004672; F:GO:0005524; P:GO:0006468	F:protein kinase activity; F:ATP binding; P:protein phosphorylation
gb|GEEV01001909.1|	---NA---	691	77.7788	8.38621	0.107936									no IPS match	no IPS match	no IPS match
gb|GEEV01001913.1|	Putative Ubiquitin carboxyl-terminal hydrolase	606	10.56	0.846324	0.0810146	20	2.76123e-27	59.55	2	P:GO:0006508; F:GO:0008234	P:proteolysis; F:cysteine-type peptidase activity			no IPS match	no IPS match	no IPS match
gb|GEEV01001954.1|	vacuolar ATP synthase subunit e, putative	637	175.63	15.7364	0.0896517	6	3.18096e-24	69.33	4	F:GO:0016787; C:GO:0033178; F:GO:0046961; P:GO:1902600	F:hydrolase activity; C:proton-transporting two-sector ATPase complex, catalytic domain; F:proton-transporting ATPase activity, rotational mechanism; P:proton transmembrane transport			no IPS match	no IPS match	no IPS match
gb|GEEV01002022.1|	---NA---	644	20.8037	2.73174	0.131727									no IPS match	no IPS match	no IPS match
gb|GEEV01002101.1|	LMBR1-domain-containing protein	608	8.94228	0	0.00111703	20	1.3134e-36	58.74	5	F:GO:0003735; C:GO:0005840; P:GO:0006412; C:GO:0016020; C:GO:0016021	F:structural constituent of ribosome; C:ribosome; P:translation; C:membrane; C:integral component of membrane			IPR006876 (PFAM); PTHR21355:SF0 (PANTHER); PTHR21355 (PANTHER)	no GO terms	no GO terms
gb|GEEV01002113.1|	molecular chaperone DnaJ	719	91.5187	11.3609	0.124233	20	1.17098e-29	78.48	9	F:GO:0003677; F:GO:0005524; C:GO:0005737; P:GO:0006260; P:GO:0006457; F:GO:0008270; P:GO:0009408; F:GO:0031072; F:GO:0051082	F:DNA binding; F:ATP binding; C:cytoplasm; P:DNA replication; P:protein folding; F:zinc ion binding; P:response to heat; F:heat shock protein binding; F:unfolded protein binding			no IPS match	no IPS match	no IPS match
gb|GEEV01002159.1|	protein kinase domain protein	593	104.91	11.7011	0.111619	20	1.24384e-54	74.68	3	F:GO:0004692; F:GO:0005524; P:GO:0006468	F:cGMP-dependent protein kinase activity; F:ATP binding; P:protein phosphorylation	EC:2.7.11.12	cGMP-dependent protein kinase	G3DSA:1.10.510.10 (GENE3D); PTHR24353 (PANTHER); PTHR24353:SF37 (PANTHER); IPR000961 (PROSITE_PROFILES); IPR011009 (SUPERFAMILY)	F:GO:0004674; F:GO:0005524; P:GO:0006468	F:protein serine/threonine kinase activity; F:ATP binding; P:protein phosphorylation
gb|GEEV01002180.1|	ubiquinol-cytochrome c reductase iron-sulfur subunit	669	650.768	23.0365	0.0354137	20	3.23553e-120	66.46	5	C:GO:0005750; P:GO:0006122; F:GO:0008121; C:GO:0016021; F:GO:0051537	C:mitochondrial respiratory chain complex III; P:mitochondrial electron transport, ubiquinol to cytochrome c; F:ubiquinol-cytochrome-c reductase activity; C:integral component of membrane; F:2 iron, 2 sulfur cluster binding	EC:1.10.2; EC:1.10.2.2	Acting on diphenols and related substances as donors; Quinol--cytochrome-c reductase	no IPS match	no IPS match	no IPS match
gb|GEEV01002192.1|	kinesin motor catalytic domain protein	656	80.235	15.8636	0.197814	5	3.28859e-10	58.42	7	F:GO:0000166; F:GO:0003774; F:GO:0003777; F:GO:0005524; C:GO:0005874; P:GO:0007018; F:GO:0008017	F:nucleotide binding; F:motor activity; F:microtubule motor activity; F:ATP binding; C:microtubule; P:microtubule-based movement; F:microtubule binding			no IPS match	no IPS match	no IPS match
gb|GEEV01002259.1|	zinc carboxypeptidase superfamily protein	770	6.74561	0.338529	0.0515911	20	2.89379e-36	61.21	3	F:GO:0004181; C:GO:0005615; P:GO:0006508	F:metallocarboxypeptidase activity; C:extracellular space; P:proteolysis	EC:3.4.17	Acting on peptide bonds (peptidases)	no IPS match	no IPS match	no IPS match
gb|GEEV01002287.1|	rhomboid protease	625	23.8625	3.4323	0.144196	4	4.62409e-06	50.56	6	F:GO:0004252; P:GO:0006508; F:GO:0008233; C:GO:0016020; C:GO:0016021; F:GO:0016787	F:serine-type endopeptidase activity; P:proteolysis; F:peptidase activity; C:membrane; C:integral component of membrane; F:hydrolase activity			no IPS match	no IPS match	no IPS match
gb|GEEV01002316.1|	solute carrier family 12 member 4	665	83.2356	10.0415	0.120745	20	3.96809e-38	64.66	5	C:GO:0005887; P:GO:0006884; F:GO:0015379; F:GO:0019901; P:GO:0071805	C:integral component of plasma membrane; P:cell volume homeostasis; F:potassium:chloride symporter activity; F:protein kinase binding; P:potassium ion transmembrane transport			G3DSA:1.20.1740.10 (GENE3D); IPR004841 (PFAM); PTHR11827 (PANTHER)	C:GO:0016020; P:GO:0055085	C:membrane; P:transmembrane transport
gb|GEEV01002390.1|	Vacuole membrane protein 1	655	128.774	12.9438	0.100585	20	3.07469e-57	62.8	4	C:GO:0005783; P:GO:0006914; P:GO:0006996; C:GO:0044425	C:endoplasmic reticulum; P:autophagy; P:organelle organization; C:obsolete membrane part			PTHR10281:SF1 (PANTHER); PTHR10281 (PANTHER)	no GO terms	no GO terms
gb|GEEV01002446.1|	ATP synthase beta subunit precursor, putative	662	73.2476	4.73934	0.0648306	20	3.62246e-88	87.88	5	F:GO:0005524; P:GO:0015986; C:GO:0045261; F:GO:0046933; P:GO:0098655	F:ATP binding; P:ATP synthesis coupled proton transport; C:proton-transporting ATP synthase complex, catalytic core F(1); F:proton-transporting ATP synthase activity, rotational mechanism; P:cation transmembrane transport			G3DSA:3.40.50.12240 (GENE3D); mobidb-lite (MOBIDB_LITE); PTHR15184:SF44 (PANTHER); PTHR15184 (PANTHER); IPR027417 (SUPERFAMILY)	no GO terms	no GO terms
gb|GEEV01002515.1|	citrate synthase, mitochondrial	611	35.5885	0.677059	0.0193002	20	8.50984e-27	60.43	4	C:GO:0005739; P:GO:0006099; F:GO:0046912; P:GO:0071704	C:mitochondrion; P:tricarboxylic acid cycle; F:transferase activity, transferring acyl groups, acyl groups converted into alkyl on transfer; P:organic substance metabolic process			IPR016142 (G3DSA:1.10.580.GENE3D); IPR002020 (PFAM); PTHR11739:SF15 (PANTHER); IPR002020 (PANTHER); IPR036969 (SUPERFAMILY)	F:GO:0046912	F:transferase activity, transferring acyl groups, acyl groups converted into alkyl on transfer
gb|GEEV01002596.1|	vacuolar ATP synthase subunit c, putative	732	466.945	31.1433	0.0667159	20	3.65554e-59	58.62	4	F:GO:0008553; F:GO:0015078; C:GO:0033180; P:GO:1902600	F:proton-exporting ATPase activity, phosphorylative mechanism; F:proton transmembrane transporter activity; C:proton-transporting V-type ATPase, V1 domain; P:proton transmembrane transport	EC:7.1.3.1; EC:7.1.2.1	n/a; n/a	G3DSA:1.20.1460.10 (GENE3D); IPR004907 (PFAM); IPR036132 (SUPERFAMILY)	F:GO:0015078; C:GO:0033180; P:GO:1902600	F:proton transmembrane transporter activity; C:proton-transporting V-type ATPase, V1 domain; P:proton transmembrane transport
