# Supplementary material for: Infectivity and genes differentially expressed between young and aging theront cells of the marine fish parasite Cryptocaryon irritans
Source: PLoS One. 2020 Aug 28;15(8):e0238167. doi: 10.1371/journal.pone.0238167 (PMC7454944; doi:10.1371/journal.pone.0238167)
Supplement: S9 Table — (XLSX) [file pone.0238167.s012.xlsx]

## Sheet: Sheet1
S8 Table. GO term breakdowns of proteins with ATP-binding domain
BP GO Term	Upregulated DEGs	Downregulated DEGs
Oxidative phosphorylation	0	3
Protein kinase	1	2
Cytoskeleton	0	2
Organelle acidification	0	1
Chaperone	0	1
Glycolysis	0	1
Transcription	1	0
Translation	2	0
RNA helicase	1	0
