# Supplementary material for: Infectivity and genes differentially expressed between young and aging theront cells of the marine fish parasite Cryptocaryon irritans
Source: PLoS One. 2020 Aug 28;15(8):e0238167. doi: 10.1371/journal.pone.0238167 (PMC7454944; doi:10.1371/journal.pone.0238167)
Supplement: S10 Table — (XLSX) [file pone.0238167.s013.xlsx]

## Sheet: 0003700;0006355;1903506;0010468
S10 Table. Genes related to regulation of gene expression
Gene ID	Description				PPDE	Fold_Change	1hr_Mean	10hrs_Mean
gb|GEEV01000030.1|	GO:0003700; GO:0006355	Myb-like DNA-binding domain protein			0.729085	0.713648	65.7173	46.8961
gb|GEEV01001697.1|	GO:0003700; GO:0006355	eomesodermin homolog isoform X1					N.D.	N.D.
gb|GEEV01001733.1|	GO:0003700; GO:0006355	TATA-box-binding protein-like			0.0346326	0.819593	870.306	713.295
gb|GEEV01002372.1|	GO:0003700; GO:0006355	signal transducer and activator of transcription 1-alpha/beta-like isoform X1					N.D.	N.D.
gb|GEEV01000112.1|	GO:1903506	ADA2-A transcriptional co-activator SAGA component			0.199431	3.90474	1.40534	5.51655
gb|GEEV01000222.1|	GO:1903506; GO:0010468	paired amphipathic helix protein Sin3			0.25765	0.578861	2.98551	1.72399
gb|GEEV01001470.1|	GO:0010468	translational activator GCN1			0.68053	2.02824	7.63766	15.5013
gb|GEEV01001747.1|	GO:0010468	plasma membrane calcium-transporting ATPase 4 isoform X3			0.00704819	1.2672	28.6709	36.3345
